# Supplementary material for: Potential role of weather, soil and plant microbial communities in rapid decline of apple trees
Source: PLoS One. 2019 Mar 6;14(3):e0213293. doi: 10.1371/journal.pone.0213293 (PMC6402675; doi:10.1371/journal.pone.0213293)
Supplement: S1 File — Analysis was conducted using rhizosphere, soil, root, and shoot samples from asymptomatic and symptomatic ‘HoneyCrips’ trees. (XLSM) [file pone.0213293.s006.xlsm]

## Sheet: Bacterial Classes -16S
Description	M1_Soil_Declined	M4_Soil_Declined	M7_Soil_Declined	M2_Soil_Healthy	M3_Soil_Healthy	M5_Soil_Healthy	M6_Soil_Healthy	M8_Soil_Healthy	M9_Soil_Healthy		Description	Z10_Rhizosphere_Declined	Z11_Rhizosphere_Declined	Z12_Rhizosphere_Declined	Z13_Rhizosphere_Declined	Z14_Rhizosphere_Declined	Z15_Rhizosphere_Declined	Z16_Rhizosphere_Declined	Z17_Rhizosphere_Declined	Z18_Rhizosphere_Declined	Z19_Rhizosphere_Declined	Z1_Rhizosphere_Declined	Z4_Rhizosphere_Declined	Z7_Rhizosphere_Declined	Z20_Rhizosphere_Healthy	Z21_Rhizosphere_Healthy	Z22_Rhizosphere_Healthy	Z23_Rhizosphere_Healthy	Z24_Rhizosphere_Healthy	Z25_Rhizosphere_Healthy	Z26_Rhizosphere_Healthy	Z27_Rhizosphere_Healthy	Z28_Rhizosphere_Healthy	Z29_Rhizosphere_Healthy	Z2_Rhizosphere_Healthy	Z3_Rhizosphere_Healthy	Z5_Rhizosphere_Healthy	Z6_Rhizosphere_Healthy	Z8_Rhizosphere_Healthy	Z9_Rhizosphere_Healthy		Description	R10_Root_Declined	R11_Root_Declined	R12_Root_Declined	R13_Root_Declined	R14_Root_Declined	R15_Root_Declined	R16_Root_Declined
index	M1	M4	M7	M2	M3	M5	M6	M8	M9		index	Z10	Z11	Z12	Z13	Z14	Z15	Z16	Z17	Z18	Z19	Z1	Z4	Z7	Z20	Z21	Z22	Z23	Z24	Z25	Z26	Z27	Z28	Z29	Z2	Z3	Z5	Z6	Z8	Z9		index	R10	R11	R12	R13	R14	R15	R16
k__Archaea;p__Crenarchaeota;c__Thaumarchaeota;o__Cenarchaeales;f__SAGMA-X;g__;s__	0	0	0	0	0	0	0	0	0		k__Archaea;p__Crenarchaeota;c__Thaumarchaeota;o__Cenarchaeales;f__SAGMA-X;g__;s__	0	0	0	0	0	0	0	0	0	0	0	0	0	2	0	0	0	0	0	4	0	0	1	0	0	0	0	3	0		k__Archaea;p__Crenarchaeota;c__Thaumarchaeota;o__Cenarchaeales;f__SAGMA-X;g__;s__	0	0	0	0	0	0	0
k__Bacteria;__;__;__;__;__;__	0	14	10	0	2	6	7	6	6		k__Bacteria;__;__;__;__;__;__	2	7	8	6	12	2	0	3	47	2	14	7	8	22	0	8	2	37	0	61	11	18	57	5	17	12	2	102	0		k__Bacteria;__;__;__;__;__;__	0	2	0	0	2	0	0
k__Bacteria;p__;c__;o__;f__;g__;s__	0	0	0	0	0	0	0	0	0		k__Bacteria;p__;c__;o__;f__;g__;s__	0	0	0	0	0	0	0	11	0	0	0	0	0	0	0	0	0	0	0	0	0	0	0	0	0	0	0	0	0		k__Bacteria;p__;c__;o__;f__;g__;s__	0	0	0	0	0	0	0
k__Bacteria;p__AD3;c__ABS-6;o__;f__;g__;s__	2	52	4	3	0	41	43	0	2		k__Bacteria;p__AD3;c__ABS-6;o__;f__;g__;s__	2	3	0	0	0	0	0	0	4	0	2	69	6	7	0	2	0	18	6	99	0	2	8	0	0	12	54	0	0		k__Bacteria;p__AD3;c__ABS-6;o__;f__;g__;s__	0	0	0	0	0	0	0
k__Bacteria;p__Acidobacteria;__;__;__;__;__	0	0	0	0	0	1	0	2	0		k__Bacteria;p__Acidobacteria;__;__;__;__;__	0	0	0	0	3	2	0	0	2	0	2	0	0	2	0	0	0	0	0	0	0	0	0	0	0	0	0	0	0		k__Bacteria;p__Acidobacteria;__;__;__;__;__	0	0	0	0	0	0	0
k__Bacteria;p__Acidobacteria;c__;o__;f__;g__;s__	39	31	68	24	44	26	13	22	46		k__Bacteria;p__Acidobacteria;c__;o__;f__;g__;s__	5	16	10	2	5	3	7	0	9	12	17	4	35	9	2	6	0	6	14	10	13	11	3	10	44	14	5	0	30		k__Bacteria;p__Acidobacteria;c__;o__;f__;g__;s__	0	0	0	0	0	0	0
k__Bacteria;p__Acidobacteria;c__Acidobacteria-5;o__;f__;g__;s__	48	56	60	36	56	32	26	50	71		k__Bacteria;p__Acidobacteria;c__Acidobacteria-5;o__;f__;g__;s__	20	34	18	2	15	10	9	4	14	28	42	6	31	14	12	19	21	15	20	42	20	19	18	42	66	37	2	2	36		k__Bacteria;p__Acidobacteria;c__Acidobacteria-5;o__;f__;g__;s__	0	0	0	0	0	0	0
k__Bacteria;p__Acidobacteria;c__Acidobacteria-6;__;__;__;__	10	0	2	5	1	2	0	4	0		k__Bacteria;p__Acidobacteria;c__Acidobacteria-6;__;__;__;__	10	2	0	0	0	7	0	0	0	1	6	9	2	2	14	9	2	4	23	2	3	3	3	0	0	7	3	2	2		k__Bacteria;p__Acidobacteria;c__Acidobacteria-6;__;__;__;__	0	0	0	0	0	0	0
k__Bacteria;p__Acidobacteria;c__Acidobacteria-6;o__;f__;g__;s__	0	0	0	0	0	9	0	0	2		k__Bacteria;p__Acidobacteria;c__Acidobacteria-6;o__;f__;g__;s__	0	9	0	0	15	3	0	2	0	0	0	0	2	0	64	1	0	0	0	2	0	0	0	34	1	0	0	0	0		k__Bacteria;p__Acidobacteria;c__Acidobacteria-6;o__;f__;g__;s__	0	0	0	0	0	0	0
k__Bacteria;p__Acidobacteria;c__Acidobacteria-6;o__BPC015;f__;g__;s__	0	4	3	6	2	0	2	0	0		k__Bacteria;p__Acidobacteria;c__Acidobacteria-6;o__BPC015;f__;g__;s__	0	0	0	0	0	0	0	0	2	0	0	0	0	0	0	0	0	0	0	0	2	0	0	0	0	0	0	0	0		k__Bacteria;p__Acidobacteria;c__Acidobacteria-6;o__BPC015;f__;g__;s__	0	0	0	0	0	0	0
k__Bacteria;p__Acidobacteria;c__Acidobacteria-6;o__CCU21;f__;g__;s__	42	25	47	39	62	46	46	71	53		k__Bacteria;p__Acidobacteria;c__Acidobacteria-6;o__CCU21;f__;g__;s__	45	38	25	11	28	13	38	4	10	18	28	5	26	10	34	42	22	7	24	27	30	25	4	35	66	12	9	6	32		k__Bacteria;p__Acidobacteria;c__Acidobacteria-6;o__CCU21;f__;g__;s__	0	0	0	0	0	0	0
k__Bacteria;p__Acidobacteria;c__Acidobacteria-6;o__iii1-15;__;__;__	4	2	0	6	5	3	5	6	3		k__Bacteria;p__Acidobacteria;c__Acidobacteria-6;o__iii1-15;__;__;__	7	4	5	0	3	0	5	0	0	0	1	0	2	0	2	0	6	0	3	0	2	0	0	4	4	0	0	0	4		k__Bacteria;p__Acidobacteria;c__Acidobacteria-6;o__iii1-15;__;__;__	0	0	0	0	0	0	0
k__Bacteria;p__Acidobacteria;c__Acidobacteria-6;o__iii1-15;f__;g__;s__	513	428	555	375	603	372	348	457	471		k__Bacteria;p__Acidobacteria;c__Acidobacteria-6;o__iii1-15;f__;g__;s__	281	309	179	95	339	87	274	73	119	226	401	99	219	196	135	351	285	136	201	286	369	223	121	342	519	314	89	53	296		k__Bacteria;p__Acidobacteria;c__Acidobacteria-6;o__iii1-15;f__;g__;s__	0	11	0	2	0	0	4
k__Bacteria;p__Acidobacteria;c__Acidobacteria-6;o__iii1-15;f__RB40;g__;s__	33	18	62	23	37	27	19	54	35		k__Bacteria;p__Acidobacteria;c__Acidobacteria-6;o__iii1-15;f__RB40;g__;s__	27	59	26	4	46	13	25	10	4	14	15	20	24	15	28	25	24	6	17	31	29	10	2	13	36	9	5	4	20		k__Bacteria;p__Acidobacteria;c__Acidobacteria-6;o__iii1-15;f__RB40;g__;s__	0	0	0	0	0	0	0
k__Bacteria;p__Acidobacteria;c__Acidobacteria-6;o__iii1-15;f__mb2424;g__;s__	85	64	105	76	103	82	74	76	85		k__Bacteria;p__Acidobacteria;c__Acidobacteria-6;o__iii1-15;f__mb2424;g__;s__	63	90	44	23	71	28	82	21	13	52	64	9	34	25	33	82	65	16	32	65	65	44	16	62	97	29	7	8	51		k__Bacteria;p__Acidobacteria;c__Acidobacteria-6;o__iii1-15;f__mb2424;g__;s__	0	0	0	0	0	0	0
k__Bacteria;p__Acidobacteria;c__Acidobacteriia;o__Acidobacteriales;f__Acidobacteriaceae;__;__	0	4	0	0	0	0	0	0	0		k__Bacteria;p__Acidobacteria;c__Acidobacteriia;o__Acidobacteriales;f__Acidobacteriaceae;__;__	7	6	2	12	7	0	0	4	9	2	22	85	18	83	4	2	6	68	18	12	15	159	24	18	9	28	142	47	20		k__Bacteria;p__Acidobacteria;c__Acidobacteriia;o__Acidobacteriales;f__Acidobacteriaceae;__;__	1	0	17	0	0	0	0
k__Bacteria;p__Acidobacteria;c__Acidobacteriia;o__Acidobacteriales;f__Acidobacteriaceae;g__;s__	0	0	0	0	0	2	0	2	0		k__Bacteria;p__Acidobacteria;c__Acidobacteriia;o__Acidobacteriales;f__Acidobacteriaceae;g__;s__	18	23	6	17	12	0	0	11	60	8	80	329	85	362	0	20	18	403	45	821	74	63	443	8	70	70	174	729	104		k__Bacteria;p__Acidobacteria;c__Acidobacteriia;o__Acidobacteriales;f__Acidobacteriaceae;g__;s__	2	0	13	8	0	4	0
k__Bacteria;p__Acidobacteria;c__Acidobacteriia;o__Acidobacteriales;f__Acidobacteriaceae;g__Edaphobacter;__	0	0	0	0	0	0	0	0	0		k__Bacteria;p__Acidobacteria;c__Acidobacteriia;o__Acidobacteriales;f__Acidobacteriaceae;g__Edaphobacter;__	16	0	6	23	9	14	0	0	0	0	0	0	0	0	0	0	0	0	0	0	0	0	0	0	0	0	0	0	0		k__Bacteria;p__Acidobacteria;c__Acidobacteriia;o__Acidobacteriales;f__Acidobacteriaceae;g__Edaphobacter;__	10	0	0	0	0	0	0
k__Bacteria;p__Acidobacteria;c__Acidobacteriia;o__Acidobacteriales;f__Acidobacteriaceae;g__Edaphobacter;s__	0	4	0	0	0	0	5	2	0		k__Bacteria;p__Acidobacteria;c__Acidobacteriia;o__Acidobacteriales;f__Acidobacteriaceae;g__Edaphobacter;s__	1	3	17	43	26	5	3	99	17	15	19	75	9	78	24	11	8	163	49	7	6	187	94	8	11	34	22	58	3		k__Bacteria;p__Acidobacteria;c__Acidobacteriia;o__Acidobacteriales;f__Acidobacteriaceae;g__Edaphobacter;s__	2	0	27	0	0	11	13
k__Bacteria;p__Acidobacteria;c__Acidobacteriia;o__Acidobacteriales;f__Acidobacteriaceae;g__Terriglobus;s__	0	0	0	0	0	0	0	0	0		k__Bacteria;p__Acidobacteria;c__Acidobacteriia;o__Acidobacteriales;f__Acidobacteriaceae;g__Terriglobus;s__	1	0	9	53	4	38	0	8	14	2	2	1	3	5	4	0	0	1	4	0	0	3	2	0	0	3	19	9	0		k__Bacteria;p__Acidobacteria;c__Acidobacteriia;o__Acidobacteriales;f__Acidobacteriaceae;g__Terriglobus;s__	2	0	8	0	0	3	0
k__Bacteria;p__Acidobacteria;c__Acidobacteriia;o__Acidobacteriales;f__Koribacteraceae;__;__	4	0	0	0	3	0	0	2	3		k__Bacteria;p__Acidobacteria;c__Acidobacteriia;o__Acidobacteriales;f__Koribacteraceae;__;__	3	2	0	0	0	0	3	3	0	0	0	0	12	0	0	0	2	6	0	0	0	0	2	0	0	3	0	0	0		k__Bacteria;p__Acidobacteria;c__Acidobacteriia;o__Acidobacteriales;f__Koribacteraceae;__;__	0	0	0	0	0	0	0
k__Bacteria;p__Acidobacteria;c__Acidobacteriia;o__Acidobacteriales;f__Koribacteraceae;g__;s__	17	68	42	13	25	60	54	14	21		k__Bacteria;p__Acidobacteria;c__Acidobacteriia;o__Acidobacteriales;f__Koribacteraceae;g__;s__	16	35	37	12	24	7	2	6	41	6	20	253	98	195	2	27	22	82	34	423	74	112	158	9	48	69	111	176	50		k__Bacteria;p__Acidobacteria;c__Acidobacteriia;o__Acidobacteriales;f__Koribacteraceae;g__;s__	0	2	0	0	0	0	0
k__Bacteria;p__Acidobacteria;c__Acidobacteriia;o__Acidobacteriales;f__Koribacteraceae;g__Candidatus Koribacter;__	0	0	0	0	0	0	0	0	0		k__Bacteria;p__Acidobacteria;c__Acidobacteriia;o__Acidobacteriales;f__Koribacteraceae;g__Candidatus Koribacter;__	0	0	0	0	0	0	0	0	0	0	0	0	0	0	0	0	0	0	0	0	0	0	0	0	12	0	0	0	0		k__Bacteria;p__Acidobacteria;c__Acidobacteriia;o__Acidobacteriales;f__Koribacteraceae;g__Candidatus Koribacter;__	0	0	0	0	0	0	0
k__Bacteria;p__Acidobacteria;c__Acidobacteriia;o__Acidobacteriales;f__Koribacteraceae;g__Candidatus Koribacter;s__	12	23	6	13	13	23	20	15	14		k__Bacteria;p__Acidobacteria;c__Acidobacteriia;o__Acidobacteriales;f__Koribacteraceae;g__Candidatus Koribacter;s__	3	19	8	3	16	2	4	0	85	7	30	119	34	104	0	24	11	88	14	215	33	114	208	12	48	55	49	71	16		k__Bacteria;p__Acidobacteria;c__Acidobacteriia;o__Acidobacteriales;f__Koribacteraceae;g__Candidatus Koribacter;s__	0	0	0	0	0	0	0
k__Bacteria;p__Acidobacteria;c__BPC102;o__;f__;g__;s__	2	2	0	7	3	0	3	0	2		k__Bacteria;p__Acidobacteria;c__BPC102;o__;f__;g__;s__	0	0	0	0	0	0	0	0	0	4	0	0	0	0	0	0	0	0	0	3	0	0	0	0	2	0	0	0	3		k__Bacteria;p__Acidobacteria;c__BPC102;o__;f__;g__;s__	0	0	0	0	0	0	0
k__Bacteria;p__Acidobacteria;c__BPC102;o__MVS-40;f__;g__;s__	13	4	9	10	11	2	4	7	5		k__Bacteria;p__Acidobacteria;c__BPC102;o__MVS-40;f__;g__;s__	2	9	2	0	0	0	4	0	4	3	6	0	0	2	0	5	5	2	4	0	3	5	0	5	9	0	0	0	4		k__Bacteria;p__Acidobacteria;c__BPC102;o__MVS-40;f__;g__;s__	0	0	0	0	0	0	0
k__Bacteria;p__Acidobacteria;c__DA052;o__Ellin6513;f__;g__;s__	6	22	13	3	9	29	12	9	6		k__Bacteria;p__Acidobacteria;c__DA052;o__Ellin6513;f__;g__;s__	4	59	18	5	10	2	6	2	41	0	33	209	52	176	0	10	4	106	31	272	55	126	131	62	14	72	96	633	22		k__Bacteria;p__Acidobacteria;c__DA052;o__Ellin6513;f__;g__;s__	0	2	0	0	0	0	0
k__Bacteria;p__Acidobacteria;c__EC1113;o__;f__;g__;s__	0	2	3	0	9	0	6	0	7		k__Bacteria;p__Acidobacteria;c__EC1113;o__;f__;g__;s__	3	0	0	0	0	0	0	0	0	2	3	0	0	0	0	0	0	0	2	0	5	0	2	2	6	0	0	0	0		k__Bacteria;p__Acidobacteria;c__EC1113;o__;f__;g__;s__	0	0	0	0	0	0	0
k__Bacteria;p__Acidobacteria;c__Holophagae;o__Holophagales;f__Holophagaceae;g__;s__	0	0	0	0	0	3	0	3	0		k__Bacteria;p__Acidobacteria;c__Holophagae;o__Holophagales;f__Holophagaceae;g__;s__	0	6	0	0	4	0	0	0	0	0	2	5	0	22	0	0	0	7	2	0	11	3	7	0	0	3	9	6	3		k__Bacteria;p__Acidobacteria;c__Holophagae;o__Holophagales;f__Holophagaceae;g__;s__	0	0	0	0	0	0	0
k__Bacteria;p__Acidobacteria;c__PAUC37f;o__;f__;g__;s__	68	42	77	38	72	22	30	32	48		k__Bacteria;p__Acidobacteria;c__PAUC37f;o__;f__;g__;s__	20	33	16	2	25	7	16	4	8	14	28	0	31	12	15	23	14	13	18	27	24	26	7	17	63	17	4	2	28		k__Bacteria;p__Acidobacteria;c__PAUC37f;o__;f__;g__;s__	0	0	0	0	0	0	0
k__Bacteria;p__Acidobacteria;c__RB25;o__;f__;g__;s__	58	47	55	55	39	25	29	45	54		k__Bacteria;p__Acidobacteria;c__RB25;o__;f__;g__;s__	19	47	21	6	22	7	18	0	8	51	53	0	26	21	18	12	17	8	18	13	42	21	8	49	79	20	3	4	32		k__Bacteria;p__Acidobacteria;c__RB25;o__;f__;g__;s__	0	2	0	0	0	0	0
k__Bacteria;p__Acidobacteria;c__S035;o__;f__;g__;s__	4	14	5	2	27	5	10	2	11		k__Bacteria;p__Acidobacteria;c__S035;o__;f__;g__;s__	0	3	5	0	4	3	0	0	0	0	2	0	5	2	2	6	3	0	5	5	5	3	2	4	10	8	4	0	8		k__Bacteria;p__Acidobacteria;c__S035;o__;f__;g__;s__	0	0	0	0	0	0	0
k__Bacteria;p__Acidobacteria;c__Solibacteres;o__JH-WHS99;f__;g__;s__	7	2	6	0	5	0	0	0	3		k__Bacteria;p__Acidobacteria;c__Solibacteres;o__JH-WHS99;f__;g__;s__	0	0	0	0	0	0	0	0	0	3	0	0	0	0	0	0	0	0	3	0	0	0	0	0	4	0	0	0	3		k__Bacteria;p__Acidobacteria;c__Solibacteres;o__JH-WHS99;f__;g__;s__	0	0	0	0	0	0	0
k__Bacteria;p__Acidobacteria;c__Solibacteres;o__Solibacterales;__;__;__	2	2	2	3	1	0	1	0	1		k__Bacteria;p__Acidobacteria;c__Solibacteres;o__Solibacterales;__;__;__	3	3	0	2	3	0	0	4	3	0	0	0	2	0	2	4	0	0	4	11	0	1	0	0	0	1	1	0	3		k__Bacteria;p__Acidobacteria;c__Solibacteres;o__Solibacterales;__;__;__	0	0	0	0	0	0	12
k__Bacteria;p__Acidobacteria;c__Solibacteres;o__Solibacterales;f__;g__;s__	19	32	38	28	34	55	38	43	52		k__Bacteria;p__Acidobacteria;c__Solibacteres;o__Solibacterales;f__;g__;s__	54	50	44	22	56	38	21	22	78	14	82	140	60	264	32	37	50	94	55	176	71	86	243	53	62	56	56	101	47		k__Bacteria;p__Acidobacteria;c__Solibacteres;o__Solibacterales;f__;g__;s__	0	3	2	0	0	0	10
k__Bacteria;p__Acidobacteria;c__Solibacteres;o__Solibacterales;f__AKIW659;g__;s__	0	0	2	0	0	4	0	0	0		k__Bacteria;p__Acidobacteria;c__Solibacteres;o__Solibacterales;f__AKIW659;g__;s__	0	0	0	0	1	0	0	0	0	0	0	0	0	0	0	0	0	4	0	0	2	2	0	0	4	2	0	0	0		k__Bacteria;p__Acidobacteria;c__Solibacteres;o__Solibacterales;f__AKIW659;g__;s__	0	0	0	0	0	0	0
k__Bacteria;p__Acidobacteria;c__Solibacteres;o__Solibacterales;f__PAUC26f;g__;s__	7	2	0	0	2	0	0	0	4		k__Bacteria;p__Acidobacteria;c__Solibacteres;o__Solibacterales;f__PAUC26f;g__;s__	2	2	0	0	0	0	0	0	0	0	2	0	0	0	0	0	2	0	0	0	2	0	0	0	8	0	0	0	0		k__Bacteria;p__Acidobacteria;c__Solibacteres;o__Solibacterales;f__PAUC26f;g__;s__	0	0	0	0	0	0	0
k__Bacteria;p__Acidobacteria;c__Solibacteres;o__Solibacterales;f__Solibacteraceae;g__;s__	0	0	2	0	3	3	0	0	0		k__Bacteria;p__Acidobacteria;c__Solibacteres;o__Solibacterales;f__Solibacteraceae;g__;s__	0	5	6	11	2	24	0	50	8	6	3	75	4	24	7	2	2	2	9	42	3	12	31	6	8	59	23	27	3		k__Bacteria;p__Acidobacteria;c__Solibacteres;o__Solibacterales;f__Solibacteraceae;g__;s__	0	2	5	0	0	0	7
k__Bacteria;p__Acidobacteria;c__Solibacteres;o__Solibacterales;f__Solibacteraceae;g__Candidatus Solibacter;s__	12	23	31	14	17	35	33	16	23		k__Bacteria;p__Acidobacteria;c__Solibacteres;o__Solibacterales;f__Solibacteraceae;g__Candidatus Solibacter;s__	28	52	14	8	44	0	13	20	24	11	46	44	21	117	9	22	19	61	18	623	51	76	134	32	54	32	15	124	28		k__Bacteria;p__Acidobacteria;c__Solibacteres;o__Solibacterales;f__Solibacteraceae;g__Candidatus Solibacter;s__	0	0	4	0	0	0	0
k__Bacteria;p__Acidobacteria;c__Solibacteres;o__Solibacterales;f__[Bryobacteraceae];g__;s__	10	0	2	10	8	9	4	13	6		k__Bacteria;p__Acidobacteria;c__Solibacteres;o__Solibacterales;f__[Bryobacteraceae];g__;s__	8	13	16	2	17	10	10	12	3	5	4	0	6	7	3	13	6	3	11	7	6	0	2	7	2	2	2	5	2		k__Bacteria;p__Acidobacteria;c__Solibacteres;o__Solibacterales;f__[Bryobacteraceae];g__;s__	0	0	0	0	0	0	0
k__Bacteria;p__Acidobacteria;c__Sva0725;o__Sva0725;f__;g__;s__	7	6	18	5	11	0	6	5	6		k__Bacteria;p__Acidobacteria;c__Sva0725;o__Sva0725;f__;g__;s__	0	4	19	6	8	3	15	0	4	12	2	2	5	0	2	45	22	6	6	2	12	9	35	7	8	2	0	0	4		k__Bacteria;p__Acidobacteria;c__Sva0725;o__Sva0725;f__;g__;s__	0	0	0	0	0	0	0
k__Bacteria;p__Acidobacteria;c__TM1;o__;f__;g__;s__	0	2	4	0	0	0	0	0	2		k__Bacteria;p__Acidobacteria;c__TM1;o__;f__;g__;s__	0	2	0	0	0	0	0	0	0	0	0	5	0	2	0	0	0	0	0	2	0	0	0	0	4	0	0	3	0		k__Bacteria;p__Acidobacteria;c__TM1;o__;f__;g__;s__	0	0	0	0	0	0	0
k__Bacteria;p__Acidobacteria;c__[Chloracidobacteria];o__11-24;f__;g__;s__	58	85	141	31	68	44	48	31	62		k__Bacteria;p__Acidobacteria;c__[Chloracidobacteria];o__11-24;f__;g__;s__	17	16	10	9	10	15	19	4	16	27	25	28	66	20	3	30	24	7	26	25	27	32	9	28	83	9	18	2	35		k__Bacteria;p__Acidobacteria;c__[Chloracidobacteria];o__11-24;f__;g__;s__	0	0	0	0	0	0	0
k__Bacteria;p__Acidobacteria;c__[Chloracidobacteria];o__;f__;g__;s__	2	3	0	0	4	2	0	2	0		k__Bacteria;p__Acidobacteria;c__[Chloracidobacteria];o__;f__;g__;s__	0	0	0	0	3	0	0	2	0	7	0	0	3	0	4	0	0	0	3	2	4	0	0	6	2	0	0	0	2		k__Bacteria;p__Acidobacteria;c__[Chloracidobacteria];o__;f__;g__;s__	0	0	0	0	0	0	0
k__Bacteria;p__Acidobacteria;c__[Chloracidobacteria];o__DS-100;f__;g__;s__	4	4	5	2	7	10	7	0	2		k__Bacteria;p__Acidobacteria;c__[Chloracidobacteria];o__DS-100;f__;g__;s__	2	0	3	0	2	2	4	0	0	2	2	2	0	0	0	12	4	0	2	0	6	2	0	0	10	8	0	0	0		k__Bacteria;p__Acidobacteria;c__[Chloracidobacteria];o__DS-100;f__;g__;s__	0	0	0	0	0	0	0
k__Bacteria;p__Acidobacteria;c__[Chloracidobacteria];o__PK29;f__;g__;s__	32	24	25	18	22	7	12	11	16		k__Bacteria;p__Acidobacteria;c__[Chloracidobacteria];o__PK29;f__;g__;s__	7	16	11	5	8	0	14	0	13	9	26	3	22	13	7	13	7	8	11	12	11	5	11	11	20	12	7	2	19		k__Bacteria;p__Acidobacteria;c__[Chloracidobacteria];o__PK29;f__;g__;s__	0	0	0	0	0	0	0
k__Bacteria;p__Acidobacteria;c__[Chloracidobacteria];o__RB41;f__;g__;s__	175	257	257	76	247	144	275	93	189		k__Bacteria;p__Acidobacteria;c__[Chloracidobacteria];o__RB41;f__;g__;s__	70	43	39	20	65	24	53	29	39	94	96	65	88	84	10	143	90	61	67	80	102	82	74	62	177	134	54	8	72		k__Bacteria;p__Acidobacteria;c__[Chloracidobacteria];o__RB41;f__;g__;s__	0	0	0	0	0	0	0
k__Bacteria;p__Acidobacteria;c__[Chloracidobacteria];o__RB41;f__Ellin6075;g__;s__	129	124	96	55	108	97	120	99	69		k__Bacteria;p__Acidobacteria;c__[Chloracidobacteria];o__RB41;f__Ellin6075;g__;s__	83	77	41	23	42	20	63	40	29	22	55	31	30	55	28	117	65	48	45	95	59	31	274	41	70	59	22	11	38		k__Bacteria;p__Acidobacteria;c__[Chloracidobacteria];o__RB41;f__Ellin6075;g__;s__	2	0	0	0	0	0	0
k__Bacteria;p__Acidobacteria;c__iii1-8;o__32-20;f__;g__;s__	33	77	67	14	39	41	60	36	25		k__Bacteria;p__Acidobacteria;c__iii1-8;o__32-20;f__;g__;s__	11	14	14	3	16	6	8	4	10	17	16	14	23	21	2	23	18	13	17	20	18	24	8	8	37	27	19	2	17		k__Bacteria;p__Acidobacteria;c__iii1-8;o__32-20;f__;g__;s__	0	0	0	0	0	0	0
k__Bacteria;p__Acidobacteria;c__iii1-8;o__DS-18;f__;g__;s__	17	5	13	23	14	10	7	9	18		k__Bacteria;p__Acidobacteria;c__iii1-8;o__DS-18;f__;g__;s__	98	14	7	16	14	22	6	3	7	7	8	20	19	11	0	32	20	20	3	11	1	2	10	88	31	0	0	0	6		k__Bacteria;p__Acidobacteria;c__iii1-8;o__DS-18;f__;g__;s__	0	0	0	0	0	0	5
k__Bacteria;p__Acidobacteria;c__iii1-8;o__SJA-36;f__;g__;s__	0	0	5	0	0	0	0	0	4		k__Bacteria;p__Acidobacteria;c__iii1-8;o__SJA-36;f__;g__;s__	0	0	0	0	0	0	0	0	0	0	0	0	2	0	0	0	0	0	0	0	0	0	0	0	0	0	0	0	3		k__Bacteria;p__Acidobacteria;c__iii1-8;o__SJA-36;f__;g__;s__	0	0	0	0	0	0	0
k__Bacteria;p__Actinobacteria;__;__;__;__;__	4	0	8	5	2	0	5	4	6		k__Bacteria;p__Actinobacteria;__;__;__;__;__	4	5	3	0	6	0	4	3	5	4	4	7	4	10	4	2	3	4	3	3	4	2	7	7	3	5	4	5	4		k__Bacteria;p__Actinobacteria;__;__;__;__;__	0	0	0	0	0	0	0
k__Bacteria;p__Actinobacteria;c__Acidimicrobiia;o__Acidimicrobiales;__;__;__	4	7	0	5	5	11	19	2	9		k__Bacteria;p__Actinobacteria;c__Acidimicrobiia;o__Acidimicrobiales;__;__;__	3	13	13	0	11	38	3	7	11	7	9	2	4	6	22	6	7	4	10	14	12	3	2	10	8	11	0	2	4		k__Bacteria;p__Actinobacteria;c__Acidimicrobiia;o__Acidimicrobiales;__;__;__	0	0	0	0	2	0	5
k__Bacteria;p__Actinobacteria;c__Acidimicrobiia;o__Acidimicrobiales;f__;g__;s__	45	42	47	38	51	51	43	51	37		k__Bacteria;p__Actinobacteria;c__Acidimicrobiia;o__Acidimicrobiales;f__;g__;s__	62	37	41	68	65	36	53	67	51	78	46	46	45	64	41	100	64	45	49	37	38	48	49	82	35	43	53	17	64		k__Bacteria;p__Actinobacteria;c__Acidimicrobiia;o__Acidimicrobiales;f__;g__;s__	0	2	0	0	0	0	7
k__Bacteria;p__Actinobacteria;c__Acidimicrobiia;o__Acidimicrobiales;f__AKIW874;g__;s__	25	22	14	20	23	6	4	13	9		k__Bacteria;p__Actinobacteria;c__Acidimicrobiia;o__Acidimicrobiales;f__AKIW874;g__;s__	26	16	10	2	13	5	15	6	12	22	18	0	18	11	23	71	42	5	7	4	20	15	8	26	11	2	11	4	15		k__Bacteria;p__Actinobacteria;c__Acidimicrobiia;o__Acidimicrobiales;f__AKIW874;g__;s__	0	5	0	0	0	4	0
k__Bacteria;p__Actinobacteria;c__Acidimicrobiia;o__Acidimicrobiales;f__C111;g__;s__	74	70	38	83	88	78	82	57	47		k__Bacteria;p__Actinobacteria;c__Acidimicrobiia;o__Acidimicrobiales;f__C111;g__;s__	75	60	58	22	91	29	134	27	20	55	49	31	48	26	54	106	68	37	86	54	61	43	9	49	37	41	37	17	46		k__Bacteria;p__Actinobacteria;c__Acidimicrobiia;o__Acidimicrobiales;f__C111;g__;s__	2	2	0	0	2	0	23
k__Bacteria;p__Actinobacteria;c__Acidimicrobiia;o__Acidimicrobiales;f__EB1017;g__;s__	67	98	63	51	65	73	52	53	58		k__Bacteria;p__Actinobacteria;c__Acidimicrobiia;o__Acidimicrobiales;f__EB1017;g__;s__	92	61	36	12	73	15	42	24	39	31	73	64	83	81	33	91	52	76	101	102	98	61	105	82	56	69	65	87	83		k__Bacteria;p__Actinobacteria;c__Acidimicrobiia;o__Acidimicrobiales;f__EB1017;g__;s__	3	11	10	0	5	2	4
k__Bacteria;p__Actinobacteria;c__Acidimicrobiia;o__Acidimicrobiales;f__Iamiaceae;g__Iamia;s__	4	0	0	2	3	3	0	0	0		k__Bacteria;p__Actinobacteria;c__Acidimicrobiia;o__Acidimicrobiales;f__Iamiaceae;g__Iamia;s__	6	2	3	6	4	2	4	5	0	5	0	2	2	2	2	8	0	2	9	6	0	6	2	3	7	3	0	0	2		k__Bacteria;p__Actinobacteria;c__Acidimicrobiia;o__Acidimicrobiales;f__Iamiaceae;g__Iamia;s__	0	0	0	0	0	0	2
k__Bacteria;p__Actinobacteria;c__Acidimicrobiia;o__Acidimicrobiales;f__Microthrixaceae;g__;s__	0	0	4	4	6	3	0	1	0		k__Bacteria;p__Actinobacteria;c__Acidimicrobiia;o__Acidimicrobiales;f__Microthrixaceae;g__;s__	0	8	0	0	3	0	8	0	2	11	2	0	3	0	0	2	0	0	5	0	6	0	3	9	2	0	0	2	2		k__Bacteria;p__Actinobacteria;c__Acidimicrobiia;o__Acidimicrobiales;f__Microthrixaceae;g__;s__	0	0	0	0	0	0	0
k__Bacteria;p__Actinobacteria;c__Actinobacteria;o__Actinomycetales;__;__;__	47	77	40	42	95	61	58	31	52		k__Bacteria;p__Actinobacteria;c__Actinobacteria;o__Actinomycetales;__;__;__	106	64	184	166	114	363	74	116	219	40	111	454	102	282	199	359	286	346	130	190	57	327	266	119	106	122	537	311	107		k__Bacteria;p__Actinobacteria;c__Actinobacteria;o__Actinomycetales;__;__;__	4	18	77	0	2	12	48
k__Bacteria;p__Actinobacteria;c__Actinobacteria;o__Actinomycetales;f__;g__;s__	7	28	21	14	8	12	15	32	18		k__Bacteria;p__Actinobacteria;c__Actinobacteria;o__Actinomycetales;f__;g__;s__	49	30	47	20	131	7	26	17	13	37	72	62	90	153	24	375	258	116	58	85	46	280	104	26	172	285	179	123	60		k__Bacteria;p__Actinobacteria;c__Actinobacteria;o__Actinomycetales;f__;g__;s__	2	2	2	0	9	0	7
k__Bacteria;p__Actinobacteria;c__Actinobacteria;o__Actinomycetales;f__Actinospicaceae;g__;s__	0	0	0	0	0	0	0	0	2		k__Bacteria;p__Actinobacteria;c__Actinobacteria;o__Actinomycetales;f__Actinospicaceae;g__;s__	2	0	3	0	0	0	0	0	0	2	2	23	3	0	0	0	0	8	2	30	2	52	5	0	4	9	17	7	4		k__Bacteria;p__Actinobacteria;c__Actinobacteria;o__Actinomycetales;f__Actinospicaceae;g__;s__	0	0	0	0	0	0	0
k__Bacteria;p__Actinobacteria;c__Actinobacteria;o__Actinomycetales;f__Cellulomonadaceae;__;__	0	0	0	0	0	0	0	0	0		k__Bacteria;p__Actinobacteria;c__Actinobacteria;o__Actinomycetales;f__Cellulomonadaceae;__;__	0	0	0	3	0	45	0	0	0	0	0	0	0	0	0	0	0	0	0	0	0	0	0	0	0	0	0	0	0		k__Bacteria;p__Actinobacteria;c__Actinobacteria;o__Actinomycetales;f__Cellulomonadaceae;__;__	0	0	0	0	0	0	0
k__Bacteria;p__Actinobacteria;c__Actinobacteria;o__Actinomycetales;f__Cellulomonadaceae;g__Demequina;s__	0	0	0	0	0	0	0	0	0		k__Bacteria;p__Actinobacteria;c__Actinobacteria;o__Actinomycetales;f__Cellulomonadaceae;g__Demequina;s__	0	1	0	0	0	0	14	1	0	0	0	0	0	0	0	0	0	0	4	0	0	0	0	0	0	0	0	0	0		k__Bacteria;p__Actinobacteria;c__Actinobacteria;o__Actinomycetales;f__Cellulomonadaceae;g__Demequina;s__	0	0	0	0	0	0	0
k__Bacteria;p__Actinobacteria;c__Actinobacteria;o__Actinomycetales;f__Frankiaceae;__;__	0	0	0	0	0	0	0	1	0		k__Bacteria;p__Actinobacteria;c__Actinobacteria;o__Actinomycetales;f__Frankiaceae;__;__	0	0	0	0	12	0	0	0	202	0	46	9	5	25	120	0	0	1	6	7	0	6	4	27	2	0	20	7	1		k__Bacteria;p__Actinobacteria;c__Actinobacteria;o__Actinomycetales;f__Frankiaceae;__;__	0	0	0	0	0	0	0
k__Bacteria;p__Actinobacteria;c__Actinobacteria;o__Actinomycetales;f__Frankiaceae;g__;s__	0	23	8	7	2	13	24	3	5		k__Bacteria;p__Actinobacteria;c__Actinobacteria;o__Actinomycetales;f__Frankiaceae;g__;s__	4	2	6	2	12	0	2	4	8	0	3	48	22	29	7	8	4	14	11	34	16	30	14	6	3	32	44	30	7		k__Bacteria;p__Actinobacteria;c__Actinobacteria;o__Actinomycetales;f__Frankiaceae;g__;s__	2	0	1	0	3	0	2
k__Bacteria;p__Actinobacteria;c__Actinobacteria;o__Actinomycetales;f__Frankiaceae;g__Frankia;s__	0	0	0	0	0	0	0	0	0		k__Bacteria;p__Actinobacteria;c__Actinobacteria;o__Actinomycetales;f__Frankiaceae;g__Frankia;s__	75	1	61	312	0	671	8	98	0	52	0	0	0	0	28	0	3	0	24	0	0	1	0	0	0	48	0	0	0		k__Bacteria;p__Actinobacteria;c__Actinobacteria;o__Actinomycetales;f__Frankiaceae;g__Frankia;s__	0	0	102	0	0	4	84
k__Bacteria;p__Actinobacteria;c__Actinobacteria;o__Actinomycetales;f__Geodermatophilaceae;g__;s__	8	5	6	13	9	6	6	6	10		k__Bacteria;p__Actinobacteria;c__Actinobacteria;o__Actinomycetales;f__Geodermatophilaceae;g__;s__	19	5	0	0	12	0	13	0	0	5	6	0	11	0	0	23	11	4	0	1	14	0	7	13	2	9	0	0	7		k__Bacteria;p__Actinobacteria;c__Actinobacteria;o__Actinomycetales;f__Geodermatophilaceae;g__;s__	0	0	0	0	0	0	0
k__Bacteria;p__Actinobacteria;c__Actinobacteria;o__Actinomycetales;f__Intrasporangiaceae;__;__	22	15	34	20	41	19	30	15	19		k__Bacteria;p__Actinobacteria;c__Actinobacteria;o__Actinomycetales;f__Intrasporangiaceae;__;__	43	16	24	10	21	3	69	6	8	2	15	7	23	10	8	42	32	8	32	35	24	15	45	24	17	19	20	4	24		k__Bacteria;p__Actinobacteria;c__Actinobacteria;o__Actinomycetales;f__Intrasporangiaceae;__;__	0	2	0	0	0	2	1
k__Bacteria;p__Actinobacteria;c__Actinobacteria;o__Actinomycetales;f__Kineosporiaceae;__;__	0	8	3	7	0	3	19	6	6		k__Bacteria;p__Actinobacteria;c__Actinobacteria;o__Actinomycetales;f__Kineosporiaceae;__;__	50	16	95	0	20	73	10	70	0	88	17	23	1	17	70	68	61	94	68	6	131	34	5	33	108	19	38	6	7		k__Bacteria;p__Actinobacteria;c__Actinobacteria;o__Actinomycetales;f__Kineosporiaceae;__;__	2	0	0	0	17	3	52
k__Bacteria;p__Actinobacteria;c__Actinobacteria;o__Actinomycetales;f__Kineosporiaceae;g__;s__	3	3	0	0	7	0	0	2	2		k__Bacteria;p__Actinobacteria;c__Actinobacteria;o__Actinomycetales;f__Kineosporiaceae;g__;s__	54	6	8	9	4	4	1	40	13	19	0	25	5	6	6	30	29	23	32	7	18	3	0	11	13	25	13	6	10		k__Bacteria;p__Actinobacteria;c__Actinobacteria;o__Actinomycetales;f__Kineosporiaceae;g__;s__	0	3	0	0	0	0	0
k__Bacteria;p__Actinobacteria;c__Actinobacteria;o__Actinomycetales;f__Kineosporiaceae;g__Kineosporia;s__	0	0	0	0	0	0	0	0	0		k__Bacteria;p__Actinobacteria;c__Actinobacteria;o__Actinomycetales;f__Kineosporiaceae;g__Kineosporia;s__	0	0	12	493	0	0	0	0	3	51	0	0	98	0	38	0	0	0	0	0	0	0	0	0	0	0	0	0	0		k__Bacteria;p__Actinobacteria;c__Actinobacteria;o__Actinomycetales;f__Kineosporiaceae;g__Kineosporia;s__	0	0	6	3	0	0	0
k__Bacteria;p__Actinobacteria;c__Actinobacteria;o__Actinomycetales;f__Microbacteriaceae;__;__	3	2	1	22	8	10	1	9	4		k__Bacteria;p__Actinobacteria;c__Actinobacteria;o__Actinomycetales;f__Microbacteriaceae;__;__	15	12	106	301	12	143	69	587	327	92	16	5	2	27	204	1	8	4	17	4	325	15	70	28	4	16	17	15	4		k__Bacteria;p__Actinobacteria;c__Actinobacteria;o__Actinomycetales;f__Microbacteriaceae;__;__	0	9	24	2	4	15	36
k__Bacteria;p__Actinobacteria;c__Actinobacteria;o__Actinomycetales;f__Microbacteriaceae;g__;s__	0	0	0	0	0	0	0	0	0		k__Bacteria;p__Actinobacteria;c__Actinobacteria;o__Actinomycetales;f__Microbacteriaceae;g__;s__	0	0	0	8	0	4	0	14	6	0	0	2	0	0	0	0	2	0	0	0	0	0	0	0	0	0	0	0	0		k__Bacteria;p__Actinobacteria;c__Actinobacteria;o__Actinomycetales;f__Microbacteriaceae;g__;s__	0	0	0	0	0	0	0
k__Bacteria;p__Actinobacteria;c__Actinobacteria;o__Actinomycetales;f__Microbacteriaceae;g__Agromyces;s__	4	2	9	9	9	7	11	10	10		k__Bacteria;p__Actinobacteria;c__Actinobacteria;o__Actinomycetales;f__Microbacteriaceae;g__Agromyces;s__	46	5	8	7	17	6	29	6	4	16	17	2	10	5	15	14	17	3	10	6	15	8	7	24	5	12	6	6	9		k__Bacteria;p__Actinobacteria;c__Actinobacteria;o__Actinomycetales;f__Microbacteriaceae;g__Agromyces;s__	0	0	0	0	0	0	0
k__Bacteria;p__Actinobacteria;c__Actinobacteria;o__Actinomycetales;f__Microbacteriaceae;g__Cryocola;s__	0	0	0	0	0	0	0	0	0		k__Bacteria;p__Actinobacteria;c__Actinobacteria;o__Actinomycetales;f__Microbacteriaceae;g__Cryocola;s__	0	0	0	0	0	0	0	0	0	0	0	0	0	0	41	0	0	0	0	0	0	0	0	0	0	0	0	0	0		k__Bacteria;p__Actinobacteria;c__Actinobacteria;o__Actinomycetales;f__Microbacteriaceae;g__Cryocola;s__	0	0	0	0	0	0	0
k__Bacteria;p__Actinobacteria;c__Actinobacteria;o__Actinomycetales;f__Microbacteriaceae;g__Microbacterium;__	3	0	1	3	5	0	5	10	1		k__Bacteria;p__Actinobacteria;c__Actinobacteria;o__Actinomycetales;f__Microbacteriaceae;g__Microbacterium;__	8	8	2	0	2	0	55	0	0	0	1	0	1	0	0	4	3	9	35	1	2	0	0	4	1	0	0	0	3		k__Bacteria;p__Actinobacteria;c__Actinobacteria;o__Actinomycetales;f__Microbacteriaceae;g__Microbacterium;__	0	0	0	0	0	0	0
k__Bacteria;p__Actinobacteria;c__Actinobacteria;o__Actinomycetales;f__Microbacteriaceae;g__Salinibacterium;__	7	0	2	7	8	6	15	2	6		k__Bacteria;p__Actinobacteria;c__Actinobacteria;o__Actinomycetales;f__Microbacteriaceae;g__Salinibacterium;__	16	12	69	99	31	120	59	117	112	8	20	23	53	41	158	21	26	16	73	15	10	18	29	16	5	38	61	35	1		k__Bacteria;p__Actinobacteria;c__Actinobacteria;o__Actinomycetales;f__Microbacteriaceae;g__Salinibacterium;__	0	6	8	0	0	4	65
k__Bacteria;p__Actinobacteria;c__Actinobacteria;o__Actinomycetales;f__Microbacteriaceae;g__Salinibacterium;s__	3	3	1	0	0	0	0	0	0		k__Bacteria;p__Actinobacteria;c__Actinobacteria;o__Actinomycetales;f__Microbacteriaceae;g__Salinibacterium;s__	0	1	0	0	11	0	0	29	0	7	0	0	0	0	23	0	13	0	7	0	0	1	0	103	0	16	19	0	0		k__Bacteria;p__Actinobacteria;c__Actinobacteria;o__Actinomycetales;f__Microbacteriaceae;g__Salinibacterium;s__	0	0	1	0	2	0	0
k__Bacteria;p__Actinobacteria;c__Actinobacteria;o__Actinomycetales;f__Micrococcaceae;__;__	82	73	75	72	125	147	183	78	117		k__Bacteria;p__Actinobacteria;c__Actinobacteria;o__Actinomycetales;f__Micrococcaceae;__;__	109	28	70	4	84	9	143	7	56	155	105	61	83	162	25	284	167	82	165	92	349	141	130	61	112	74	50	70	536		k__Bacteria;p__Actinobacteria;c__Actinobacteria;o__Actinomycetales;f__Micrococcaceae;__;__	0	0	0	0	0	2	0
k__Bacteria;p__Actinobacteria;c__Actinobacteria;o__Actinomycetales;f__Micrococcaceae;g__;s__	12	8	0	2	9	0	4	9	11		k__Bacteria;p__Actinobacteria;c__Actinobacteria;o__Actinomycetales;f__Micrococcaceae;g__;s__	0	2	0	0	11	3	0	0	19	0	13	0	10	30	0	11	19	8	12	3	39	18	14	6	8	0	0	0	41		k__Bacteria;p__Actinobacteria;c__Actinobacteria;o__Actinomycetales;f__Micrococcaceae;g__;s__	0	0	0	0	0	0	0
k__Bacteria;p__Actinobacteria;c__Actinobacteria;o__Actinomycetales;f__Micromonosporaceae;__;__	7	43	6	17	21	40	58	29	18		k__Bacteria;p__Actinobacteria;c__Actinobacteria;o__Actinomycetales;f__Micromonosporaceae;__;__	125	74	299	196	185	83	49	234	111	16	75	80	120	89	168	351	213	130	250	105	97	59	68	86	68	90	175	69	36		k__Bacteria;p__Actinobacteria;c__Actinobacteria;o__Actinomycetales;f__Micromonosporaceae;__;__	4	9	0	0	14	12	39
k__Bacteria;p__Actinobacteria;c__Actinobacteria;o__Actinomycetales;f__Micromonosporaceae;g__Catellatospora;s__	3	0	0	2	9	2	0	9	0		k__Bacteria;p__Actinobacteria;c__Actinobacteria;o__Actinomycetales;f__Micromonosporaceae;g__Catellatospora;s__	2	9	0	0	2	0	0	0	0	0	0	0	0	0	3	7	2	0	2	2	4	0	0	4	5	3	3	0	3		k__Bacteria;p__Actinobacteria;c__Actinobacteria;o__Actinomycetales;f__Micromonosporaceae;g__Catellatospora;s__	0	0	0	0	0	0	0
k__Bacteria;p__Actinobacteria;c__Actinobacteria;o__Actinomycetales;f__Micromonosporaceae;g__Dactylosporangium;s__	11	26	4	0	3	10	7	4	9		k__Bacteria;p__Actinobacteria;c__Actinobacteria;o__Actinomycetales;f__Micromonosporaceae;g__Dactylosporangium;s__	29	17	37	36	20	24	4	23	5	14	13	5	39	22	34	40	19	52	98	4	47	18	40	52	17	16	28	27	18		k__Bacteria;p__Actinobacteria;c__Actinobacteria;o__Actinomycetales;f__Micromonosporaceae;g__Dactylosporangium;s__	0	2	0	0	0	3	0
k__Bacteria;p__Actinobacteria;c__Actinobacteria;o__Actinomycetales;f__Micromonosporaceae;g__Pilimelia;s__	0	0	0	0	0	0	0	0	0		k__Bacteria;p__Actinobacteria;c__Actinobacteria;o__Actinomycetales;f__Micromonosporaceae;g__Pilimelia;s__	0	0	0	0	0	30	0	0	0	0	0	0	0	0	0	0	0	0	0	0	0	0	0	0	0	0	0	0	0		k__Bacteria;p__Actinobacteria;c__Actinobacteria;o__Actinomycetales;f__Micromonosporaceae;g__Pilimelia;s__	0	0	0	0	0	0	0
k__Bacteria;p__Actinobacteria;c__Actinobacteria;o__Actinomycetales;f__Micromonosporaceae;g__Virgisporangium;s__ochraceum	0	0	11	4	4	2	0	10	6		k__Bacteria;p__Actinobacteria;c__Actinobacteria;o__Actinomycetales;f__Micromonosporaceae;g__Virgisporangium;s__ochraceum	3	3	3	0	11	0	0	0	5	5	4	0	4	0	0	26	16	0	3	6	2	9	2	9	1	1	0	2	3		k__Bacteria;p__Actinobacteria;c__Actinobacteria;o__Actinomycetales;f__Micromonosporaceae;g__Virgisporangium;s__ochraceum	0	5	0	0	0	0	0
k__Bacteria;p__Actinobacteria;c__Actinobacteria;o__Actinomycetales;f__Mycobacteriaceae;g__Mycobacterium;__	20	28	39	19	24	33	12	36	16		k__Bacteria;p__Actinobacteria;c__Actinobacteria;o__Actinomycetales;f__Mycobacteriaceae;g__Mycobacterium;__	36	23	6	0	15	0	8	0	11	2	25	18	33	35	3	12	13	6	14	37	14	37	27	18	28	17	17	9	37		k__Bacteria;p__Actinobacteria;c__Actinobacteria;o__Actinomycetales;f__Mycobacteriaceae;g__Mycobacterium;__	2	0	0	0	0	0	0
k__Bacteria;p__Actinobacteria;c__Actinobacteria;o__Actinomycetales;f__Mycobacteriaceae;g__Mycobacterium;s__	35	155	101	35	95	98	109	81	95		k__Bacteria;p__Actinobacteria;c__Actinobacteria;o__Actinomycetales;f__Mycobacteriaceae;g__Mycobacterium;s__	193	113	130	55	204	71	71	88	61	82	59	183	190	140	203	168	108	123	206	124	72	64	100	125	75	132	104	103	104		k__Bacteria;p__Actinobacteria;c__Actinobacteria;o__Actinomycetales;f__Mycobacteriaceae;g__Mycobacterium;s__	12	6	18	0	9	13	53
k__Bacteria;p__Actinobacteria;c__Actinobacteria;o__Actinomycetales;f__Mycobacteriaceae;g__Mycobacterium;s__celatum	0	0	0	0	0	0	0	0	0		k__Bacteria;p__Actinobacteria;c__Actinobacteria;o__Actinomycetales;f__Mycobacteriaceae;g__Mycobacterium;s__celatum	0	2	4	3	0	0	0	7	6	0	9	33	12	35	4	9	3	113	0	63	7	53	44	0	9	9	18	19	4		k__Bacteria;p__Actinobacteria;c__Actinobacteria;o__Actinomycetales;f__Mycobacteriaceae;g__Mycobacterium;s__celatum	0	8	9	0	0	0	0
k__Bacteria;p__Actinobacteria;c__Actinobacteria;o__Actinomycetales;f__Mycobacteriaceae;g__Mycobacterium;s__vaccae	1	0	0	0	0	0	0	1	0		k__Bacteria;p__Actinobacteria;c__Actinobacteria;o__Actinomycetales;f__Mycobacteriaceae;g__Mycobacterium;s__vaccae	2	1	1	0	11	17	4	25	38	16	1	2	7	2	36	3	3	7	12	3	3	11	2	0	0	3	11	6	0		k__Bacteria;p__Actinobacteria;c__Actinobacteria;o__Actinomycetales;f__Mycobacteriaceae;g__Mycobacterium;s__vaccae	0	29	0	0	0	0	5
k__Bacteria;p__Actinobacteria;c__Actinobacteria;o__Actinomycetales;f__Nakamurellaceae;g__;s__	19	24	19	21	23	31	32	11	21		k__Bacteria;p__Actinobacteria;c__Actinobacteria;o__Actinomycetales;f__Nakamurellaceae;g__;s__	83	39	54	17	51	3	44	53	34	32	43	17	31	22	22	122	81	45	32	40	73	19	122	54	27	30	18	7	40		k__Bacteria;p__Actinobacteria;c__Actinobacteria;o__Actinomycetales;f__Nakamurellaceae;g__;s__	0	15	0	0	0	0	3
k__Bacteria;p__Actinobacteria;c__Actinobacteria;o__Actinomycetales;f__Nocardiaceae;g__;s__	0	0	0	0	3	2	0	0	0		k__Bacteria;p__Actinobacteria;c__Actinobacteria;o__Actinomycetales;f__Nocardiaceae;g__;s__	0	4	3	2	2	0	2	2	0	0	0	0	0	0	2	9	5	0	2	0	0	3	3	0	0	0	0	0	0		k__Bacteria;p__Actinobacteria;c__Actinobacteria;o__Actinomycetales;f__Nocardiaceae;g__;s__	0	0	0	0	0	0	0
k__Bacteria;p__Actinobacteria;c__Actinobacteria;o__Actinomycetales;f__Nocardiaceae;g__Rhodococcus;s__fascians	0	0	0	0	2	0	0	2	0		k__Bacteria;p__Actinobacteria;c__Actinobacteria;o__Actinomycetales;f__Nocardiaceae;g__Rhodococcus;s__fascians	0	0	0	0	0	0	0	12	0	0	0	0	0	0	0	0	2	3	3	0	0	0	2	0	0	0	0	0	27		k__Bacteria;p__Actinobacteria;c__Actinobacteria;o__Actinomycetales;f__Nocardiaceae;g__Rhodococcus;s__fascians	2	0	0	0	0	0	0
k__Bacteria;p__Actinobacteria;c__Actinobacteria;o__Actinomycetales;f__Nocardioidaceae;__;__	10	2	2	4	8	0	1	5	2		k__Bacteria;p__Actinobacteria;c__Actinobacteria;o__Actinomycetales;f__Nocardioidaceae;__;__	6	0	31	6	3	11	7	17	9	13	7	0	1	0	27	4	4	0	3	2	14	11	0	2	2	0	0	0	0		k__Bacteria;p__Actinobacteria;c__Actinobacteria;o__Actinomycetales;f__Nocardioidaceae;__;__	0	0	0	0	0	0	0
k__Bacteria;p__Actinobacteria;c__Actinobacteria;o__Actinomycetales;f__Nocardioidaceae;g__;s__	22	29	16	27	52	19	35	28	42		k__Bacteria;p__Actinobacteria;c__Actinobacteria;o__Actinomycetales;f__Nocardioidaceae;g__;s__	64	23	54	44	81	26	68	27	31	49	27	10	35	12	107	57	36	36	100	23	40	28	21	115	23	21	14	2	31		k__Bacteria;p__Actinobacteria;c__Actinobacteria;o__Actinomycetales;f__Nocardioidaceae;g__;s__	0	10	0	0	0	0	22
k__Bacteria;p__Actinobacteria;c__Actinobacteria;o__Actinomycetales;f__Nocardioidaceae;g__Aeromicrobium;s__	0	0	0	1	7	5	7	2	6		k__Bacteria;p__Actinobacteria;c__Actinobacteria;o__Actinomycetales;f__Nocardioidaceae;g__Aeromicrobium;s__	11	3	17	16	1	22	14	28	42	2	7	0	4	1	0	6	6	8	11	5	2	2	3	3	2	8	1	2	6		k__Bacteria;p__Actinobacteria;c__Actinobacteria;o__Actinomycetales;f__Nocardioidaceae;g__Aeromicrobium;s__	0	2	0	0	0	3	19
k__Bacteria;p__Actinobacteria;c__Actinobacteria;o__Actinomycetales;f__Nocardioidaceae;g__Friedmanniella;s__	0	3	2	5	5	8	2	2	4		k__Bacteria;p__Actinobacteria;c__Actinobacteria;o__Actinomycetales;f__Nocardioidaceae;g__Friedmanniella;s__	8	5	21	10	7	2	2	7	6	2	19	3	4	4	4	29	16	8	9	3	5	4	9	7	4	2	3	0	4		k__Bacteria;p__Actinobacteria;c__Actinobacteria;o__Actinomycetales;f__Nocardioidaceae;g__Friedmanniella;s__	0	3	0	0	0	0	0
k__Bacteria;p__Actinobacteria;c__Actinobacteria;o__Actinomycetales;f__Nocardioidaceae;g__Kribbella;s__	16	22	14	15	20	18	15	27	9		k__Bacteria;p__Actinobacteria;c__Actinobacteria;o__Actinomycetales;f__Nocardioidaceae;g__Kribbella;s__	29	12	14	4	15	6	10	0	4	7	17	10	10	21	3	28	21	11	7	19	10	19	25	24	17	2	10	9	13		k__Bacteria;p__Actinobacteria;c__Actinobacteria;o__Actinomycetales;f__Nocardioidaceae;g__Kribbella;s__	0	0	0	0	0	0	0
k__Bacteria;p__Actinobacteria;c__Actinobacteria;o__Actinomycetales;f__Nocardioidaceae;g__Nocardioides;s__	2	7	2	2	10	4	11	0	4		k__Bacteria;p__Actinobacteria;c__Actinobacteria;o__Actinomycetales;f__Nocardioidaceae;g__Nocardioides;s__	20	3	19	7	24	4	8	7	5	21	2	8	14	2	24	21	15	21	22	9	39	12	6	13	6	8	6	7	4		k__Bacteria;p__Actinobacteria;c__Actinobacteria;o__Actinomycetales;f__Nocardioidaceae;g__Nocardioides;s__	0	2	0	0	0	0	0
k__Bacteria;p__Actinobacteria;c__Actinobacteria;o__Actinomycetales;f__Nocardioidaceae;g__Pimelobacter;s__	0	0	0	0	0	2	0	0	0		k__Bacteria;p__Actinobacteria;c__Actinobacteria;o__Actinomycetales;f__Nocardioidaceae;g__Pimelobacter;s__	0	0	0	0	0	0	0	0	0	0	0	0	0	0	0	0	0	0	0	0	0	0	0	0	0	0	0	0	0		k__Bacteria;p__Actinobacteria;c__Actinobacteria;o__Actinomycetales;f__Nocardioidaceae;g__Pimelobacter;s__	0	0	0	0	0	0	0
k__Bacteria;p__Actinobacteria;c__Actinobacteria;o__Actinomycetales;f__Nocardioidaceae;g__Propionicimonas;s__	0	0	0	0	0	0	0	0	0		k__Bacteria;p__Actinobacteria;c__Actinobacteria;o__Actinomycetales;f__Nocardioidaceae;g__Propionicimonas;s__	0	0	0	0	0	37	0	14	0	0	0	0	0	0	5	0	0	0	0	0	0	0	4	0	0	0	0	0	0		k__Bacteria;p__Actinobacteria;c__Actinobacteria;o__Actinomycetales;f__Nocardioidaceae;g__Propionicimonas;s__	0	0	0	0	0	0	0
k__Bacteria;p__Actinobacteria;c__Actinobacteria;o__Actinomycetales;f__Promicromonosporaceae;g__Promicromonospora;s__	0	0	0	0	0	0	0	0	0		k__Bacteria;p__Actinobacteria;c__Actinobacteria;o__Actinomycetales;f__Promicromonosporaceae;g__Promicromonospora;s__	0	0	0	0	0	25	0	0	0	0	0	0	0	0	0	0	0	0	0	0	0	0	0	0	0	0	0	0	0		k__Bacteria;p__Actinobacteria;c__Actinobacteria;o__Actinomycetales;f__Promicromonosporaceae;g__Promicromonospora;s__	0	0	0	0	0	0	38
k__Bacteria;p__Actinobacteria;c__Actinobacteria;o__Actinomycetales;f__Propionibacteriaceae;g__Microlunatus;s__	88	152	132	82	163	85	84	95	125		k__Bacteria;p__Actinobacteria;c__Actinobacteria;o__Actinomycetales;f__Propionibacteriaceae;g__Microlunatus;s__	106	55	35	11	108	13	32	7	25	42	109	25	58	64	4	115	68	67	35	145	72	42	67	75	73	56	34	50	77		k__Bacteria;p__Actinobacteria;c__Actinobacteria;o__Actinomycetales;f__Propionibacteriaceae;g__Microlunatus;s__	0	2	0	0	0	0	0
k__Bacteria;p__Actinobacteria;c__Actinobacteria;o__Actinomycetales;f__Pseudonocardiaceae;g__;s__	11	0	5	5	20	0	0	3	6		k__Bacteria;p__Actinobacteria;c__Actinobacteria;o__Actinomycetales;f__Pseudonocardiaceae;g__;s__	9	3	2	0	4	0	5	0	4	4	6	0	6	0	0	0	2	0	0	0	2	3	0	19	10	0	0	0	8		k__Bacteria;p__Actinobacteria;c__Actinobacteria;o__Actinomycetales;f__Pseudonocardiaceae;g__;s__	0	0	0	0	0	0	0
k__Bacteria;p__Actinobacteria;c__Actinobacteria;o__Actinomycetales;f__Pseudonocardiaceae;g__Amycolatopsis;s__	0	0	0	0	0	0	0	0	0		k__Bacteria;p__Actinobacteria;c__Actinobacteria;o__Actinomycetales;f__Pseudonocardiaceae;g__Amycolatopsis;s__	0	0	0	0	0	0	0	0	0	0	0	0	0	0	0	0	0	0	0	0	0	0	0	0	0	0	0	0	0		k__Bacteria;p__Actinobacteria;c__Actinobacteria;o__Actinomycetales;f__Pseudonocardiaceae;g__Amycolatopsis;s__	0	0	0	0	0	0	30
k__Bacteria;p__Actinobacteria;c__Actinobacteria;o__Actinomycetales;f__Pseudonocardiaceae;g__Pseudonocardia;s__	4	13	24	9	27	10	26	19	26		k__Bacteria;p__Actinobacteria;c__Actinobacteria;o__Actinomycetales;f__Pseudonocardiaceae;g__Pseudonocardia;s__	39	17	15	6	43	7	15	6	8	21	10	10	34	17	9	31	22	16	23	16	24	10	18	15	19	9	17	9	25		k__Bacteria;p__Actinobacteria;c__Actinobacteria;o__Actinomycetales;f__Pseudonocardiaceae;g__Pseudonocardia;s__	0	0	0	0	0	2	0
k__Bacteria;p__Actinobacteria;c__Actinobacteria;o__Actinomycetales;f__Pseudonocardiaceae;g__Pseudonocardia;s__halophobica	0	0	0	0	0	0	0	0	0		k__Bacteria;p__Actinobacteria;c__Actinobacteria;o__Actinomycetales;f__Pseudonocardiaceae;g__Pseudonocardia;s__halophobica	0	0	14	11	0	6	0	7	0	0	0	0	0	0	0	0	0	0	0	0	0	0	0	8	0	0	0	0	0		k__Bacteria;p__Actinobacteria;c__Actinobacteria;o__Actinomycetales;f__Pseudonocardiaceae;g__Pseudonocardia;s__halophobica	0	0	0	0	0	0	0
k__Bacteria;p__Actinobacteria;c__Actinobacteria;o__Actinomycetales;f__Streptomycetaceae;__;__	0	15	0	0	0	4	0	0	0		k__Bacteria;p__Actinobacteria;c__Actinobacteria;o__Actinomycetales;f__Streptomycetaceae;__;__	24	19	3	10	10	0	0	34	0	871	77	45	11	57	42	76	69	349	488	132	21	159	85	185	29	42	135	62	21		k__Bacteria;p__Actinobacteria;c__Actinobacteria;o__Actinomycetales;f__Streptomycetaceae;__;__	0	2	8	0	0	0	6
k__Bacteria;p__Actinobacteria;c__Actinobacteria;o__Actinomycetales;f__Streptomycetaceae;g__Streptomyces;__	7	27	6	21	18	22	13	14	9		k__Bacteria;p__Actinobacteria;c__Actinobacteria;o__Actinomycetales;f__Streptomycetaceae;g__Streptomyces;__	33	5	18	21	79	8	40	53	12	75	7	39	4	1	2	39	30	76	55	1	37	0	0	59	59	22	44	0	102		k__Bacteria;p__Actinobacteria;c__Actinobacteria;o__Actinomycetales;f__Streptomycetaceae;g__Streptomyces;__	6	0	1	0	0	2	1
k__Bacteria;p__Actinobacteria;c__Actinobacteria;o__Actinomycetales;f__Streptomycetaceae;g__Streptomyces;s__	0	0	0	0	0	0	0	0	0		k__Bacteria;p__Actinobacteria;c__Actinobacteria;o__Actinomycetales;f__Streptomycetaceae;g__Streptomyces;s__	0	0	0	0	0	0	0	0	3	0	0	0	0	0	0	5	0	0	0	0	0	0	0	0	0	0	5	0	9		k__Bacteria;p__Actinobacteria;c__Actinobacteria;o__Actinomycetales;f__Streptomycetaceae;g__Streptomyces;s__	0	0	0	0	0	0	0
k__Bacteria;p__Actinobacteria;c__Actinobacteria;o__Actinomycetales;f__Streptomycetaceae;g__Streptomyces;s__radiopugnans	0	0	0	0	4	2	0	0	0		k__Bacteria;p__Actinobacteria;c__Actinobacteria;o__Actinomycetales;f__Streptomycetaceae;g__Streptomyces;s__radiopugnans	0	0	6	0	0	0	0	0	0	0	0	0	0	0	0	0	0	0	0	0	2	0	0	0	0	0	0	0	0		k__Bacteria;p__Actinobacteria;c__Actinobacteria;o__Actinomycetales;f__Streptomycetaceae;g__Streptomyces;s__radiopugnans	0	0	0	0	0	0	0
k__Bacteria;p__Actinobacteria;c__Actinobacteria;o__Actinomycetales;f__Streptosporangiaceae;g__;s__	0	0	0	0	5	0	2	3	0		k__Bacteria;p__Actinobacteria;c__Actinobacteria;o__Actinomycetales;f__Streptosporangiaceae;g__;s__	0	0	0	0	0	0	0	0	0	0	0	0	0	0	0	0	0	0	0	0	0	0	2	3	0	0	0	0	0		k__Bacteria;p__Actinobacteria;c__Actinobacteria;o__Actinomycetales;f__Streptosporangiaceae;g__;s__	0	0	0	0	0	0	0
k__Bacteria;p__Actinobacteria;c__Actinobacteria;o__Actinomycetales;f__Streptosporangiaceae;g__Nonomuraea;s__	4	7	3	0	8	3	3	2	0		k__Bacteria;p__Actinobacteria;c__Actinobacteria;o__Actinomycetales;f__Streptosporangiaceae;g__Nonomuraea;s__	2	0	4	0	2	0	4	0	0	0	2	0	0	0	0	17	9	14	3	2	0	3	4	2	12	0	11	4	2		k__Bacteria;p__Actinobacteria;c__Actinobacteria;o__Actinomycetales;f__Streptosporangiaceae;g__Nonomuraea;s__	0	0	0	0	0	0	0
k__Bacteria;p__Actinobacteria;c__Actinobacteria;o__Actinomycetales;f__Streptosporangiaceae;g__Streptosporangium;s__	2	4	0	0	0	0	4	0	3		k__Bacteria;p__Actinobacteria;c__Actinobacteria;o__Actinomycetales;f__Streptosporangiaceae;g__Streptosporangium;s__	0	0	2	0	2	0	0	0	3	0	3	0	0	2	0	0	0	2	0	4	0	0	3	0	0	0	0	0	0		k__Bacteria;p__Actinobacteria;c__Actinobacteria;o__Actinomycetales;f__Streptosporangiaceae;g__Streptosporangium;s__	0	0	0	0	0	0	0
k__Bacteria;p__Actinobacteria;c__Actinobacteria;o__Actinomycetales;f__Thermomonosporaceae;g__Actinoallomurus;__	0	0	0	0	0	0	0	0	0		k__Bacteria;p__Actinobacteria;c__Actinobacteria;o__Actinomycetales;f__Thermomonosporaceae;g__Actinoallomurus;__	0	0	0	0	0	0	0	0	0	0	0	0	0	0	0	0	0	0	0	0	0	12	0	0	0	0	0	0	0		k__Bacteria;p__Actinobacteria;c__Actinobacteria;o__Actinomycetales;f__Thermomonosporaceae;g__Actinoallomurus;__	0	0	0	0	0	0	0
k__Bacteria;p__Actinobacteria;c__Actinobacteria;o__Actinomycetales;f__Thermomonosporaceae;g__Actinocorallia;s__	0	0	0	0	0	0	0	0	0		k__Bacteria;p__Actinobacteria;c__Actinobacteria;o__Actinomycetales;f__Thermomonosporaceae;g__Actinocorallia;s__	0	7	0	2	4	0	1	0	7	2	6	51	12	14	0	0	0	3	4	3	1	9	22	4	0	1	14	29	5		k__Bacteria;p__Actinobacteria;c__Actinobacteria;o__Actinomycetales;f__Thermomonosporaceae;g__Actinocorallia;s__	0	0	2	0	0	0	2
k__Bacteria;p__Actinobacteria;c__Actinobacteria;o__Actinomycetales;f__Williamsiaceae;g__Williamsia;s__	8	5	15	9	29	15	24	16	5		k__Bacteria;p__Actinobacteria;c__Actinobacteria;o__Actinomycetales;f__Williamsiaceae;g__Williamsia;s__	8	31	11	0	20	0	36	2	1	6	0	0	6	6	3	17	10	9	53	4	11	6	4	2	8	2	2	4	15		k__Bacteria;p__Actinobacteria;c__Actinobacteria;o__Actinomycetales;f__Williamsiaceae;g__Williamsia;s__	0	0	0	0	0	0	6
k__Bacteria;p__Actinobacteria;c__Actinobacteria;o__Micrococcales;f__;g__;s__	71	30	62	46	118	27	43	34	48		k__Bacteria;p__Actinobacteria;c__Actinobacteria;o__Micrococcales;f__;g__;s__	156	27	39	8	31	16	59	9	15	53	74	24	77	39	6	29	26	11	25	34	64	23	35	110	61	19	32	12	50		k__Bacteria;p__Actinobacteria;c__Actinobacteria;o__Micrococcales;f__;g__;s__	0	0	0	0	0	0	0
k__Bacteria;p__Actinobacteria;c__MB-A2-108;o__0319-7L14;f__;g__;s__	191	218	182	153	334	159	176	166	173		k__Bacteria;p__Actinobacteria;c__MB-A2-108;o__0319-7L14;f__;g__;s__	147	71	63	17	133	24	98	15	70	87	170	38	144	70	26	132	96	71	72	121	166	98	96	174	140	127	79	27	167		k__Bacteria;p__Actinobacteria;c__MB-A2-108;o__0319-7L14;f__;g__;s__	0	0	0	0	0	0	0
k__Bacteria;p__Actinobacteria;c__MB-A2-108;o__;f__;g__;s__	6	12	9	3	1	8	11	2	0		k__Bacteria;p__Actinobacteria;c__MB-A2-108;o__;f__;g__;s__	2	0	0	2	0	0	0	4	6	4	4	15	5	0	0	3	7	2	2	16	0	0	2	3	2	0	6	0	2		k__Bacteria;p__Actinobacteria;c__MB-A2-108;o__;f__;g__;s__	0	0	0	0	0	0	0
k__Bacteria;p__Actinobacteria;c__Rubrobacteria;o__Rubrobacterales;f__Rubrobacteraceae;g__;s__	7	0	2	13	23	2	0	4	7		k__Bacteria;p__Actinobacteria;c__Rubrobacteria;o__Rubrobacterales;f__Rubrobacteraceae;g__;s__	0	4	2	2	7	0	10	0	5	0	3	0	3	0	0	7	0	0	0	3	4	0	0	6	10	0	0	0	0		k__Bacteria;p__Actinobacteria;c__Rubrobacteria;o__Rubrobacterales;f__Rubrobacteraceae;g__;s__	0	0	0	0	0	0	0
k__Bacteria;p__Actinobacteria;c__Thermoleophilia;o__Gaiellales;f__;g__;s__	6	12	11	12	17	13	29	14	7		k__Bacteria;p__Actinobacteria;c__Thermoleophilia;o__Gaiellales;f__;g__;s__	26	10	11	5	10	0	24	3	2	7	11	10	22	24	6	14	10	19	28	4	9	33	4	3	11	15	36	9	8		k__Bacteria;p__Actinobacteria;c__Thermoleophilia;o__Gaiellales;f__;g__;s__	0	0	0	0	0	0	0
k__Bacteria;p__Actinobacteria;c__Thermoleophilia;o__Gaiellales;f__Gaiellaceae;g__;s__	197	279	234	197	335	160	235	195	224		k__Bacteria;p__Actinobacteria;c__Thermoleophilia;o__Gaiellales;f__Gaiellaceae;g__;s__	147	89	96	30	144	48	172	32	75	136	260	114	223	155	21	120	101	156	141	310	237	148	285	291	249	129	157	307	233		k__Bacteria;p__Actinobacteria;c__Thermoleophilia;o__Gaiellales;f__Gaiellaceae;g__;s__	0	0	0	0	0	2	2
k__Bacteria;p__Actinobacteria;c__Thermoleophilia;o__Solirubrobacterales;__;__;__	3	2	2	0	2	0	2	2	2		k__Bacteria;p__Actinobacteria;c__Thermoleophilia;o__Solirubrobacterales;__;__;__	12	3	13	42	28	114	12	19	8	0	6	14	5	4	39	0	0	0	96	8	7	11	8	47	3	9	4	5	0		k__Bacteria;p__Actinobacteria;c__Thermoleophilia;o__Solirubrobacterales;__;__;__	0	0	2	0	6	0	8
k__Bacteria;p__Actinobacteria;c__Thermoleophilia;o__Solirubrobacterales;f__;g__;s__	67	90	75	71	123	69	127	87	71		k__Bacteria;p__Actinobacteria;c__Thermoleophilia;o__Solirubrobacterales;f__;g__;s__	105	79	77	27	258	46	89	91	48	98	123	320	131	209	98	90	76	170	466	203	151	302	98	322	111	238	186	181	125		k__Bacteria;p__Actinobacteria;c__Thermoleophilia;o__Solirubrobacterales;f__;g__;s__	6	5	17	0	7	8	27
k__Bacteria;p__Actinobacteria;c__Thermoleophilia;o__Solirubrobacterales;f__Conexibacteraceae;__;__	0	0	0	0	0	0	0	0	0		k__Bacteria;p__Actinobacteria;c__Thermoleophilia;o__Solirubrobacterales;f__Conexibacteraceae;__;__	0	0	0	0	0	0	0	0	0	0	0	0	0	0	0	0	0	12	0	0	0	0	0	0	0	0	0	0	0		k__Bacteria;p__Actinobacteria;c__Thermoleophilia;o__Solirubrobacterales;f__Conexibacteraceae;__;__	0	0	0	0	0	0	0
k__Bacteria;p__Actinobacteria;c__Thermoleophilia;o__Solirubrobacterales;f__Conexibacteraceae;g__;s__	0	10	3	4	5	0	2	4	4		k__Bacteria;p__Actinobacteria;c__Thermoleophilia;o__Solirubrobacterales;f__Conexibacteraceae;g__;s__	4	3	0	0	5	0	0	0	0	2	3	3	0	4	0	3	3	7	0	4	2	0	4	8	3	5	0	4	0		k__Bacteria;p__Actinobacteria;c__Thermoleophilia;o__Solirubrobacterales;f__Conexibacteraceae;g__;s__	0	0	0	0	0	0	0
k__Bacteria;p__Actinobacteria;c__Thermoleophilia;o__Solirubrobacterales;f__Patulibacteraceae;g__;s__	0	2	9	13	0	5	10	2	0		k__Bacteria;p__Actinobacteria;c__Thermoleophilia;o__Solirubrobacterales;f__Patulibacteraceae;g__;s__	14	2	9	0	16	8	9	6	0	16	13	10	12	23	21	28	18	14	30	7	12	19	8	28	20	29	16	14	4		k__Bacteria;p__Actinobacteria;c__Thermoleophilia;o__Solirubrobacterales;f__Patulibacteraceae;g__;s__	2	3	0	0	0	6	4
k__Bacteria;p__Actinobacteria;c__Thermoleophilia;o__Solirubrobacterales;f__Solirubrobacteraceae;__;__	1	1	0	0	0	0	0	1	1		k__Bacteria;p__Actinobacteria;c__Thermoleophilia;o__Solirubrobacterales;f__Solirubrobacteraceae;__;__	1	0	2	2	0	1	0	0	0	1	0	0	0	0	2	0	4	0	0	0	0	2	0	3	0	3	0	0	2		k__Bacteria;p__Actinobacteria;c__Thermoleophilia;o__Solirubrobacterales;f__Solirubrobacteraceae;__;__	0	0	0	0	0	0	8
k__Bacteria;p__Actinobacteria;c__Thermoleophilia;o__Solirubrobacterales;f__Solirubrobacteraceae;g__;s__	13	7	6	6	9	5	14	12	14		k__Bacteria;p__Actinobacteria;c__Thermoleophilia;o__Solirubrobacterales;f__Solirubrobacteraceae;g__;s__	23	10	11	4	21	11	13	8	1	9	12	3	10	6	7	13	16	17	13	4	11	6	4	39	16	17	10	0	12		k__Bacteria;p__Actinobacteria;c__Thermoleophilia;o__Solirubrobacterales;f__Solirubrobacteraceae;g__;s__	0	0	0	0	0	0	0
k__Bacteria;p__Actinobacteria;c__Thermoleophilia;o__Solirubrobacterales;f__Solirubrobacteraceae;g__Solirubrobacter;s__	0	0	2	2	0	2	0	2	2		k__Bacteria;p__Actinobacteria;c__Thermoleophilia;o__Solirubrobacterales;f__Solirubrobacteraceae;g__Solirubrobacter;s__	7	0	0	0	5	1	1	5	2	0	4	3	0	0	0	1	3	2	10	6	7	2	0	9	0	4	2	2	2		k__Bacteria;p__Actinobacteria;c__Thermoleophilia;o__Solirubrobacterales;f__Solirubrobacteraceae;g__Solirubrobacter;s__	0	0	0	0	0	0	0
k__Bacteria;p__Armatimonadetes;c__Armatimonadia;o__Armatimonadales;f__Armatimonadaceae;g__;s__	0	4	0	0	0	0	2	0	0		k__Bacteria;p__Armatimonadetes;c__Armatimonadia;o__Armatimonadales;f__Armatimonadaceae;g__;s__	9	0	10	10	0	94	0	11	30	19	0	21	5	19	14	5	8	12	15	2	3	7	0	2	7	8	8	0	0		k__Bacteria;p__Armatimonadetes;c__Armatimonadia;o__Armatimonadales;f__Armatimonadaceae;g__;s__	0	2	5	0	0	0	8
k__Bacteria;p__Armatimonadetes;c__Armatimonadia;o__FW68;f__;g__;s__	0	0	0	0	0	0	0	0	0		k__Bacteria;p__Armatimonadetes;c__Armatimonadia;o__FW68;f__;g__;s__	0	0	0	7	0	0	0	0	0	0	4	12	0	0	0	0	0	8	0	3	5	0	0	0	0	0	3	4	3		k__Bacteria;p__Armatimonadetes;c__Armatimonadia;o__FW68;f__;g__;s__	0	0	2	0	0	0	0
k__Bacteria;p__Armatimonadetes;c__Chthonomonadetes;o__Chthonomonadales;f__Chthonomonadaceae;g__;s__	5	8	3	7	2	4	6	8	8		k__Bacteria;p__Armatimonadetes;c__Chthonomonadetes;o__Chthonomonadales;f__Chthonomonadaceae;g__;s__	4	2	3	0	4	0	2	0	5	0	7	10	4	2	0	8	6	5	4	4	4	4	2	2	0	3	4	0	5		k__Bacteria;p__Armatimonadetes;c__Chthonomonadetes;o__Chthonomonadales;f__Chthonomonadaceae;g__;s__	0	0	0	0	0	0	0
k__Bacteria;p__Armatimonadetes;c__Chthonomonadetes;o__SJA-22;f__;g__;s__	8	0	17	3	11	2	6	4	7		k__Bacteria;p__Armatimonadetes;c__Chthonomonadetes;o__SJA-22;f__;g__;s__	4	0	0	2	3	0	0	0	4	0	4	3	11	7	2	0	5	3	21	4	2	2	0	0	4	2	0	0	5		k__Bacteria;p__Armatimonadetes;c__Chthonomonadetes;o__SJA-22;f__;g__;s__	0	0	0	0	0	0	0
k__Bacteria;p__Armatimonadetes;c__[Fimbriimonadia];o__[Fimbriimonadales];f__;g__;s__	2	0	4	2	4	2	0	3	3		k__Bacteria;p__Armatimonadetes;c__[Fimbriimonadia];o__[Fimbriimonadales];f__;g__;s__	6	0	0	0	2	0	4	2	2	7	10	0	0	0	0	0	0	0	2	0	7	2	0	0	7	0	0	0	0		k__Bacteria;p__Armatimonadetes;c__[Fimbriimonadia];o__[Fimbriimonadales];f__;g__;s__	0	0	0	0	0	0	0
k__Bacteria;p__Armatimonadetes;c__[Fimbriimonadia];o__[Fimbriimonadales];f__[Fimbriimonadaceae];g__Fimbriimonas;s__	6	8	8	0	8	9	16	4	2		k__Bacteria;p__Armatimonadetes;c__[Fimbriimonadia];o__[Fimbriimonadales];f__[Fimbriimonadaceae];g__Fimbriimonas;s__	2	5	16	9	5	14	4	12	5	0	5	2	0	2	16	9	7	5	6	6	2	2	0	5	2	4	0	4	3		k__Bacteria;p__Armatimonadetes;c__[Fimbriimonadia];o__[Fimbriimonadales];f__[Fimbriimonadaceae];g__Fimbriimonas;s__	0	0	0	0	0	0	3
k__Bacteria;p__Bacteroidetes;__;__;__;__;__	2	2	2	0	6	2	3	0	0		k__Bacteria;p__Bacteroidetes;__;__;__;__;__	0	0	2	5	0	0	2	12	6	16	0	0	8	10	2	2	0	0	0	3	0	0	9	0	0	4	0	0	0		k__Bacteria;p__Bacteroidetes;__;__;__;__;__	0	0	0	0	0	0	0
k__Bacteria;p__Bacteroidetes;c__BME43;o__;f__;g__;s__	3	0	0	4	0	0	0	0	0		k__Bacteria;p__Bacteroidetes;c__BME43;o__;f__;g__;s__	0	0	0	0	0	0	0	0	0	2	0	0	0	0	0	0	0	0	0	2	0	0	0	0	0	0	0	0	0		k__Bacteria;p__Bacteroidetes;c__BME43;o__;f__;g__;s__	0	0	0	0	0	0	0
k__Bacteria;p__Bacteroidetes;c__Cytophagia;o__Cytophagales;f__;g__;s__	2	0	0	0	0	0	0	0	0		k__Bacteria;p__Bacteroidetes;c__Cytophagia;o__Cytophagales;f__;g__;s__	0	0	0	0	2	0	97	0	0	0	0	0	0	0	0	0	2	0	0	0	0	0	0	2	0	0	0	0	0		k__Bacteria;p__Bacteroidetes;c__Cytophagia;o__Cytophagales;f__;g__;s__	0	0	0	0	0	0	0
k__Bacteria;p__Bacteroidetes;c__Cytophagia;o__Cytophagales;f__Cyclobacteriaceae;g__;s__	0	0	0	2	0	0	0	0	0		k__Bacteria;p__Bacteroidetes;c__Cytophagia;o__Cytophagales;f__Cyclobacteriaceae;g__;s__	0	0	0	2	0	0	10	0	0	2	0	0	0	0	0	0	0	0	0	0	0	0	0	0	0	0	0	0	0		k__Bacteria;p__Bacteroidetes;c__Cytophagia;o__Cytophagales;f__Cyclobacteriaceae;g__;s__	0	0	0	0	0	0	0
k__Bacteria;p__Bacteroidetes;c__Cytophagia;o__Cytophagales;f__Cytophagaceae;__;__	0	0	0	0	0	0	0	0	0		k__Bacteria;p__Bacteroidetes;c__Cytophagia;o__Cytophagales;f__Cytophagaceae;__;__	0	0	0	0	0	0	0	0	0	0	0	0	0	0	6	0	0	0	0	0	0	0	0	0	0	0	0	0	0		k__Bacteria;p__Bacteroidetes;c__Cytophagia;o__Cytophagales;f__Cytophagaceae;__;__	0	0	0	0	0	0	6
k__Bacteria;p__Bacteroidetes;c__Cytophagia;o__Cytophagales;f__Cytophagaceae;g__;s__	192	95	155	224	221	255	125	262	192		k__Bacteria;p__Bacteroidetes;c__Cytophagia;o__Cytophagales;f__Cytophagaceae;g__;s__	337	261	403	271	447	378	298	504	632	493	182	310	264	117	584	225	186	195	369	207	224	140	54	257	244	222	105	44	153		k__Bacteria;p__Bacteroidetes;c__Cytophagia;o__Cytophagales;f__Cytophagaceae;g__;s__	0	32	31	2	17	52	429
k__Bacteria;p__Bacteroidetes;c__Cytophagia;o__Cytophagales;f__Cytophagaceae;g__Adhaeribacter;s__	13	1	3	28	9	14	9	18	18		k__Bacteria;p__Bacteroidetes;c__Cytophagia;o__Cytophagales;f__Cytophagaceae;g__Adhaeribacter;s__	11	20	7	0	13	3	0	0	2	9	7	0	10	0	0	8	0	2	13	3	4	0	0	9	8	3	5	6	6		k__Bacteria;p__Bacteroidetes;c__Cytophagia;o__Cytophagales;f__Cytophagaceae;g__Adhaeribacter;s__	0	0	0	0	0	0	0
k__Bacteria;p__Bacteroidetes;c__Cytophagia;o__Cytophagales;f__Cytophagaceae;g__Cytophaga;s__	0	0	0	0	0	4	2	0	0		k__Bacteria;p__Bacteroidetes;c__Cytophagia;o__Cytophagales;f__Cytophagaceae;g__Cytophaga;s__	8	2	0	6	4	9	343	1	3	6	2	0	0	4	3	7	0	10	0	5	3	0	3	0	2	0	4	2	0		k__Bacteria;p__Bacteroidetes;c__Cytophagia;o__Cytophagales;f__Cytophagaceae;g__Cytophaga;s__	0	0	0	0	2	2	0
k__Bacteria;p__Bacteroidetes;c__Cytophagia;o__Cytophagales;f__Cytophagaceae;g__Dyadobacter;s__	0	0	0	2	0	0	0	0	0		k__Bacteria;p__Bacteroidetes;c__Cytophagia;o__Cytophagales;f__Cytophagaceae;g__Dyadobacter;s__	15	3	144	115	5	162	24	70	97	48	7	2	8	0	49	4	3	4	12	0	0	7	2	0	6	3	4	6	3		k__Bacteria;p__Bacteroidetes;c__Cytophagia;o__Cytophagales;f__Cytophagaceae;g__Dyadobacter;s__	0	0	14	0	0	8	27
k__Bacteria;p__Bacteroidetes;c__Cytophagia;o__Cytophagales;f__Cytophagaceae;g__Larkinella;s__	0	0	0	0	0	0	0	0	0		k__Bacteria;p__Bacteroidetes;c__Cytophagia;o__Cytophagales;f__Cytophagaceae;g__Larkinella;s__	6	0	0	0	0	0	0	0	0	0	0	0	0	0	0	0	0	0	0	0	0	0	0	0	0	0	0	0	0		k__Bacteria;p__Bacteroidetes;c__Cytophagia;o__Cytophagales;f__Cytophagaceae;g__Larkinella;s__	0	0	0	0	0	0	18
k__Bacteria;p__Bacteroidetes;c__Cytophagia;o__Cytophagales;f__Cytophagaceae;g__Leadbetterella;s__	0	0	0	0	0	0	0	0	0		k__Bacteria;p__Bacteroidetes;c__Cytophagia;o__Cytophagales;f__Cytophagaceae;g__Leadbetterella;s__	0	0	0	0	0	23	0	23	45	23	0	0	0	0	19	0	0	0	0	0	0	0	0	0	0	0	0	0	0		k__Bacteria;p__Bacteroidetes;c__Cytophagia;o__Cytophagales;f__Cytophagaceae;g__Leadbetterella;s__	0	0	0	0	0	3	0
k__Bacteria;p__Bacteroidetes;c__Cytophagia;o__Cytophagales;f__Cytophagaceae;g__Rhodocytophaga;s__	0	0	0	0	0	0	0	0	0		k__Bacteria;p__Bacteroidetes;c__Cytophagia;o__Cytophagales;f__Cytophagaceae;g__Rhodocytophaga;s__	0	0	4	0	0	0	0	3	0	0	0	0	0	0	0	0	0	0	2	0	0	0	0	0	0	0	0	0	2		k__Bacteria;p__Bacteroidetes;c__Cytophagia;o__Cytophagales;f__Cytophagaceae;g__Rhodocytophaga;s__	0	0	0	0	0	0	0
k__Bacteria;p__Bacteroidetes;c__Cytophagia;o__Cytophagales;f__Cytophagaceae;g__Spirosoma;s__	0	0	0	0	0	0	0	0	0		k__Bacteria;p__Bacteroidetes;c__Cytophagia;o__Cytophagales;f__Cytophagaceae;g__Spirosoma;s__	0	0	0	6	0	2	0	4	0	0	0	0	0	0	0	0	0	0	0	0	0	0	0	0	0	0	0	0	0		k__Bacteria;p__Bacteroidetes;c__Cytophagia;o__Cytophagales;f__Cytophagaceae;g__Spirosoma;s__	0	0	0	0	0	0	0
k__Bacteria;p__Bacteroidetes;c__Cytophagia;o__Cytophagales;f__Cytophagaceae;g__Sporocytophaga;s__	0	0	3	7	3	0	12	0	6		k__Bacteria;p__Bacteroidetes;c__Cytophagia;o__Cytophagales;f__Cytophagaceae;g__Sporocytophaga;s__	0	7	6	38	2	12	30	8	0	21	3	3	2	4	0	4	2	3	0	0	2	0	0	6	5	0	0	0	2		k__Bacteria;p__Bacteroidetes;c__Cytophagia;o__Cytophagales;f__Cytophagaceae;g__Sporocytophaga;s__	0	0	0	0	0	2	7
k__Bacteria;p__Bacteroidetes;c__Cytophagia;o__Cytophagales;f__Flammeovirgaceae;__;__	0	0	0	0	0	0	0	3	0		k__Bacteria;p__Bacteroidetes;c__Cytophagia;o__Cytophagales;f__Flammeovirgaceae;__;__	0	2	0	0	0	2	0	0	0	2	0	0	0	0	0	0	0	0	0	0	0	0	0	0	1	0	0	0	0		k__Bacteria;p__Bacteroidetes;c__Cytophagia;o__Cytophagales;f__Flammeovirgaceae;__;__	0	0	0	0	0	0	0
k__Bacteria;p__Bacteroidetes;c__Cytophagia;o__Cytophagales;f__Flammeovirgaceae;g__;s__	0	0	0	0	0	0	0	0	2		k__Bacteria;p__Bacteroidetes;c__Cytophagia;o__Cytophagales;f__Flammeovirgaceae;g__;s__	0	0	0	0	0	3	0	5	0	0	0	0	0	0	0	0	0	0	0	0	0	0	0	0	0	0	0	0	0		k__Bacteria;p__Bacteroidetes;c__Cytophagia;o__Cytophagales;f__Flammeovirgaceae;g__;s__	0	0	0	0	0	0	0
k__Bacteria;p__Bacteroidetes;c__Flavobacteriia;o__Flavobacteriales;f__Cryomorphaceae;g__Crocinitomix;s__	0	0	4	0	0	0	2	0	0		k__Bacteria;p__Bacteroidetes;c__Flavobacteriia;o__Flavobacteriales;f__Cryomorphaceae;g__Crocinitomix;s__	5	0	17	0	3	19	2	15	24	5	0	2	2	0	8	0	0	0	2	0	0	0	0	0	11	0	0	0	0		k__Bacteria;p__Bacteroidetes;c__Flavobacteriia;o__Flavobacteriales;f__Cryomorphaceae;g__Crocinitomix;s__	0	0	0	0	0	0	2
k__Bacteria;p__Bacteroidetes;c__Flavobacteriia;o__Flavobacteriales;f__Cryomorphaceae;g__Fluviicola;s__	0	0	0	0	0	0	2	0	3		k__Bacteria;p__Bacteroidetes;c__Flavobacteriia;o__Flavobacteriales;f__Cryomorphaceae;g__Fluviicola;s__	7	0	0	0	3	5	2	3	10	7	0	0	0	0	0	2	2	0	2	0	4	0	0	0	4	6	0	3	0		k__Bacteria;p__Bacteroidetes;c__Flavobacteriia;o__Flavobacteriales;f__Cryomorphaceae;g__Fluviicola;s__	0	0	0	0	0	0	0
k__Bacteria;p__Bacteroidetes;c__Flavobacteriia;o__Flavobacteriales;f__Flavobacteriaceae;g__Flavobacterium;__	68	26	42	102	29	38	28	44	59		k__Bacteria;p__Bacteroidetes;c__Flavobacteriia;o__Flavobacteriales;f__Flavobacteriaceae;g__Flavobacterium;__	68	112	26	27	86	254	1010	9	17	59	29	2	92	0	29	46	20	14	125	40	54	14	0	75	17	12	25	11	45		k__Bacteria;p__Bacteroidetes;c__Flavobacteriia;o__Flavobacteriales;f__Flavobacteriaceae;g__Flavobacterium;__	0	0	0	0	0	0	0
k__Bacteria;p__Bacteroidetes;c__Flavobacteriia;o__Flavobacteriales;f__Flavobacteriaceae;g__Flavobacterium;s__	37	43	44	62	32	81	48	67	118		k__Bacteria;p__Bacteroidetes;c__Flavobacteriia;o__Flavobacteriales;f__Flavobacteriaceae;g__Flavobacterium;s__	142	108	54	90	149	162	1854	40	52	145	25	20	123	50	129	28	41	12	249	52	84	11	19	102	20	54	93	14	63		k__Bacteria;p__Bacteroidetes;c__Flavobacteriia;o__Flavobacteriales;f__Flavobacteriaceae;g__Flavobacterium;s__	0	0	31	0	2	2	10
k__Bacteria;p__Bacteroidetes;c__Flavobacteriia;o__Flavobacteriales;f__Flavobacteriaceae;g__Flavobacterium;s__columnare	0	0	0	7	0	2	0	0	0		k__Bacteria;p__Bacteroidetes;c__Flavobacteriia;o__Flavobacteriales;f__Flavobacteriaceae;g__Flavobacterium;s__columnare	2	34	0	24	2	27	0	0	0	3	0	0	0	0	0	0	0	0	6	0	0	0	0	2	0	0	0	0	0		k__Bacteria;p__Bacteroidetes;c__Flavobacteriia;o__Flavobacteriales;f__Flavobacteriaceae;g__Flavobacterium;s__columnare	0	0	0	0	0	0	0
k__Bacteria;p__Bacteroidetes;c__Flavobacteriia;o__Flavobacteriales;f__Flavobacteriaceae;g__Flavobacterium;s__succinicans	2	0	0	3	0	34	0	7	1		k__Bacteria;p__Bacteroidetes;c__Flavobacteriia;o__Flavobacteriales;f__Flavobacteriaceae;g__Flavobacterium;s__succinicans	9	112	5	186	12	56	118	0	5	111	0	2	9	0	21	5	2	0	0	11	5	0	0	2	0	0	16	0	7		k__Bacteria;p__Bacteroidetes;c__Flavobacteriia;o__Flavobacteriales;f__Flavobacteriaceae;g__Flavobacterium;s__succinicans	0	0	0	0	0	0	0
k__Bacteria;p__Bacteroidetes;c__Flavobacteriia;o__Flavobacteriales;f__[Weeksellaceae];g__;s__	0	0	0	0	0	0	0	0	0		k__Bacteria;p__Bacteroidetes;c__Flavobacteriia;o__Flavobacteriales;f__[Weeksellaceae];g__;s__	0	0	0	0	0	38	0	0	0	0	0	0	0	0	0	0	0	0	0	0	0	0	0	0	0	0	0	0	0		k__Bacteria;p__Bacteroidetes;c__Flavobacteriia;o__Flavobacteriales;f__[Weeksellaceae];g__;s__	0	0	0	0	0	0	0
k__Bacteria;p__Bacteroidetes;c__Flavobacteriia;o__Flavobacteriales;f__[Weeksellaceae];g__Chryseobacterium;s__	0	0	0	2	0	0	0	157	0		k__Bacteria;p__Bacteroidetes;c__Flavobacteriia;o__Flavobacteriales;f__[Weeksellaceae];g__Chryseobacterium;s__	7	3	19	29	0	36	2	15	20	19	3	5	0	5	17	4	3	0	8	0	0	2	0	0	0	0	0	0	0		k__Bacteria;p__Bacteroidetes;c__Flavobacteriia;o__Flavobacteriales;f__[Weeksellaceae];g__Chryseobacterium;s__	0	16	0	0	0	0	0
k__Bacteria;p__Bacteroidetes;c__Sphingobacteriia;o__Sphingobacteriales;f__;g__;s__	23	10	11	22	24	41	23	20	12		k__Bacteria;p__Bacteroidetes;c__Sphingobacteriia;o__Sphingobacteriales;f__;g__;s__	21	56	30	36	32	27	68	12	48	41	16	28	50	13	49	19	14	6	59	36	27	27	13	32	17	28	36	30	29		k__Bacteria;p__Bacteroidetes;c__Sphingobacteriia;o__Sphingobacteriales;f__;g__;s__	0	2	16	0	0	0	48
k__Bacteria;p__Bacteroidetes;c__Sphingobacteriia;o__Sphingobacteriales;f__Sphingobacteriaceae;__;__	0	0	0	0	0	0	0	19	0		k__Bacteria;p__Bacteroidetes;c__Sphingobacteriia;o__Sphingobacteriales;f__Sphingobacteriaceae;__;__	0	0	0	0	0	0	0	0	0	0	0	0	0	0	0	0	0	0	0	0	0	0	0	0	0	0	0	0	0		k__Bacteria;p__Bacteroidetes;c__Sphingobacteriia;o__Sphingobacteriales;f__Sphingobacteriaceae;__;__	0	0	0	0	0	0	0
k__Bacteria;p__Bacteroidetes;c__Sphingobacteriia;o__Sphingobacteriales;f__Sphingobacteriaceae;g__;s__	2	2	4	5	2	9	3	2	2		k__Bacteria;p__Bacteroidetes;c__Sphingobacteriia;o__Sphingobacteriales;f__Sphingobacteriaceae;g__;s__	33	15	25	59	4	634	30	80	26	25	11	95	13	153	24	20	5	69	14	124	13	149	115	11	28	66	211	77	26		k__Bacteria;p__Bacteroidetes;c__Sphingobacteriia;o__Sphingobacteriales;f__Sphingobacteriaceae;g__;s__	2	0	4	2	2	7	7
k__Bacteria;p__Bacteroidetes;c__Sphingobacteriia;o__Sphingobacteriales;f__Sphingobacteriaceae;g__Pedobacter;__	0	0	0	0	0	0	0	0	0		k__Bacteria;p__Bacteroidetes;c__Sphingobacteriia;o__Sphingobacteriales;f__Sphingobacteriaceae;g__Pedobacter;__	5	0	9	33	4	181	2	107	47	0	0	0	79	0	26	0	0	0	14	0	0	2	0	0	0	0	0	0	0		k__Bacteria;p__Bacteroidetes;c__Sphingobacteriia;o__Sphingobacteriales;f__Sphingobacteriaceae;g__Pedobacter;__	0	0	2	0	0	0	35
k__Bacteria;p__Bacteroidetes;c__Sphingobacteriia;o__Sphingobacteriales;f__Sphingobacteriaceae;g__Pedobacter;s__	0	0	0	0	3	0	2	50	2		k__Bacteria;p__Bacteroidetes;c__Sphingobacteriia;o__Sphingobacteriales;f__Sphingobacteriaceae;g__Pedobacter;s__	0	8	0	20	9	8	0	0	3	0	0	0	0	9	0	25	12	0	10	0	0	0	0	0	0	0	0	0	0		k__Bacteria;p__Bacteroidetes;c__Sphingobacteriia;o__Sphingobacteriales;f__Sphingobacteriaceae;g__Pedobacter;s__	0	6	0	0	0	0	0
k__Bacteria;p__Bacteroidetes;c__Sphingobacteriia;o__Sphingobacteriales;f__Sphingobacteriaceae;g__Pedobacter;s__cryoconitis	0	0	0	0	0	0	0	4	0		k__Bacteria;p__Bacteroidetes;c__Sphingobacteriia;o__Sphingobacteriales;f__Sphingobacteriaceae;g__Pedobacter;s__cryoconitis	0	0	14	73	7	0	2	32	8	3	9	33	11	0	2	0	0	0	26	2	0	0	0	0	2	4	0	14	0		k__Bacteria;p__Bacteroidetes;c__Sphingobacteriia;o__Sphingobacteriales;f__Sphingobacteriaceae;g__Pedobacter;s__cryoconitis	0	0	126	0	0	0	7
k__Bacteria;p__Bacteroidetes;c__Sphingobacteriia;o__Sphingobacteriales;f__Sphingobacteriaceae;g__Sphingobacterium;s__multivorum	0	0	0	0	0	0	0	8	0		k__Bacteria;p__Bacteroidetes;c__Sphingobacteriia;o__Sphingobacteriales;f__Sphingobacteriaceae;g__Sphingobacterium;s__multivorum	0	0	0	0	0	0	0	0	0	0	0	0	0	0	0	0	0	0	0	0	0	0	0	0	0	0	0	0	3		k__Bacteria;p__Bacteroidetes;c__Sphingobacteriia;o__Sphingobacteriales;f__Sphingobacteriaceae;g__Sphingobacterium;s__multivorum	0	0	0	0	0	0	0
k__Bacteria;p__Bacteroidetes;c__VC2_1_Bac22;o__;f__;g__;s__	2	0	0	0	0	2	0	2	0		k__Bacteria;p__Bacteroidetes;c__VC2_1_Bac22;o__;f__;g__;s__	0	0	0	17	3	36	0	11	7	3	7	2	0	2	4	5	0	4	3	0	0	0	0	2	5	2	0	0	0		k__Bacteria;p__Bacteroidetes;c__VC2_1_Bac22;o__;f__;g__;s__	0	0	0	0	0	0	2
k__Bacteria;p__Bacteroidetes;c__[Saprospirae];o__[Saprospirales];__;__;__	2	0	4	0	0	3	3	0	0		k__Bacteria;p__Bacteroidetes;c__[Saprospirae];o__[Saprospirales];__;__;__	0	5	0	0	2	2	0	0	2	17	0	0	0	0	0	3	0	0	0	0	0	0	0	2	0	0	0	0	0		k__Bacteria;p__Bacteroidetes;c__[Saprospirae];o__[Saprospirales];__;__;__	0	0	0	0	0	2	0
k__Bacteria;p__Bacteroidetes;c__[Saprospirae];o__[Saprospirales];f__;g__;s__	5	5	0	0	3	0	4	2	2		k__Bacteria;p__Bacteroidetes;c__[Saprospirae];o__[Saprospirales];f__;g__;s__	0	2	3	0	0	0	0	0	0	0	0	0	0	0	0	0	0	0	0	0	0	3	0	0	0	2	0	2	2		k__Bacteria;p__Bacteroidetes;c__[Saprospirae];o__[Saprospirales];f__;g__;s__	0	0	0	0	0	0	0
k__Bacteria;p__Bacteroidetes;c__[Saprospirae];o__[Saprospirales];f__Chitinophagaceae;__;__	90	65	74	69	70	59	70	74	111		k__Bacteria;p__Bacteroidetes;c__[Saprospirae];o__[Saprospirales];f__Chitinophagaceae;__;__	341	81	250	288	101	991	73	500	884	131	73	193	81	92	636	110	86	38	174	326	92	53	117	123	63	266	207	69	33		k__Bacteria;p__Bacteroidetes;c__[Saprospirae];o__[Saprospirales];f__Chitinophagaceae;__;__	11	8	124	0	17	43	180
k__Bacteria;p__Bacteroidetes;c__[Saprospirae];o__[Saprospirales];f__Chitinophagaceae;g__;s__	143	154	150	131	133	142	107	181	147		k__Bacteria;p__Bacteroidetes;c__[Saprospirae];o__[Saprospirales];f__Chitinophagaceae;g__;s__	241	211	305	566	282	477	251	396	440	293	151	285	234	345	355	241	182	318	310	284	131	367	122	228	122	204	328	291	105		k__Bacteria;p__Bacteroidetes;c__[Saprospirae];o__[Saprospirales];f__Chitinophagaceae;g__;s__	5	6	104	6	8	29	113
k__Bacteria;p__Bacteroidetes;c__[Saprospirae];o__[Saprospirales];f__Chitinophagaceae;g__Chitinophaga;__	0	0	0	0	0	0	0	0	0		k__Bacteria;p__Bacteroidetes;c__[Saprospirae];o__[Saprospirales];f__Chitinophagaceae;g__Chitinophaga;__	7	0	0	0	0	3	0	0	0	3	0	0	0	0	0	0	0	0	0	0	0	0	15	0	0	0	0	0	0		k__Bacteria;p__Bacteroidetes;c__[Saprospirae];o__[Saprospirales];f__Chitinophagaceae;g__Chitinophaga;__	0	0	0	0	0	0	0
k__Bacteria;p__Bacteroidetes;c__[Saprospirae];o__[Saprospirales];f__Chitinophagaceae;g__Chitinophaga;s__	0	9	2	0	5	2	4	0	5		k__Bacteria;p__Bacteroidetes;c__[Saprospirae];o__[Saprospirales];f__Chitinophagaceae;g__Chitinophaga;s__	16	0	6	1	10	45	11	50	72	34	45	19	14	17	79	14	10	37	79	1	2	3	7	5	38	26	11	0	0		k__Bacteria;p__Bacteroidetes;c__[Saprospirae];o__[Saprospirales];f__Chitinophagaceae;g__Chitinophaga;s__	0	0	158	0	15	11	47
k__Bacteria;p__Bacteroidetes;c__[Saprospirae];o__[Saprospirales];f__Chitinophagaceae;g__Chitinophaga;s__arvensicola	0	0	0	0	0	0	0	0	0		k__Bacteria;p__Bacteroidetes;c__[Saprospirae];o__[Saprospirales];f__Chitinophagaceae;g__Chitinophaga;s__arvensicola	0	0	0	0	0	3	0	15	0	0	0	0	0	0	0	0	0	0	0	0	0	0	0	0	0	0	0	0	0		k__Bacteria;p__Bacteroidetes;c__[Saprospirae];o__[Saprospirales];f__Chitinophagaceae;g__Chitinophaga;s__arvensicola	0	0	5	0	0	0	0
k__Bacteria;p__Bacteroidetes;c__[Saprospirae];o__[Saprospirales];f__Chitinophagaceae;g__Flavihumibacter;s__	1	1	0	6	8	5	3	6	7		k__Bacteria;p__Bacteroidetes;c__[Saprospirae];o__[Saprospirales];f__Chitinophagaceae;g__Flavihumibacter;s__	3	7	0	0	5	1	20	0	1	10	8	0	11	6	1	5	2	0	6	8	7	5	5	0	3	10	0	5	0		k__Bacteria;p__Bacteroidetes;c__[Saprospirae];o__[Saprospirales];f__Chitinophagaceae;g__Flavihumibacter;s__	0	0	0	0	0	0	0
k__Bacteria;p__Bacteroidetes;c__[Saprospirae];o__[Saprospirales];f__Chitinophagaceae;g__Flavisolibacter;s__	2	9	0	0	3	2	3	0	0		k__Bacteria;p__Bacteroidetes;c__[Saprospirae];o__[Saprospirales];f__Chitinophagaceae;g__Flavisolibacter;s__	19	0	2	0	4	0	2	0	0	0	0	0	2	3	0	7	5	3	1	0	3	4	2	0	0	2	0	3	0		k__Bacteria;p__Bacteroidetes;c__[Saprospirae];o__[Saprospirales];f__Chitinophagaceae;g__Flavisolibacter;s__	0	0	0	0	0	0	0
k__Bacteria;p__Bacteroidetes;c__[Saprospirae];o__[Saprospirales];f__Chitinophagaceae;g__Niabella;s__	15	4	10	5	15	12	8	3	9		k__Bacteria;p__Bacteroidetes;c__[Saprospirae];o__[Saprospirales];f__Chitinophagaceae;g__Niabella;s__	32	10	8	5	3	4	44	7	3	18	11	0	6	8	5	11	1	10	8	6	11	4	0	14	9	6	2	3	4		k__Bacteria;p__Bacteroidetes;c__[Saprospirae];o__[Saprospirales];f__Chitinophagaceae;g__Niabella;s__	0	0	0	0	0	0	0
k__Bacteria;p__Bacteroidetes;c__[Saprospirae];o__[Saprospirales];f__Chitinophagaceae;g__Niastella;s__	5	10	8	5	3	12	7	4	21		k__Bacteria;p__Bacteroidetes;c__[Saprospirae];o__[Saprospirales];f__Chitinophagaceae;g__Niastella;s__	8	6	3	5	55	5	0	6	2	9	2	4	0	5	7	54	34	27	5	4	16	20	9	21	25	14	17	2	17		k__Bacteria;p__Bacteroidetes;c__[Saprospirae];o__[Saprospirales];f__Chitinophagaceae;g__Niastella;s__	0	0	11	0	3	2	0
k__Bacteria;p__Bacteroidetes;c__[Saprospirae];o__[Saprospirales];f__Chitinophagaceae;g__Sediminibacterium;s__	0	0	1	0	1	1	8	0	0		k__Bacteria;p__Bacteroidetes;c__[Saprospirae];o__[Saprospirales];f__Chitinophagaceae;g__Sediminibacterium;s__	30	2	3	58	5	60	6	36	99	3	0	102	7	13	50	0	0	0	6	0	0	4	3	2	0	12	31	13	2		k__Bacteria;p__Bacteroidetes;c__[Saprospirae];o__[Saprospirales];f__Chitinophagaceae;g__Sediminibacterium;s__	0	0	13	0	0	3	0
k__Bacteria;p__Bacteroidetes;c__[Saprospirae];o__[Saprospirales];f__Chitinophagaceae;g__Segetibacter;s__	0	0	0	0	0	0	0	0	0		k__Bacteria;p__Bacteroidetes;c__[Saprospirae];o__[Saprospirales];f__Chitinophagaceae;g__Segetibacter;s__	0	0	0	0	0	0	0	2	3	0	0	0	0	0	2	0	2	0	0	0	0	0	8	0	5	0	0	0	0		k__Bacteria;p__Bacteroidetes;c__[Saprospirae];o__[Saprospirales];f__Chitinophagaceae;g__Segetibacter;s__	0	0	0	0	0	0	0
k__Bacteria;p__Bacteroidetes;c__[Saprospirae];o__[Saprospirales];f__Saprospiraceae;g__;s__	48	19	42	56	34	49	33	49	37		k__Bacteria;p__Bacteroidetes;c__[Saprospirae];o__[Saprospirales];f__Saprospiraceae;g__;s__	49	69	62	30	84	52	122	39	82	56	33	3	26	3	55	18	19	5	29	18	44	11	10	35	24	20	7	5	11		k__Bacteria;p__Bacteroidetes;c__[Saprospirae];o__[Saprospirales];f__Saprospiraceae;g__;s__	0	0	0	0	0	0	5
k__Bacteria;p__Chlamydiae;c__Chlamydiia;__;__;__;__	4	3	3	6	2	4	2	0	5		k__Bacteria;p__Chlamydiae;c__Chlamydiia;__;__;__;__	2	7	3	4	9	0	5	0	2	10	5	0	4	0	2	0	3	2	3	2	5	0	0	2	0	0	3	0	0		k__Bacteria;p__Chlamydiae;c__Chlamydiia;__;__;__;__	0	0	0	0	0	0	0
k__Bacteria;p__Chlamydiae;c__Chlamydiia;o__Chlamydiales;__;__;__	0	0	0	0	0	0	0	0	0		k__Bacteria;p__Chlamydiae;c__Chlamydiia;o__Chlamydiales;__;__;__	0	0	0	0	2	0	0	4	0	4	0	2	0	5	0	0	0	0	8	0	19	0	0	0	0	1	17	2	5		k__Bacteria;p__Chlamydiae;c__Chlamydiia;o__Chlamydiales;__;__;__	0	0	0	0	0	0	0
k__Bacteria;p__Chlamydiae;c__Chlamydiia;o__Chlamydiales;f__;g__;s__	0	4	10	2	3	2	2	3	0		k__Bacteria;p__Chlamydiae;c__Chlamydiia;o__Chlamydiales;f__;g__;s__	2	5	2	4	0	2	0	3	0	3	0	2	1	0	0	3	2	2	5	0	0	0	0	0	0	2	0	0	9		k__Bacteria;p__Chlamydiae;c__Chlamydiia;o__Chlamydiales;f__;g__;s__	0	0	0	0	0	0	0
k__Bacteria;p__Chlamydiae;c__Chlamydiia;o__Chlamydiales;f__Parachlamydiaceae;g__;s__	0	0	0	2	0	2	0	0	0		k__Bacteria;p__Chlamydiae;c__Chlamydiia;o__Chlamydiales;f__Parachlamydiaceae;g__;s__	2	0	0	0	0	0	0	0	0	0	0	0	0	0	0	2	0	2	0	0	0	0	0	0	0	0	0	0	0		k__Bacteria;p__Chlamydiae;c__Chlamydiia;o__Chlamydiales;f__Parachlamydiaceae;g__;s__	0	0	0	0	0	0	0
k__Bacteria;p__Chlamydiae;c__Chlamydiia;o__Chlamydiales;f__Rhabdochlamydiaceae;g__Candidatus Rhabdochlamydia;s__	0	3	0	0	0	0	0	2	0		k__Bacteria;p__Chlamydiae;c__Chlamydiia;o__Chlamydiales;f__Rhabdochlamydiaceae;g__Candidatus Rhabdochlamydia;s__	0	5	0	0	4	0	0	7	0	2	4	0	4	4	0	0	0	24	0	0	5	0	5	0	14	0	0	0	0		k__Bacteria;p__Chlamydiae;c__Chlamydiia;o__Chlamydiales;f__Rhabdochlamydiaceae;g__Candidatus Rhabdochlamydia;s__	0	0	0	0	0	0	0
k__Bacteria;p__Chlorobi;c__;o__;f__;g__;s__	2	6	3	10	2	7	4	0	3		k__Bacteria;p__Chlorobi;c__;o__;f__;g__;s__	10	2	4	2	9	2	2	5	7	7	10	2	0	3	2	13	4	0	4	10	7	4	5	12	2	11	2	0	4		k__Bacteria;p__Chlorobi;c__;o__;f__;g__;s__	0	0	0	0	0	0	0
k__Bacteria;p__Chlorobi;c__BSV26;o__PK329;f__;g__;s__	10	9	9	2	9	5	0	4	9		k__Bacteria;p__Chlorobi;c__BSV26;o__PK329;f__;g__;s__	0	4	0	0	0	0	0	0	2	0	2	0	2	2	7	0	0	0	0	2	0	0	0	0	12	3	2	0	4		k__Bacteria;p__Chlorobi;c__BSV26;o__PK329;f__;g__;s__	0	0	0	0	0	0	0
k__Bacteria;p__Chlorobi;c__OPB56;o__;f__;g__;s__	0	4	0	3	0	2	2	0	3		k__Bacteria;p__Chlorobi;c__OPB56;o__;f__;g__;s__	3	0	3	10	4	33	5	35	54	2	0	0	0	0	11	7	0	3	0	0	0	0	2	0	0	0	0	0	0		k__Bacteria;p__Chlorobi;c__OPB56;o__;f__;g__;s__	0	0	0	0	0	0	14
k__Bacteria;p__Chlorobi;c__SJA-28;o__;f__;g__;s__	0	3	0	3	2	5	0	4	0		k__Bacteria;p__Chlorobi;c__SJA-28;o__;f__;g__;s__	2	5	2	0	10	9	10	20	3	33	2	0	0	0	24	7	0	0	25	0	5	0	0	8	0	0	0	0	0		k__Bacteria;p__Chlorobi;c__SJA-28;o__;f__;g__;s__	0	0	0	0	0	0	0
k__Bacteria;p__Chloroflexi;c__Anaerolineae;o__A31;f__S47;g__;s__	2	2	2	0	2	2	0	0	2		k__Bacteria;p__Chloroflexi;c__Anaerolineae;o__A31;f__S47;g__;s__	0	0	0	0	2	0	2	0	0	0	0	0	0	3	0	0	0	2	0	0	2	0	0	0	0	0	0	0	0		k__Bacteria;p__Chloroflexi;c__Anaerolineae;o__A31;f__S47;g__;s__	0	0	0	0	0	0	0
k__Bacteria;p__Chloroflexi;c__Anaerolineae;o__CFB-26;f__;g__;s__	4	2	7	6	4	0	0	0	5		k__Bacteria;p__Chloroflexi;c__Anaerolineae;o__CFB-26;f__;g__;s__	0	0	0	0	0	0	0	0	2	3	0	0	8	6	0	0	0	0	4	2	0	0	0	0	1	0	0	0	5		k__Bacteria;p__Chloroflexi;c__Anaerolineae;o__CFB-26;f__;g__;s__	0	0	0	0	0	0	0
k__Bacteria;p__Chloroflexi;c__Anaerolineae;o__Caldilineales;f__Caldilineaceae;__;__	5	0	2	0	2	0	0	0	0		k__Bacteria;p__Chloroflexi;c__Anaerolineae;o__Caldilineales;f__Caldilineaceae;__;__	2	0	2	0	3	0	0	0	0	0	2	0	0	3	0	0	0	0	3	0	0	2	0	2	3	0	0	0	2		k__Bacteria;p__Chloroflexi;c__Anaerolineae;o__Caldilineales;f__Caldilineaceae;__;__	0	0	0	0	0	0	0
k__Bacteria;p__Chloroflexi;c__Anaerolineae;o__Caldilineales;f__Caldilineaceae;g__;s__	0	0	2	3	2	8	3	0	2		k__Bacteria;p__Chloroflexi;c__Anaerolineae;o__Caldilineales;f__Caldilineaceae;g__;s__	4	7	0	0	3	0	0	0	0	0	2	0	2	0	0	4	2	2	3	0	4	0	3	3	0	0	2	0	4		k__Bacteria;p__Chloroflexi;c__Anaerolineae;o__Caldilineales;f__Caldilineaceae;g__;s__	0	2	0	0	0	0	0
k__Bacteria;p__Chloroflexi;c__Anaerolineae;o__Caldilineales;f__Caldilineaceae;g__Caldilinea;s__	0	0	2	0	2	0	5	0	0		k__Bacteria;p__Chloroflexi;c__Anaerolineae;o__Caldilineales;f__Caldilineaceae;g__Caldilinea;s__	0	3	0	0	6	0	3	0	0	0	0	0	0	3	2	0	5	3	0	2	2	0	0	2	0	0	0	0	0		k__Bacteria;p__Chloroflexi;c__Anaerolineae;o__Caldilineales;f__Caldilineaceae;g__Caldilinea;s__	0	0	0	0	0	0	0
k__Bacteria;p__Chloroflexi;c__Anaerolineae;o__GCA004;f__;g__;s__	5	0	0	0	0	3	0	0	0		k__Bacteria;p__Chloroflexi;c__Anaerolineae;o__GCA004;f__;g__;s__	0	0	0	0	0	0	0	0	0	0	0	0	0	0	0	0	0	0	0	0	0	2	0	0	0	0	0	0	0		k__Bacteria;p__Chloroflexi;c__Anaerolineae;o__GCA004;f__;g__;s__	0	0	0	0	0	0	0
k__Bacteria;p__Chloroflexi;c__Anaerolineae;o__H39;f__;g__;s__	3	4	3	0	7	8	11	2	2		k__Bacteria;p__Chloroflexi;c__Anaerolineae;o__H39;f__;g__;s__	0	2	0	0	0	0	0	2	0	0	4	4	5	2	0	2	3	2	2	0	0	0	0	0	4	2	3	0	3		k__Bacteria;p__Chloroflexi;c__Anaerolineae;o__H39;f__;g__;s__	0	0	0	0	0	0	0
k__Bacteria;p__Chloroflexi;c__Anaerolineae;o__S0208;f__;g__;s__	5	6	18	0	9	0	0	0	6		k__Bacteria;p__Chloroflexi;c__Anaerolineae;o__S0208;f__;g__;s__	0	0	3	0	3	0	0	0	4	0	6	0	5	0	0	0	0	2	0	0	2	0	0	0	8	2	0	0	0		k__Bacteria;p__Chloroflexi;c__Anaerolineae;o__S0208;f__;g__;s__	0	0	0	0	0	0	0
k__Bacteria;p__Chloroflexi;c__Anaerolineae;o__SBR1031;f__A4b;g__;s__	0	0	3	0	0	0	0	0	0		k__Bacteria;p__Chloroflexi;c__Anaerolineae;o__SBR1031;f__A4b;g__;s__	12	2	13	5	5	18	0	16	15	77	0	6	10	5	12	17	11	4	21	0	3	2	0	2	0	2	6	0	4		k__Bacteria;p__Chloroflexi;c__Anaerolineae;o__SBR1031;f__A4b;g__;s__	0	0	0	0	0	2	0
k__Bacteria;p__Chloroflexi;c__Anaerolineae;o__SBR1031;f__oc28;g__;s__	0	0	0	0	0	0	0	0	0		k__Bacteria;p__Chloroflexi;c__Anaerolineae;o__SBR1031;f__oc28;g__;s__	2	0	0	0	0	0	2	0	0	2	0	0	0	0	2	0	0	2	0	0	0	0	0	0	0	2	0	0	0		k__Bacteria;p__Chloroflexi;c__Anaerolineae;o__SBR1031;f__oc28;g__;s__	0	0	0	0	0	0	0
k__Bacteria;p__Chloroflexi;c__Anaerolineae;o__envOPS12;f__;g__;s__	3	2	4	2	5	0	0	2	0		k__Bacteria;p__Chloroflexi;c__Anaerolineae;o__envOPS12;f__;g__;s__	0	0	0	0	2	0	3	0	5	3	0	0	2	0	0	0	0	0	2	0	0	0	0	0	3	0	0	0	0		k__Bacteria;p__Chloroflexi;c__Anaerolineae;o__envOPS12;f__;g__;s__	0	0	0	0	0	0	0
k__Bacteria;p__Chloroflexi;c__C0119;o__;f__;g__;s__	0	2	2	0	0	0	0	3	0		k__Bacteria;p__Chloroflexi;c__C0119;o__;f__;g__;s__	2	2	2	0	5	26	0	19	0	0	3	1	0	2	0	2	2	0	0	7	3	4	55	1	10	10	0	2	2		k__Bacteria;p__Chloroflexi;c__C0119;o__;f__;g__;s__	0	0	0	0	0	0	0
k__Bacteria;p__Chloroflexi;c__Chloroflexi;o__Chloroflexales;__;__;__	0	0	0	0	0	0	0	0	0		k__Bacteria;p__Chloroflexi;c__Chloroflexi;o__Chloroflexales;__;__;__	0	0	0	0	0	0	0	0	0	0	0	0	0	0	0	0	0	0	79	0	0	0	0	0	0	0	0	0	0		k__Bacteria;p__Chloroflexi;c__Chloroflexi;o__Chloroflexales;__;__;__	0	0	0	0	0	0	0
k__Bacteria;p__Chloroflexi;c__Chloroflexi;o__Herpetosiphonales;f__;g__;s__	0	0	0	0	0	0	0	0	0		k__Bacteria;p__Chloroflexi;c__Chloroflexi;o__Herpetosiphonales;f__;g__;s__	0	0	0	0	0	0	0	0	0	0	0	0	0	0	0	0	0	0	112	0	0	0	0	0	0	0	0	0	0		k__Bacteria;p__Chloroflexi;c__Chloroflexi;o__Herpetosiphonales;f__;g__;s__	0	0	0	0	0	0	0
k__Bacteria;p__Chloroflexi;c__Chloroflexi;o__[Roseiflexales];f__;g__;s__	4	5	8	7	5	7	5	4	11		k__Bacteria;p__Chloroflexi;c__Chloroflexi;o__[Roseiflexales];f__;g__;s__	16	4	28	0	7	13	4	12	8	5	10	0	4	0	49	22	16	2	0	0	9	14	2	23	5	2	0	2	5		k__Bacteria;p__Chloroflexi;c__Chloroflexi;o__[Roseiflexales];f__;g__;s__	0	0	0	0	0	0	8
k__Bacteria;p__Chloroflexi;c__Chloroflexi;o__[Roseiflexales];f__[Kouleothrixaceae];g__;s__	25	14	28	7	28	11	14	26	17		k__Bacteria;p__Chloroflexi;c__Chloroflexi;o__[Roseiflexales];f__[Kouleothrixaceae];g__;s__	31	20	14	25	41	18	0	17	15	15	27	56	33	36	21	49	33	17	40	14	23	7	16	31	28	14	7	10	23		k__Bacteria;p__Chloroflexi;c__Chloroflexi;o__[Roseiflexales];f__[Kouleothrixaceae];g__;s__	0	0	0	0	4	2	0
k__Bacteria;p__Chloroflexi;c__Ellin6529;o__;f__;g__;s__	73	125	76	46	108	80	125	78	68		k__Bacteria;p__Chloroflexi;c__Ellin6529;o__;f__;g__;s__	126	42	105	38	93	32	76	26	20	65	96	54	73	58	30	101	82	75	69	64	113	61	58	120	47	70	74	32	72		k__Bacteria;p__Chloroflexi;c__Ellin6529;o__;f__;g__;s__	4	0	0	0	0	0	0
k__Bacteria;p__Chloroflexi;c__Gitt-GS-136;o__;f__;g__;s__	13	36	30	22	39	22	57	27	22		k__Bacteria;p__Chloroflexi;c__Gitt-GS-136;o__;f__;g__;s__	42	12	29	8	21	13	26	6	17	13	21	6	36	13	7	30	17	9	15	11	18	9	4	29	17	20	12	4	27		k__Bacteria;p__Chloroflexi;c__Gitt-GS-136;o__;f__;g__;s__	0	0	0	0	0	0	0
k__Bacteria;p__Chloroflexi;c__Ktedonobacteria;o__Elev-1554;f__;g__;s__	0	0	0	0	0	0	0	0	0		k__Bacteria;p__Chloroflexi;c__Ktedonobacteria;o__Elev-1554;f__;g__;s__	0	0	0	0	0	0	0	0	0	0	0	0	0	3	0	0	0	0	0	0	0	0	0	0	0	0	0	8	0		k__Bacteria;p__Chloroflexi;c__Ktedonobacteria;o__Elev-1554;f__;g__;s__	0	0	0	0	0	0	0
k__Bacteria;p__Chloroflexi;c__Ktedonobacteria;o__JG30-KF-AS9;f__;g__;s__	0	0	0	0	0	2	5	0	0		k__Bacteria;p__Chloroflexi;c__Ktedonobacteria;o__JG30-KF-AS9;f__;g__;s__	0	2	0	0	7	0	2	5	3	5	12	62	12	21	0	2	0	48	70	29	50	10	13	2	4	18	9	53	6		k__Bacteria;p__Chloroflexi;c__Ktedonobacteria;o__JG30-KF-AS9;f__;g__;s__	0	0	4	0	4	0	0
k__Bacteria;p__Chloroflexi;c__Ktedonobacteria;o__Ktedonobacterales;f__Ktedonobacteraceae;__;__	3	0	0	0	0	0	0	0	0		k__Bacteria;p__Chloroflexi;c__Ktedonobacteria;o__Ktedonobacterales;f__Ktedonobacteraceae;__;__	0	0	0	0	0	0	0	0	0	0	0	0	0	6	0	0	0	0	0	0	16	0	0	0	2	0	0	0	0		k__Bacteria;p__Chloroflexi;c__Ktedonobacteria;o__Ktedonobacterales;f__Ktedonobacteraceae;__;__	0	0	0	0	0	0	0
k__Bacteria;p__Chloroflexi;c__Ktedonobacteria;o__Ktedonobacterales;f__Ktedonobacteraceae;g__;s__	0	0	0	0	0	0	0	0	0		k__Bacteria;p__Chloroflexi;c__Ktedonobacteria;o__Ktedonobacterales;f__Ktedonobacteraceae;g__;s__	0	1	0	0	0	0	0	0	0	0	0	0	0	7	0	0	0	0	0	0	22	17	2	0	2	0	1	4	6		k__Bacteria;p__Chloroflexi;c__Ktedonobacteria;o__Ktedonobacterales;f__Ktedonobacteraceae;g__;s__	0	0	0	0	0	0	0
k__Bacteria;p__Chloroflexi;c__Ktedonobacteria;o__Thermogemmatisporales;f__Thermogemmatisporaceae;g__;s__	0	0	0	0	0	0	0	0	0		k__Bacteria;p__Chloroflexi;c__Ktedonobacteria;o__Thermogemmatisporales;f__Thermogemmatisporaceae;g__;s__	0	0	0	0	0	0	0	0	0	0	0	0	0	2	0	0	0	4	0	0	3	0	3	0	0	7	9	0	0		k__Bacteria;p__Chloroflexi;c__Ktedonobacteria;o__Thermogemmatisporales;f__Thermogemmatisporaceae;g__;s__	0	0	0	0	0	0	0
k__Bacteria;p__Chloroflexi;c__P2-11E;o__;f__;g__;s__	5	16	6	0	8	5	6	2	5		k__Bacteria;p__Chloroflexi;c__P2-11E;o__;f__;g__;s__	22	0	3	0	2	0	0	0	4	3	6	10	12	1	0	9	8	6	0	4	2	6	0	4	5	0	8	0	6		k__Bacteria;p__Chloroflexi;c__P2-11E;o__;f__;g__;s__	0	0	0	0	0	0	0
k__Bacteria;p__Chloroflexi;c__S085;o__;f__;g__;s__	68	46	63	52	91	29	40	50	90		k__Bacteria;p__Chloroflexi;c__S085;o__;f__;g__;s__	19	16	14	6	34	4	32	2	21	22	45	4	46	10	14	32	8	16	18	23	37	27	22	28	42	16	18	5	51		k__Bacteria;p__Chloroflexi;c__S085;o__;f__;g__;s__	0	0	0	0	0	0	4
k__Bacteria;p__Chloroflexi;c__SHA-26;o__;f__;g__;s__	0	0	2	0	0	0	0	0	2		k__Bacteria;p__Chloroflexi;c__SHA-26;o__;f__;g__;s__	0	3	0	0	2	2	0	0	0	0	0	0	5	0	0	0	2	0	0	0	0	3	0	0	0	0	0	0	0		k__Bacteria;p__Chloroflexi;c__SHA-26;o__;f__;g__;s__	0	0	0	0	0	0	0
k__Bacteria;p__Chloroflexi;c__TK10;o__;f__;g__;s__	0	0	0	0	0	0	0	0	0		k__Bacteria;p__Chloroflexi;c__TK10;o__;f__;g__;s__	0	0	0	0	0	0	0	0	0	0	3	0	0	0	3	0	0	0	0	0	4	0	0	0	0	0	0	0	0		k__Bacteria;p__Chloroflexi;c__TK10;o__;f__;g__;s__	0	0	0	0	0	0	0
k__Bacteria;p__Chloroflexi;c__TK10;o__AKYG885;f__5B-12;g__;s__	7	0	6	4	2	0	2	3	3		k__Bacteria;p__Chloroflexi;c__TK10;o__AKYG885;f__5B-12;g__;s__	0	4	2	0	2	0	0	0	2	3	4	0	0	0	2	3	3	2	0	2	0	2	0	0	3	0	2	0	0		k__Bacteria;p__Chloroflexi;c__TK10;o__AKYG885;f__5B-12;g__;s__	0	0	0	0	0	0	0
k__Bacteria;p__Chloroflexi;c__TK10;o__AKYG885;f__Dolo_23;g__;s__	3	1	4	3	7	5	4	8	6		k__Bacteria;p__Chloroflexi;c__TK10;o__AKYG885;f__Dolo_23;g__;s__	5	6	2	0	4	9	8	3	2	5	0	0	7	4	8	11	11	7	8	5	4	5	5	0	9	7	0	4	0		k__Bacteria;p__Chloroflexi;c__TK10;o__AKYG885;f__Dolo_23;g__;s__	0	0	0	0	0	0	2
k__Bacteria;p__Chloroflexi;c__TK10;o__B07_WMSP1;__;__;__	3	1	11	2	9	4	3	9	7		k__Bacteria;p__Chloroflexi;c__TK10;o__B07_WMSP1;__;__;__	3	7	9	6	7	2	6	0	0	2	3	0	5	2	3	18	13	6	9	1	5	4	11	17	2	7	4	4	3		k__Bacteria;p__Chloroflexi;c__TK10;o__B07_WMSP1;__;__;__	0	0	0	0	0	0	0
k__Bacteria;p__Chloroflexi;c__TK10;o__B07_WMSP1;f__;g__;s__	0	0	0	0	2	0	0	0	0		k__Bacteria;p__Chloroflexi;c__TK10;o__B07_WMSP1;f__;g__;s__	0	0	0	0	0	0	0	0	0	3	0	0	0	0	0	0	0	0	0	4	2	0	0	2	0	0	0	3	3		k__Bacteria;p__Chloroflexi;c__TK10;o__B07_WMSP1;f__;g__;s__	0	0	0	0	0	0	0
k__Bacteria;p__Chloroflexi;c__TK10;o__B07_WMSP1;f__FFCH4570;g__;s__	3	4	2	0	6	0	7	0	3		k__Bacteria;p__Chloroflexi;c__TK10;o__B07_WMSP1;f__FFCH4570;g__;s__	4	3	0	2	3	2	0	7	2	0	0	19	4	14	0	8	4	11	7	17	2	4	13	1	4	1	1	9	2		k__Bacteria;p__Chloroflexi;c__TK10;o__B07_WMSP1;f__FFCH4570;g__;s__	0	0	0	0	0	0	0
k__Bacteria;p__Chloroflexi;c__TK17;o__;f__;g__;s__	11	6	13	7	8	9	12	5	7		k__Bacteria;p__Chloroflexi;c__TK17;o__;f__;g__;s__	6	6	2	0	6	0	0	0	2	3	12	0	5	0	2	2	2	2	9	10	4	0	2	3	8	4	0	2	4		k__Bacteria;p__Chloroflexi;c__TK17;o__;f__;g__;s__	0	0	0	0	2	0	0
k__Bacteria;p__Chloroflexi;c__TK17;o__mle1-48;f__;g__;s__	17	5	20	20	28	15	10	17	11		k__Bacteria;p__Chloroflexi;c__TK17;o__mle1-48;f__;g__;s__	7	17	3	0	7	4	0	2	9	13	5	1	3	5	5	14	11	6	3	11	17	17	2	14	15	6	2	2	3		k__Bacteria;p__Chloroflexi;c__TK17;o__mle1-48;f__;g__;s__	0	0	0	0	0	0	0
k__Bacteria;p__Chloroflexi;c__Thermomicrobia;o__AKYG1722;f__;g__;s__	2	0	3	0	2	2	2	0	2		k__Bacteria;p__Chloroflexi;c__Thermomicrobia;o__AKYG1722;f__;g__;s__	0	2	3	0	3	0	2	0	0	0	0	0	0	0	2	4	0	0	0	2	0	0	0	2	2	0	0	0	0		k__Bacteria;p__Chloroflexi;c__Thermomicrobia;o__AKYG1722;f__;g__;s__	0	0	0	0	0	0	0
k__Bacteria;p__Chloroflexi;c__Thermomicrobia;o__Ellin6537;f__;g__;s__	0	0	0	0	0	0	0	0	0		k__Bacteria;p__Chloroflexi;c__Thermomicrobia;o__Ellin6537;f__;g__;s__	0	0	0	0	0	0	0	0	0	0	0	0	0	0	0	0	0	0	0	2	4	5	0	0	0	0	0	0	0		k__Bacteria;p__Chloroflexi;c__Thermomicrobia;o__Ellin6537;f__;g__;s__	0	0	0	0	0	0	0
k__Bacteria;p__Chloroflexi;c__Thermomicrobia;o__JG30-KF-CM45;f__;g__;s__	26	13	29	15	28	26	18	25	41		k__Bacteria;p__Chloroflexi;c__Thermomicrobia;o__JG30-KF-CM45;f__;g__;s__	22	14	52	18	30	17	23	40	69	11	25	4	17	21	20	49	17	17	37	11	40	13	28	26	22	8	5	4	29		k__Bacteria;p__Chloroflexi;c__Thermomicrobia;o__JG30-KF-CM45;f__;g__;s__	0	7	4	0	0	2	32
k__Bacteria;p__Cyanobacteria;__;__;__;__;__	11	4	3	0	9	2	2	0	0		k__Bacteria;p__Cyanobacteria;__;__;__;__;__	0	0	2	5	14	2	4	31	20	11	1	2	3	0	0	8	8	137	10	0	2	0	7	0	0	3	3	0	8		k__Bacteria;p__Cyanobacteria;__;__;__;__;__	0	0	0	0	0	0	0
k__Bacteria;p__Cyanobacteria;c__4C0d-2;o__MLE1-12;f__;g__;s__	12	15	3	0	6	8	7	9	0		k__Bacteria;p__Cyanobacteria;c__4C0d-2;o__MLE1-12;f__;g__;s__	21	2	25	40	7	48	10	45	61	7	17	52	11	21	5	4	10	18	15	70	13	14	30	17	7	55	55	64	6		k__Bacteria;p__Cyanobacteria;c__4C0d-2;o__MLE1-12;f__;g__;s__	0	2	21	5	0	3	17
k__Bacteria;p__Cyanobacteria;c__4C0d-2;o__SM1D11;f__;g__;s__	0	0	0	0	0	0	0	0	0		k__Bacteria;p__Cyanobacteria;c__4C0d-2;o__SM1D11;f__;g__;s__	0	0	2	45	2	8	0	2	0	0	0	5	6	0	2	2	0	0	2	0	0	0	0	0	2	0	0	0	3		k__Bacteria;p__Cyanobacteria;c__4C0d-2;o__SM1D11;f__;g__;s__	0	0	0	0	0	0	0
k__Bacteria;p__Cyanobacteria;c__;o__;f__;g__;s__	0	0	0	0	0	0	2	0	0		k__Bacteria;p__Cyanobacteria;c__;o__;f__;g__;s__	0	0	0	0	0	0	0	0	0	3	0	0	0	0	0	0	2	102	0	0	0	0	0	0	0	0	0	0	2		k__Bacteria;p__Cyanobacteria;c__;o__;f__;g__;s__	0	0	0	0	0	0	0
k__Bacteria;p__Cyanobacteria;c__Chloroplast;__;__;__;__	0	0	0	0	0	0	0	0	0		k__Bacteria;p__Cyanobacteria;c__Chloroplast;__;__;__;__	0	0	0	0	2	0	0	0	1	0	0	0	0	0	0	2	0	8	0	0	0	0	6	0	0	0	0	0	2		k__Bacteria;p__Cyanobacteria;c__Chloroplast;__;__;__;__	0	0	0	0	0	5	0
k__Bacteria;p__Cyanobacteria;c__Chloroplast;o__Chlorophyta;f__;g__;s__	0	5	0	0	0	0	2	0	0		k__Bacteria;p__Cyanobacteria;c__Chloroplast;o__Chlorophyta;f__;g__;s__	3	2	5	4	2	10	0	24	13	3	0	0	0	4	16	40	9	277	5	5	2	0	20	0	0	2	0	0	4		k__Bacteria;p__Cyanobacteria;c__Chloroplast;o__Chlorophyta;f__;g__;s__	0	0	0	0	0	0	0
k__Bacteria;p__Cyanobacteria;c__Chloroplast;o__Chlorophyta;f__Chlamydomonadaceae;g__;s__	9	11	0	0	2	1	8	0	2		k__Bacteria;p__Cyanobacteria;c__Chloroplast;o__Chlorophyta;f__Chlamydomonadaceae;g__;s__	0	0	3	0	0	0	0	3	4	3	0	3	2	0	0	2	0	2	0	0	0	16	0	0	0	2	0	0	7		k__Bacteria;p__Cyanobacteria;c__Chloroplast;o__Chlorophyta;f__Chlamydomonadaceae;g__;s__	0	0	0	0	0	0	0
k__Bacteria;p__Cyanobacteria;c__Chloroplast;o__Chlorophyta;f__Trebouxiophyceae;g__;s__	2	3	0	0	0	2	0	0	0		k__Bacteria;p__Cyanobacteria;c__Chloroplast;o__Chlorophyta;f__Trebouxiophyceae;g__;s__	0	2	10	4	2	121	0	22	90	0	0	0	0	0	10	31	17	8	0	0	0	3	70	2	0	0	0	3	0		k__Bacteria;p__Cyanobacteria;c__Chloroplast;o__Chlorophyta;f__Trebouxiophyceae;g__;s__	0	5	0	0	0	0	0
k__Bacteria;p__Cyanobacteria;c__Chloroplast;o__Stramenopiles;f__;g__;s__	0	11	2	0	4	7	11	4	2		k__Bacteria;p__Cyanobacteria;c__Chloroplast;o__Stramenopiles;f__;g__;s__	14	0	13	3	2	0	3	4	11	68	6	0	13	0	2	8	8	39	2	2	3	10	8	0	4	4	5	0	7		k__Bacteria;p__Cyanobacteria;c__Chloroplast;o__Stramenopiles;f__;g__;s__	0	0	0	0	0	0	0
k__Bacteria;p__Cyanobacteria;c__Chloroplast;o__Streptophyta;f__;g__;s__	32	24	4	6	2	4	46	2	14		k__Bacteria;p__Cyanobacteria;c__Chloroplast;o__Streptophyta;f__;g__;s__	54	18	6	14	22	15	29	21	30	27	37	33	38	27	14	141	96	79	55	29	34	207	629	8	62	82	102	111	85		k__Bacteria;p__Cyanobacteria;c__Chloroplast;o__Streptophyta;f__;g__;s__	24610	28610	22192	22156	27780	24580	23878
k__Bacteria;p__Cyanobacteria;c__Nostocophycideae;o__Nostocales;f__Nostocaceae;g__;s__	4	33	1	0	0	4	10	2	7		k__Bacteria;p__Cyanobacteria;c__Nostocophycideae;o__Nostocales;f__Nostocaceae;g__;s__	5	0	0	0	3	6	2	1	0	2	0	0	2	23	0	0	2	2	4	2	2	5	4	0	0	0	2	0	5		k__Bacteria;p__Cyanobacteria;c__Nostocophycideae;o__Nostocales;f__Nostocaceae;g__;s__	0	0	0	0	0	0	0
k__Bacteria;p__Cyanobacteria;c__Oscillatoriophycideae;__;__;__;__	108	0	0	0	0	0	0	0	0		k__Bacteria;p__Cyanobacteria;c__Oscillatoriophycideae;__;__;__;__	0	0	0	0	2	0	0	5	0	9	0	0	0	5	0	2	0	95	0	0	0	0	0	0	0	0	0	0	0		k__Bacteria;p__Cyanobacteria;c__Oscillatoriophycideae;__;__;__;__	0	0	0	0	0	0	0
k__Bacteria;p__Cyanobacteria;c__Oscillatoriophycideae;o__Chroococcales;__;__;__	0	0	0	0	0	0	0	0	0		k__Bacteria;p__Cyanobacteria;c__Oscillatoriophycideae;o__Chroococcales;__;__;__	0	0	0	0	0	0	0	0	0	0	0	0	0	0	0	0	0	28	0	0	0	0	0	0	0	2	0	0	0		k__Bacteria;p__Cyanobacteria;c__Oscillatoriophycideae;o__Chroococcales;__;__;__	0	0	0	0	0	0	0
k__Bacteria;p__Cyanobacteria;c__Oscillatoriophycideae;o__Oscillatoriales;f__Phormidiaceae;g__Phormidium;s__	34	0	0	0	0	0	0	0	0		k__Bacteria;p__Cyanobacteria;c__Oscillatoriophycideae;o__Oscillatoriales;f__Phormidiaceae;g__Phormidium;s__	0	0	0	0	0	0	2	0	0	0	0	0	0	0	0	0	0	0	0	0	0	0	0	0	0	0	0	0	0		k__Bacteria;p__Cyanobacteria;c__Oscillatoriophycideae;o__Oscillatoriales;f__Phormidiaceae;g__Phormidium;s__	0	0	0	0	0	0	0
k__Bacteria;p__Cyanobacteria;c__Oscillatoriophycideae;o__Oscillatoriales;f__Phormidiaceae;g__Planktothrix;s__	18	0	0	0	0	0	0	0	0		k__Bacteria;p__Cyanobacteria;c__Oscillatoriophycideae;o__Oscillatoriales;f__Phormidiaceae;g__Planktothrix;s__	0	0	0	0	0	0	0	0	0	2	0	0	0	0	0	0	0	0	0	0	0	0	0	0	0	0	0	0	0		k__Bacteria;p__Cyanobacteria;c__Oscillatoriophycideae;o__Oscillatoriales;f__Phormidiaceae;g__Planktothrix;s__	0	0	0	0	0	0	0
k__Bacteria;p__Cyanobacteria;c__Synechococcophycideae;o__Pseudanabaenales;f__;g__;s__	3	0	0	0	4	0	0	0	0		k__Bacteria;p__Cyanobacteria;c__Synechococcophycideae;o__Pseudanabaenales;f__;g__;s__	0	0	0	2	0	2	0	0	0	0	0	0	0	0	0	0	2	6	2	2	0	3	0	0	0	0	0	0	0		k__Bacteria;p__Cyanobacteria;c__Synechococcophycideae;o__Pseudanabaenales;f__;g__;s__	0	0	0	0	0	0	0
k__Bacteria;p__Cyanobacteria;c__Synechococcophycideae;o__Pseudanabaenales;f__Pseudanabaenaceae;g__Leptolyngbya;s__	13	16	0	0	0	2	0	0	0		k__Bacteria;p__Cyanobacteria;c__Synechococcophycideae;o__Pseudanabaenales;f__Pseudanabaenaceae;g__Leptolyngbya;s__	0	0	6	0	2	7	0	2	21	0	2	0	7	2	3	9	8	130	0	3	2	5	7	0	0	0	0	0	25		k__Bacteria;p__Cyanobacteria;c__Synechococcophycideae;o__Pseudanabaenales;f__Pseudanabaenaceae;g__Leptolyngbya;s__	0	2	0	0	0	0	0
k__Bacteria;p__Cyanobacteria;c__Synechococcophycideae;o__Pseudanabaenales;f__Pseudanabaenaceae;g__Leptolyngbya;s__frigida	0	0	0	0	4	0	0	0	0		k__Bacteria;p__Cyanobacteria;c__Synechococcophycideae;o__Pseudanabaenales;f__Pseudanabaenaceae;g__Leptolyngbya;s__frigida	0	0	2	0	4	0	0	0	3	0	0	0	0	0	0	0	0	0	0	0	0	0	0	0	2	0	0	0	0		k__Bacteria;p__Cyanobacteria;c__Synechococcophycideae;o__Pseudanabaenales;f__Pseudanabaenaceae;g__Leptolyngbya;s__frigida	0	0	0	0	0	0	0
k__Bacteria;p__Elusimicrobia;c__Elusimicrobia;o__Elusimicrobiales;f__;g__;s__	0	0	0	0	0	0	2	0	2		k__Bacteria;p__Elusimicrobia;c__Elusimicrobia;o__Elusimicrobiales;f__;g__;s__	0	0	0	2	0	0	0	0	0	0	0	0	0	0	0	0	0	0	0	0	0	0	0	0	2	3	2	0	0		k__Bacteria;p__Elusimicrobia;c__Elusimicrobia;o__Elusimicrobiales;f__;g__;s__	0	0	0	0	0	0	0
k__Bacteria;p__Elusimicrobia;c__Elusimicrobia;o__FAC88;f__;g__;s__	3	9	8	2	2	5	0	8	2		k__Bacteria;p__Elusimicrobia;c__Elusimicrobia;o__FAC88;f__;g__;s__	2	0	2	0	3	0	3	0	4	2	3	9	11	0	0	3	2	0	4	2	0	4	4	0	15	4	2	0	6		k__Bacteria;p__Elusimicrobia;c__Elusimicrobia;o__FAC88;f__;g__;s__	0	0	0	0	0	0	0
k__Bacteria;p__Elusimicrobia;c__Elusimicrobia;o__IIb;f__;g__;s__	0	0	0	0	0	2	2	0	0		k__Bacteria;p__Elusimicrobia;c__Elusimicrobia;o__IIb;f__;g__;s__	2	0	0	0	5	0	0	0	3	0	2	0	3	0	0	8	5	0	0	0	4	0	6	5	0	0	0	0	0		k__Bacteria;p__Elusimicrobia;c__Elusimicrobia;o__IIb;f__;g__;s__	0	0	0	0	0	0	0
k__Bacteria;p__FBP;c__;o__;f__;g__;s__	0	0	0	0	0	0	0	0	0		k__Bacteria;p__FBP;c__;o__;f__;g__;s__	3	0	12	17	2	6	0	7	7	6	0	0	0	0	11	0	0	0	0	0	0	0	0	0	0	0	0	0	0		k__Bacteria;p__FBP;c__;o__;f__;g__;s__	0	0	0	0	0	0	2
k__Bacteria;p__FCPU426;c__;o__;f__;g__;s__	3	0	0	3	0	2	0	0	5		k__Bacteria;p__FCPU426;c__;o__;f__;g__;s__	2	6	0	0	0	0	0	0	0	0	4	0	2	0	4	0	0	0	3	4	0	0	8	3	0	0	0	9	0		k__Bacteria;p__FCPU426;c__;o__;f__;g__;s__	0	0	0	0	0	0	0
k__Bacteria;p__Firmicutes;c__Bacilli;o__Bacillales;f__;g__;s__	6	6	2	0	1	4	5	9	0		k__Bacteria;p__Firmicutes;c__Bacilli;o__Bacillales;f__;g__;s__	0	0	3	0	2	0	0	0	0	3	0	0	2	2	0	3	0	2	0	5	0	2	5	0	1	4	0	6	9		k__Bacteria;p__Firmicutes;c__Bacilli;o__Bacillales;f__;g__;s__	0	0	0	0	0	0	0
k__Bacteria;p__Firmicutes;c__Bacilli;o__Bacillales;f__Alicyclobacillaceae;g__Alicyclobacillus;s__	15	22	14	13	10	21	17	12	23		k__Bacteria;p__Firmicutes;c__Bacilli;o__Bacillales;f__Alicyclobacillaceae;g__Alicyclobacillus;s__	4	7	9	2	11	4	5	4	2	6	17	4	6	10	2	16	15	20	10	6	18	4	25	8	7	5	12	7	31		k__Bacteria;p__Firmicutes;c__Bacilli;o__Bacillales;f__Alicyclobacillaceae;g__Alicyclobacillus;s__	0	0	0	0	0	0	0
k__Bacteria;p__Firmicutes;c__Bacilli;o__Bacillales;f__Bacillaceae;__;__	0	3	0	0	0	8	5	0	0		k__Bacteria;p__Firmicutes;c__Bacilli;o__Bacillales;f__Bacillaceae;__;__	0	0	0	0	0	0	0	0	0	0	0	0	0	0	0	2	0	0	0	0	0	0	0	0	0	2	0	0	4		k__Bacteria;p__Firmicutes;c__Bacilli;o__Bacillales;f__Bacillaceae;__;__	0	0	0	0	0	0	0
k__Bacteria;p__Firmicutes;c__Bacilli;o__Bacillales;f__Bacillaceae;g__;s__	19	17	9	7	9	10	8	4	6		k__Bacteria;p__Firmicutes;c__Bacilli;o__Bacillales;f__Bacillaceae;g__;s__	12	7	6	2	13	0	8	6	8	5	8	6	12	4	0	4	5	6	6	7	6	6	14	6	11	6	7	5	5		k__Bacteria;p__Firmicutes;c__Bacilli;o__Bacillales;f__Bacillaceae;g__;s__	0	0	0	0	0	3	0
k__Bacteria;p__Firmicutes;c__Bacilli;o__Bacillales;f__Bacillaceae;g__Bacillus;__	73	71	50	53	78	61	75	35	60		k__Bacteria;p__Firmicutes;c__Bacilli;o__Bacillales;f__Bacillaceae;g__Bacillus;__	25	29	16	3	23	7	21	9	12	37	38	15	26	30	8	18	17	30	21	58	51	24	44	29	60	41	22	34	106		k__Bacteria;p__Firmicutes;c__Bacilli;o__Bacillales;f__Bacillaceae;g__Bacillus;__	2	0	2	0	0	0	0
k__Bacteria;p__Firmicutes;c__Bacilli;o__Bacillales;f__Bacillaceae;g__Bacillus;s__	0	2	0	0	0	0	3	1	0		k__Bacteria;p__Firmicutes;c__Bacilli;o__Bacillales;f__Bacillaceae;g__Bacillus;s__	0	0	0	0	0	0	0	0	2	0	0	0	0	0	0	0	0	0	0	0	0	0	0	0	1	0	1	0	2		k__Bacteria;p__Firmicutes;c__Bacilli;o__Bacillales;f__Bacillaceae;g__Bacillus;s__	0	0	0	0	0	0	0
k__Bacteria;p__Firmicutes;c__Bacilli;o__Bacillales;f__Bacillaceae;g__Bacillus;s__firmus	0	0	0	0	9	0	0	0	0		k__Bacteria;p__Firmicutes;c__Bacilli;o__Bacillales;f__Bacillaceae;g__Bacillus;s__firmus	0	0	0	0	0	0	1	0	0	0	0	0	7	0	0	0	0	0	0	0	3	0	0	0	0	0	0	0	0		k__Bacteria;p__Firmicutes;c__Bacilli;o__Bacillales;f__Bacillaceae;g__Bacillus;s__firmus	0	0	0	0	0	0	0
k__Bacteria;p__Firmicutes;c__Bacilli;o__Bacillales;f__Bacillaceae;g__Bacillus;s__flexus	1	3	7	2	0	1	5	2	8		k__Bacteria;p__Firmicutes;c__Bacilli;o__Bacillales;f__Bacillaceae;g__Bacillus;s__flexus	3	0	2	2	3	0	2	2	3	6	0	7	9	0	0	5	4	9	4	2	11	1	7	0	8	4	3	4	42		k__Bacteria;p__Firmicutes;c__Bacilli;o__Bacillales;f__Bacillaceae;g__Bacillus;s__flexus	0	0	0	0	0	0	0
k__Bacteria;p__Firmicutes;c__Bacilli;o__Bacillales;f__Bacillaceae;g__Bacillus;s__foraminis	1	0	15	0	3	4	3	0	2		k__Bacteria;p__Firmicutes;c__Bacilli;o__Bacillales;f__Bacillaceae;g__Bacillus;s__foraminis	0	0	2	0	4	0	0	0	0	4	6	1	3	5	0	3	0	0	0	0	0	2	3	3	6	0	0	3	0		k__Bacteria;p__Firmicutes;c__Bacilli;o__Bacillales;f__Bacillaceae;g__Bacillus;s__foraminis	0	0	0	0	0	0	0
k__Bacteria;p__Firmicutes;c__Bacilli;o__Bacillales;f__Bacillaceae;g__Bacillus;s__longiquaesitum	77	93	42	32	63	73	37	20	28		k__Bacteria;p__Firmicutes;c__Bacilli;o__Bacillales;f__Bacillaceae;g__Bacillus;s__longiquaesitum	23	13	17	3	16	4	22	6	16	10	38	35	25	13	8	31	16	17	6	28	44	19	29	23	69	29	45	21	44		k__Bacteria;p__Firmicutes;c__Bacilli;o__Bacillales;f__Bacillaceae;g__Bacillus;s__longiquaesitum	0	0	0	0	0	0	0
k__Bacteria;p__Firmicutes;c__Bacilli;o__Bacillales;f__Bacillaceae;g__Bacillus;s__muralis	6	27	11	8	13	20	11	4	12		k__Bacteria;p__Firmicutes;c__Bacilli;o__Bacillales;f__Bacillaceae;g__Bacillus;s__muralis	2	5	5	0	7	4	4	0	3	7	11	6	6	8	3	4	6	7	15	6	15	5	8	4	8	4	8	12	78		k__Bacteria;p__Firmicutes;c__Bacilli;o__Bacillales;f__Bacillaceae;g__Bacillus;s__muralis	0	0	0	0	0	0	0
k__Bacteria;p__Firmicutes;c__Bacilli;o__Bacillales;f__Bacillaceae;g__Bacillus;s__selenatarsenatis	10	0	9	9	14	4	4	15	9		k__Bacteria;p__Firmicutes;c__Bacilli;o__Bacillales;f__Bacillaceae;g__Bacillus;s__selenatarsenatis	3	2	3	0	2	2	0	0	1	5	3	0	3	2	0	1	2	3	1	3	2	3	6	4	10	2	0	5	4		k__Bacteria;p__Firmicutes;c__Bacilli;o__Bacillales;f__Bacillaceae;g__Bacillus;s__selenatarsenatis	0	0	0	0	0	0	0
k__Bacteria;p__Firmicutes;c__Bacilli;o__Bacillales;f__Paenibacillaceae;__;__	0	0	0	2	5	0	0	0	0		k__Bacteria;p__Firmicutes;c__Bacilli;o__Bacillales;f__Paenibacillaceae;__;__	0	0	0	0	0	0	0	0	0	0	0	0	3	0	0	0	0	0	0	0	0	0	0	0	0	0	0	0	5		k__Bacteria;p__Firmicutes;c__Bacilli;o__Bacillales;f__Paenibacillaceae;__;__	0	0	0	0	0	0	0
k__Bacteria;p__Firmicutes;c__Bacilli;o__Bacillales;f__Paenibacillaceae;g__Paenibacillus;s__	2	0	0	0	4	0	0	0	2		k__Bacteria;p__Firmicutes;c__Bacilli;o__Bacillales;f__Paenibacillaceae;g__Paenibacillus;s__	0	2	0	0	0	0	0	0	0	0	0	0	0	0	2	0	0	0	0	0	3	0	2	0	0	0	2	0	13		k__Bacteria;p__Firmicutes;c__Bacilli;o__Bacillales;f__Paenibacillaceae;g__Paenibacillus;s__	0	0	0	0	0	0	0
k__Bacteria;p__Firmicutes;c__Bacilli;o__Bacillales;f__Paenibacillaceae;g__Paenibacillus;s__amylolyticus	0	0	0	0	0	0	0	0	0		k__Bacteria;p__Firmicutes;c__Bacilli;o__Bacillales;f__Paenibacillaceae;g__Paenibacillus;s__amylolyticus	0	4	0	0	0	0	2	0	0	2	0	0	0	0	0	0	0	0	0	0	3	0	3	0	0	0	0	2	0		k__Bacteria;p__Firmicutes;c__Bacilli;o__Bacillales;f__Paenibacillaceae;g__Paenibacillus;s__amylolyticus	0	0	0	0	0	0	0
k__Bacteria;p__Firmicutes;c__Bacilli;o__Bacillales;f__Paenibacillaceae;g__Paenibacillus;s__chondroitinus	0	8	0	3	2	7	3	3	0		k__Bacteria;p__Firmicutes;c__Bacilli;o__Bacillales;f__Paenibacillaceae;g__Paenibacillus;s__chondroitinus	0	5	4	0	3	0	2	0	0	0	2	0	2	0	0	2	0	2	0	2	1	0	2	0	2	0	2	3	3		k__Bacteria;p__Firmicutes;c__Bacilli;o__Bacillales;f__Paenibacillaceae;g__Paenibacillus;s__chondroitinus	0	0	0	0	0	0	0
k__Bacteria;p__Firmicutes;c__Bacilli;o__Bacillales;f__Planococcaceae;__;__	5	9	2	1	4	4	4	4	2		k__Bacteria;p__Firmicutes;c__Bacilli;o__Bacillales;f__Planococcaceae;__;__	2	0	2	0	3	0	5	0	5	2	2	2	0	1	0	1	4	3	0	3	0	3	0	0	6	4	2	0	3		k__Bacteria;p__Firmicutes;c__Bacilli;o__Bacillales;f__Planococcaceae;__;__	0	0	0	0	0	0	0
k__Bacteria;p__Firmicutes;c__Bacilli;o__Bacillales;f__Planococcaceae;g__;s__	0	3	0	2	0	0	0	0	0		k__Bacteria;p__Firmicutes;c__Bacilli;o__Bacillales;f__Planococcaceae;g__;s__	0	0	0	0	0	0	0	0	0	2	0	2	0	0	0	0	0	0	0	0	0	0	0	0	2	0	0	0	0		k__Bacteria;p__Firmicutes;c__Bacilli;o__Bacillales;f__Planococcaceae;g__;s__	0	0	0	0	0	0	0
k__Bacteria;p__Firmicutes;c__Bacilli;o__Bacillales;f__Planococcaceae;g__Lysinibacillus;s__boronitolerans	2	7	0	5	3	0	1	0	0		k__Bacteria;p__Firmicutes;c__Bacilli;o__Bacillales;f__Planococcaceae;g__Lysinibacillus;s__boronitolerans	2	0	0	0	4	0	0	0	0	0	4	0	2	0	0	2	0	0	0	0	10	0	1	0	0	5	0	2	2		k__Bacteria;p__Firmicutes;c__Bacilli;o__Bacillales;f__Planococcaceae;g__Lysinibacillus;s__boronitolerans	0	0	0	0	0	0	0
k__Bacteria;p__Firmicutes;c__Bacilli;o__Bacillales;f__Planococcaceae;g__Paenisporosarcina;s__	4	4	5	0	0	1	2	5	0		k__Bacteria;p__Firmicutes;c__Bacilli;o__Bacillales;f__Planococcaceae;g__Paenisporosarcina;s__	0	2	0	0	3	0	0	0	0	0	0	0	0	3	0	0	0	0	3	0	3	0	5	0	2	2	0	0	2		k__Bacteria;p__Firmicutes;c__Bacilli;o__Bacillales;f__Planococcaceae;g__Paenisporosarcina;s__	0	0	0	0	0	0	0
k__Bacteria;p__Firmicutes;c__Bacilli;o__Bacillales;f__Planococcaceae;g__Solibacillus;s__	7	15	2	3	7	4	4	4	2		k__Bacteria;p__Firmicutes;c__Bacilli;o__Bacillales;f__Planococcaceae;g__Solibacillus;s__	0	4	4	0	4	0	0	0	5	0	3	0	2	3	0	0	2	0	2	2	7	2	4	3	5	2	0	7	7		k__Bacteria;p__Firmicutes;c__Bacilli;o__Bacillales;f__Planococcaceae;g__Solibacillus;s__	0	0	0	0	0	0	0
k__Bacteria;p__Firmicutes;c__Bacilli;o__Bacillales;f__Planococcaceae;g__Sporosarcina;s__	0	0	0	0	0	1	2	0	0		k__Bacteria;p__Firmicutes;c__Bacilli;o__Bacillales;f__Planococcaceae;g__Sporosarcina;s__	0	0	0	0	0	0	0	0	0	0	2	0	0	0	0	0	0	0	0	0	0	0	3	0	0	0	2	0	0		k__Bacteria;p__Firmicutes;c__Bacilli;o__Bacillales;f__Planococcaceae;g__Sporosarcina;s__	0	0	0	0	0	0	0
k__Bacteria;p__Firmicutes;c__Bacilli;o__Lactobacillales;f__Streptococcaceae;g__Lactococcus;s__	0	0	0	0	0	0	0	0	0		k__Bacteria;p__Firmicutes;c__Bacilli;o__Lactobacillales;f__Streptococcaceae;g__Lactococcus;s__	0	0	0	0	0	0	0	0	0	0	0	0	0	0	0	0	0	0	12	0	0	0	0	0	0	0	0	0	0		k__Bacteria;p__Firmicutes;c__Bacilli;o__Lactobacillales;f__Streptococcaceae;g__Lactococcus;s__	0	0	0	0	0	0	0
k__Bacteria;p__Firmicutes;c__Bacilli;o__Turicibacterales;f__Turicibacteraceae;g__Turicibacter;s__	0	0	0	0	1	0	2	0	0		k__Bacteria;p__Firmicutes;c__Bacilli;o__Turicibacterales;f__Turicibacteraceae;g__Turicibacter;s__	0	0	2	0	0	0	0	2	0	0	0	0	0	0	0	0	0	2	0	0	0	0	0	0	0	0	0	0	3		k__Bacteria;p__Firmicutes;c__Bacilli;o__Turicibacterales;f__Turicibacteraceae;g__Turicibacter;s__	0	0	0	0	0	0	0
k__Bacteria;p__Firmicutes;c__Clostridia;o__Clostridiales;__;__;__	2	0	0	0	0	0	0	0	2		k__Bacteria;p__Firmicutes;c__Clostridia;o__Clostridiales;__;__;__	0	0	0	0	3	0	0	0	4	0	0	0	0	0	14	6	0	0	0	0	3	0	0	0	0	0	0	0	0		k__Bacteria;p__Firmicutes;c__Clostridia;o__Clostridiales;__;__;__	0	0	0	0	0	0	0
k__Bacteria;p__Firmicutes;c__Clostridia;o__Clostridiales;f__Clostridiaceae;__;__	3	0	0	2	0	0	0	0	0		k__Bacteria;p__Firmicutes;c__Clostridia;o__Clostridiales;f__Clostridiaceae;__;__	0	0	2	0	0	0	4	0	0	0	0	0	0	0	0	2	0	0	0	2	7	0	5	0	2	0	0	4	2		k__Bacteria;p__Firmicutes;c__Clostridia;o__Clostridiales;f__Clostridiaceae;__;__	0	0	0	0	0	0	0
k__Bacteria;p__Firmicutes;c__Clostridia;o__Clostridiales;f__Clostridiaceae;g__Clostridium;__	1	0	2	0	2	0	0	0	2		k__Bacteria;p__Firmicutes;c__Clostridia;o__Clostridiales;f__Clostridiaceae;g__Clostridium;__	0	0	0	0	1	0	0	5	2	0	2	0	0	0	0	0	0	0	0	0	0	0	0	3	0	0	0	0	0		k__Bacteria;p__Firmicutes;c__Clostridia;o__Clostridiales;f__Clostridiaceae;g__Clostridium;__	0	0	0	0	0	0	0
k__Bacteria;p__Firmicutes;c__Clostridia;o__Clostridiales;f__Clostridiaceae;g__Clostridium;s__	0	0	0	0	0	2	0	0	0		k__Bacteria;p__Firmicutes;c__Clostridia;o__Clostridiales;f__Clostridiaceae;g__Clostridium;s__	2	0	0	0	0	0	0	0	0	0	0	0	2	0	0	0	0	5	0	3	0	1	0	2	2	4	4	0	5		k__Bacteria;p__Firmicutes;c__Clostridia;o__Clostridiales;f__Clostridiaceae;g__Clostridium;s__	0	0	0	0	0	0	0
k__Bacteria;p__Firmicutes;c__Clostridia;o__Clostridiales;f__Clostridiaceae;g__Clostridium;s__bowmanii	11	6	7	6	6	10	5	10	11		k__Bacteria;p__Firmicutes;c__Clostridia;o__Clostridiales;f__Clostridiaceae;g__Clostridium;s__bowmanii	2	2	0	0	4	0	2	3	4	0	6	2	5	2	2	2	5	5	4	4	4	4	10	3	6	5	0	0	9		k__Bacteria;p__Firmicutes;c__Clostridia;o__Clostridiales;f__Clostridiaceae;g__Clostridium;s__bowmanii	0	0	0	0	0	0	0
k__Bacteria;p__Firmicutes;c__Clostridia;o__Clostridiales;f__Clostridiaceae;g__Clostridium;s__butyricum	0	0	4	0	2	3	0	0	2		k__Bacteria;p__Firmicutes;c__Clostridia;o__Clostridiales;f__Clostridiaceae;g__Clostridium;s__butyricum	0	2	0	2	7	3	2	0	6	3	2	0	4	0	9	2	2	0	4	0	0	2	4	0	0	3	0	0	5		k__Bacteria;p__Firmicutes;c__Clostridia;o__Clostridiales;f__Clostridiaceae;g__Clostridium;s__butyricum	0	0	9	0	0	6	0
k__Bacteria;p__Firmicutes;c__Clostridia;o__Clostridiales;f__Clostridiaceae;g__SMB53;s__	2	0	4	0	0	3	2	0	2		k__Bacteria;p__Firmicutes;c__Clostridia;o__Clostridiales;f__Clostridiaceae;g__SMB53;s__	0	3	0	0	0	0	0	0	0	2	0	0	3	2	0	0	0	0	0	0	0	0	0	0	3	0	0	1	0		k__Bacteria;p__Firmicutes;c__Clostridia;o__Clostridiales;f__Clostridiaceae;g__SMB53;s__	0	0	0	0	0	0	0
k__Bacteria;p__Firmicutes;c__Clostridia;o__Clostridiales;f__Lachnospiraceae;__;__	0	0	0	0	0	0	0	0	0		k__Bacteria;p__Firmicutes;c__Clostridia;o__Clostridiales;f__Lachnospiraceae;__;__	0	0	0	0	5	21	0	0	17	0	0	11	0	0	2	0	0	0	0	0	0	0	0	0	0	0	0	0	0		k__Bacteria;p__Firmicutes;c__Clostridia;o__Clostridiales;f__Lachnospiraceae;__;__	0	0	26	0	0	0	0
k__Bacteria;p__Firmicutes;c__Clostridia;o__Clostridiales;f__Peptococcaceae;g__;s__	6	0	2	0	0	2	0	0	0		k__Bacteria;p__Firmicutes;c__Clostridia;o__Clostridiales;f__Peptococcaceae;g__;s__	0	0	0	0	0	0	0	0	0	0	0	0	0	0	0	0	0	2	0	0	0	0	0	0	0	0	0	0	0		k__Bacteria;p__Firmicutes;c__Clostridia;o__Clostridiales;f__Peptococcaceae;g__;s__	0	0	0	0	0	0	0
k__Bacteria;p__Firmicutes;c__Clostridia;o__Clostridiales;f__Peptostreptococcaceae;g__;s__	7	7	4	0	7	6	3	2	2		k__Bacteria;p__Firmicutes;c__Clostridia;o__Clostridiales;f__Peptostreptococcaceae;g__;s__	0	0	3	0	2	0	4	0	0	0	4	0	3	4	0	0	0	3	5	3	5	2	6	2	3	0	3	8	0		k__Bacteria;p__Firmicutes;c__Clostridia;o__Clostridiales;f__Peptostreptococcaceae;g__;s__	0	0	0	0	0	0	0
k__Bacteria;p__Firmicutes;c__Clostridia;o__Clostridiales;f__Peptostreptococcaceae;g__Tepidibacter;s__	0	0	2	0	0	0	2	0	0		k__Bacteria;p__Firmicutes;c__Clostridia;o__Clostridiales;f__Peptostreptococcaceae;g__Tepidibacter;s__	0	0	0	0	0	0	0	0	0	0	0	0	2	2	0	0	0	0	0	0	0	3	0	0	0	0	0	0	2		k__Bacteria;p__Firmicutes;c__Clostridia;o__Clostridiales;f__Peptostreptococcaceae;g__Tepidibacter;s__	0	0	0	0	0	0	0
k__Bacteria;p__Firmicutes;c__Clostridia;o__Clostridiales;f__Veillonellaceae;g__;s__	0	0	0	0	0	0	0	0	0		k__Bacteria;p__Firmicutes;c__Clostridia;o__Clostridiales;f__Veillonellaceae;g__;s__	0	0	0	7	3	17	0	3	2	2	0	0	0	0	6	0	0	0	0	0	0	0	0	0	0	0	0	0	0		k__Bacteria;p__Firmicutes;c__Clostridia;o__Clostridiales;f__Veillonellaceae;g__;s__	0	0	21	0	0	0	0
k__Bacteria;p__Firmicutes;c__Clostridia;o__Clostridiales;f__Veillonellaceae;g__Pelosinus;s__	0	0	2	0	0	0	0	2	0		k__Bacteria;p__Firmicutes;c__Clostridia;o__Clostridiales;f__Veillonellaceae;g__Pelosinus;s__	0	0	4	8	2	15	2	11	12	3	0	0	3	0	15	0	0	0	0	0	0	0	0	0	3	0	0	0	2		k__Bacteria;p__Firmicutes;c__Clostridia;o__Clostridiales;f__Veillonellaceae;g__Pelosinus;s__	0	0	33	0	0	2	4
k__Bacteria;p__Firmicutes;c__Clostridia;o__Clostridiales;f__Veillonellaceae;g__Sporomusa;s__	0	0	0	0	0	0	0	0	0		k__Bacteria;p__Firmicutes;c__Clostridia;o__Clostridiales;f__Veillonellaceae;g__Sporomusa;s__	0	0	0	0	0	17	0	0	0	0	0	0	0	0	0	0	0	0	0	0	0	0	0	0	0	0	0	0	0		k__Bacteria;p__Firmicutes;c__Clostridia;o__Clostridiales;f__Veillonellaceae;g__Sporomusa;s__	0	0	0	0	0	0	0
k__Bacteria;p__GAL15;c__;o__;f__;g__;s__	0	2	0	0	2	0	7	0	2		k__Bacteria;p__GAL15;c__;o__;f__;g__;s__	0	3	0	0	0	0	0	0	0	0	0	0	0	0	0	0	0	0	0	0	0	0	2	0	0	0	2	0	0		k__Bacteria;p__GAL15;c__;o__;f__;g__;s__	0	0	0	0	0	0	0
k__Bacteria;p__GN02;c__BD1-5;o__;f__;g__;s__	0	0	0	0	0	0	0	0	0		k__Bacteria;p__GN02;c__BD1-5;o__;f__;g__;s__	0	0	0	0	0	0	0	2	0	0	0	0	0	0	22	0	0	0	0	0	0	0	0	0	0	0	0	0	0		k__Bacteria;p__GN02;c__BD1-5;o__;f__;g__;s__	0	0	0	0	0	0	0
k__Bacteria;p__GN04;c__5bav_B12;o__;f__;g__;s__	3	0	3	5	2	0	0	6	3		k__Bacteria;p__GN04;c__5bav_B12;o__;f__;g__;s__	0	0	0	0	0	0	2	0	0	0	5	0	0	0	0	0	0	0	0	0	3	0	0	0	8	0	0	0	0		k__Bacteria;p__GN04;c__5bav_B12;o__;f__;g__;s__	0	0	0	0	0	0	0
k__Bacteria;p__GN04;c__;o__;f__;g__;s__	0	0	0	0	0	0	0	0	0		k__Bacteria;p__GN04;c__;o__;f__;g__;s__	2	0	0	0	5	0	2	0	0	2	0	0	2	0	0	2	5	0	0	0	2	0	0	2	0	0	0	0	0		k__Bacteria;p__GN04;c__;o__;f__;g__;s__	0	0	0	0	0	0	0
k__Bacteria;p__GN04;c__MSB-5A5;o__;f__;g__;s__	2	6	2	6	5	1	5	2	3		k__Bacteria;p__GN04;c__MSB-5A5;o__;f__;g__;s__	0	2	3	0	0	0	0	0	0	0	4	0	2	0	0	0	0	0	5	0	0	0	0	0	13	0	0	0	2		k__Bacteria;p__GN04;c__MSB-5A5;o__;f__;g__;s__	0	0	0	0	0	0	0
k__Bacteria;p__Gemmatimonadetes;c__;o__;f__;g__;s__	3	2	6	4	2	3	4	3	2		k__Bacteria;p__Gemmatimonadetes;c__;o__;f__;g__;s__	0	0	2	0	5	2	4	2	3	0	2	0	6	3	0	2	2	2	3	4	0	0	2	0	2	2	0	0	4		k__Bacteria;p__Gemmatimonadetes;c__;o__;f__;g__;s__	0	0	0	0	0	0	0
k__Bacteria;p__Gemmatimonadetes;c__Gemm-1;o__;f__;g__;s__	314	292	417	193	306	218	246	184	265		k__Bacteria;p__Gemmatimonadetes;c__Gemm-1;o__;f__;g__;s__	160	183	91	51	173	51	87	45	126	164	238	164	334	183	54	153	91	111	188	236	209	111	261	188	240	208	90	87	245		k__Bacteria;p__Gemmatimonadetes;c__Gemm-1;o__;f__;g__;s__	0	0	0	0	0	2	7
k__Bacteria;p__Gemmatimonadetes;c__Gemm-2;o__;f__;g__;s__	7	5	1	3	11	2	4	9	5		k__Bacteria;p__Gemmatimonadetes;c__Gemm-2;o__;f__;g__;s__	0	3	2	0	3	2	0	0	2	4	0	0	0	0	0	5	3	2	0	2	8	5	0	2	0	0	0	0	0		k__Bacteria;p__Gemmatimonadetes;c__Gemm-2;o__;f__;g__;s__	0	0	0	0	0	0	0
k__Bacteria;p__Gemmatimonadetes;c__Gemm-3;o__;f__;g__;s__	0	0	0	0	0	0	16	0	0		k__Bacteria;p__Gemmatimonadetes;c__Gemm-3;o__;f__;g__;s__	0	0	0	0	0	0	0	0	0	0	0	0	0	0	0	4	7	0	0	0	0	0	0	0	0	0	0	0	0		k__Bacteria;p__Gemmatimonadetes;c__Gemm-3;o__;f__;g__;s__	0	0	0	0	0	0	0
k__Bacteria;p__Gemmatimonadetes;c__Gemm-5;o__;f__;g__;s__	0	0	7	0	0	0	0	2	1		k__Bacteria;p__Gemmatimonadetes;c__Gemm-5;o__;f__;g__;s__	6	0	0	0	3	0	0	0	0	4	0	0	0	0	0	3	4	0	0	0	0	0	0	2	0	0	0	0	0		k__Bacteria;p__Gemmatimonadetes;c__Gemm-5;o__;f__;g__;s__	0	0	0	0	0	0	0
k__Bacteria;p__Gemmatimonadetes;c__Gemmatimonadetes;__;__;__;__	12	6	15	13	13	18	26	9	21		k__Bacteria;p__Gemmatimonadetes;c__Gemmatimonadetes;__;__;__;__	32	13	25	2	12	10	4	5	18	19	20	14	21	80	0	21	38	51	11	43	20	18	104	10	13	23	11	16	16		k__Bacteria;p__Gemmatimonadetes;c__Gemmatimonadetes;__;__;__;__	0	0	0	0	0	0	0
k__Bacteria;p__Gemmatimonadetes;c__Gemmatimonadetes;o__;f__;g__;s__	107	79	172	80	110	76	117	90	124		k__Bacteria;p__Gemmatimonadetes;c__Gemmatimonadetes;o__;f__;g__;s__	83	54	49	11	64	14	41	29	38	88	82	25	69	64	16	80	46	25	48	55	80	59	46	88	153	47	20	8	82		k__Bacteria;p__Gemmatimonadetes;c__Gemmatimonadetes;o__;f__;g__;s__	0	0	0	0	0	0	0
k__Bacteria;p__Gemmatimonadetes;c__Gemmatimonadetes;o__C114;f__;g__;s__	12	21	32	7	14	15	18	3	5		k__Bacteria;p__Gemmatimonadetes;c__Gemmatimonadetes;o__C114;f__;g__;s__	15	9	7	2	18	0	4	6	3	10	8	4	12	10	2	14	8	15	9	9	4	10	9	14	22	9	4	2	12		k__Bacteria;p__Gemmatimonadetes;c__Gemmatimonadetes;o__C114;f__;g__;s__	0	0	0	0	0	0	0
k__Bacteria;p__Gemmatimonadetes;c__Gemmatimonadetes;o__Ellin5290;f__;g__;s__	5	5	8	3	11	22	12	16	6		k__Bacteria;p__Gemmatimonadetes;c__Gemmatimonadetes;o__Ellin5290;f__;g__;s__	16	22	10	8	29	4	12	8	12	0	17	5	11	29	0	18	27	17	16	26	8	7	25	20	7	15	9	24	7		k__Bacteria;p__Gemmatimonadetes;c__Gemmatimonadetes;o__Ellin5290;f__;g__;s__	0	2	0	0	0	0	3
k__Bacteria;p__Gemmatimonadetes;c__Gemmatimonadetes;o__Gemmatimonadales;f__Ellin5301;g__;s__	11	10	8	10	8	18	18	13	17		k__Bacteria;p__Gemmatimonadetes;c__Gemmatimonadetes;o__Gemmatimonadales;f__Ellin5301;g__;s__	57	13	31	9	29	6	19	5	9	12	17	8	5	42	2	46	26	18	15	32	37	23	50	16	25	32	8	3	11		k__Bacteria;p__Gemmatimonadetes;c__Gemmatimonadetes;o__Gemmatimonadales;f__Ellin5301;g__;s__	0	0	0	0	0	4	0
k__Bacteria;p__Gemmatimonadetes;c__Gemmatimonadetes;o__Gemmatimonadales;f__Gemmatimonadaceae;g__Gemmatimonas;s__	2	0	0	7	0	0	4	2	4		k__Bacteria;p__Gemmatimonadetes;c__Gemmatimonadetes;o__Gemmatimonadales;f__Gemmatimonadaceae;g__Gemmatimonas;s__	7	7	0	0	13	6	8	3	0	2	2	0	0	0	3	7	0	0	3	0	6	0	0	2	5	3	3	0	0		k__Bacteria;p__Gemmatimonadetes;c__Gemmatimonadetes;o__Gemmatimonadales;f__Gemmatimonadaceae;g__Gemmatimonas;s__	0	0	0	0	0	0	0
k__Bacteria;p__Gemmatimonadetes;c__Gemmatimonadetes;o__KD8-87;f__;g__;s__	6	0	6	2	0	3	4	2	0		k__Bacteria;p__Gemmatimonadetes;c__Gemmatimonadetes;o__KD8-87;f__;g__;s__	0	0	0	0	0	2	0	0	0	0	0	2	0	3	0	0	2	0	0	8	2	5	13	0	3	0	0	0	0		k__Bacteria;p__Gemmatimonadetes;c__Gemmatimonadetes;o__KD8-87;f__;g__;s__	0	0	0	0	0	0	4
k__Bacteria;p__Gemmatimonadetes;c__Gemmatimonadetes;o__N1423WL;f__;g__;s__	17	78	30	0	15	32	51	9	15		k__Bacteria;p__Gemmatimonadetes;c__Gemmatimonadetes;o__N1423WL;f__;g__;s__	19	4	30	12	20	0	9	4	15	10	16	38	21	46	2	33	31	17	10	79	29	20	43	14	10	36	20	16	8		k__Bacteria;p__Gemmatimonadetes;c__Gemmatimonadetes;o__N1423WL;f__;g__;s__	0	0	0	0	0	0	2
k__Bacteria;p__NC10;c__wb1-A12;o__;f__;g__;s__	28	0	0	3	9	0	0	0	0		k__Bacteria;p__NC10;c__wb1-A12;o__;f__;g__;s__	0	0	0	0	0	0	0	0	0	0	3	0	0	0	0	0	0	0	0	0	5	0	0	0	0	0	0	0	0		k__Bacteria;p__NC10;c__wb1-A12;o__;f__;g__;s__	0	0	0	0	0	0	0
k__Bacteria;p__Nitrospirae;c__Nitrospira;o__Nitrospirales;f__0319-6A21;g__;s__	68	86	90	68	109	72	106	65	83		k__Bacteria;p__Nitrospirae;c__Nitrospira;o__Nitrospirales;f__0319-6A21;g__;s__	67	31	36	4	42	25	49	10	33	63	77	31	84	42	18	37	40	33	42	47	60	38	21	73	113	46	43	12	58		k__Bacteria;p__Nitrospirae;c__Nitrospira;o__Nitrospirales;f__0319-6A21;g__;s__	0	0	0	0	0	0	0
k__Bacteria;p__Nitrospirae;c__Nitrospira;o__Nitrospirales;f__Nitrospiraceae;__;__	9	21	12	7	6	6	5	8	13		k__Bacteria;p__Nitrospirae;c__Nitrospira;o__Nitrospirales;f__Nitrospiraceae;__;__	2	3	2	0	2	3	3	2	7	7	4	2	8	0	2	3	3	7	2	6	6	3	5	7	3	8	3	0	7		k__Bacteria;p__Nitrospirae;c__Nitrospira;o__Nitrospirales;f__Nitrospiraceae;__;__	0	0	0	0	0	0	0
k__Bacteria;p__Nitrospirae;c__Nitrospira;o__Nitrospirales;f__Nitrospiraceae;g__;s__	16	15	18	19	19	12	18	17	27		k__Bacteria;p__Nitrospirae;c__Nitrospira;o__Nitrospirales;f__Nitrospiraceae;g__;s__	0	11	3	0	8	0	4	3	6	7	13	0	9	4	3	7	0	4	5	3	7	8	2	4	9	3	0	0	8		k__Bacteria;p__Nitrospirae;c__Nitrospira;o__Nitrospirales;f__Nitrospiraceae;g__;s__	0	0	0	0	0	0	0
k__Bacteria;p__Nitrospirae;c__Nitrospira;o__Nitrospirales;f__Nitrospiraceae;g__JG37-AG-70;s__	4	18	16	0	2	14	17	10	8		k__Bacteria;p__Nitrospirae;c__Nitrospira;o__Nitrospirales;f__Nitrospiraceae;g__JG37-AG-70;s__	0	0	0	2	3	6	2	0	2	0	4	16	9	0	0	2	4	4	6	7	0	0	5	2	2	3	10	0	12		k__Bacteria;p__Nitrospirae;c__Nitrospira;o__Nitrospirales;f__Nitrospiraceae;g__JG37-AG-70;s__	0	0	0	0	0	0	0
k__Bacteria;p__Nitrospirae;c__Nitrospira;o__Nitrospirales;f__Nitrospiraceae;g__Nitrospira;s__	157	76	85	75	153	54	64	57	90		k__Bacteria;p__Nitrospirae;c__Nitrospira;o__Nitrospirales;f__Nitrospiraceae;g__Nitrospira;s__	36	74	35	7	76	14	34	10	26	50	70	26	66	33	18	46	29	28	21	39	47	36	32	59	74	35	20	15	59		k__Bacteria;p__Nitrospirae;c__Nitrospira;o__Nitrospirales;f__Nitrospiraceae;g__Nitrospira;s__	0	2	0	0	0	0	0
k__Bacteria;p__Nitrospirae;c__Nitrospira;o__Nitrospirales;f__[Leptospirillaceae];g__;s__	0	1	2	2	0	0	0	0	3		k__Bacteria;p__Nitrospirae;c__Nitrospira;o__Nitrospirales;f__[Leptospirillaceae];g__;s__	0	2	0	0	0	0	0	0	0	0	0	0	2	0	0	0	0	0	0	0	4	0	0	3	2	0	0	0	3		k__Bacteria;p__Nitrospirae;c__Nitrospira;o__Nitrospirales;f__[Leptospirillaceae];g__;s__	0	0	0	0	0	0	0
k__Bacteria;p__OD1;__;__;__;__;__	0	0	0	0	0	2	0	0	0		k__Bacteria;p__OD1;__;__;__;__;__	13	0	2	0	0	4	0	25	0	0	0	0	0	12	0	0	0	0	0	1	0	0	21	1	0	3	6	27	1		k__Bacteria;p__OD1;__;__;__;__;__	0	0	2	0	0	0	0
k__Bacteria;p__OD1;c__;o__;f__;g__;s__	0	0	0	0	0	0	0	0	0		k__Bacteria;p__OD1;c__;o__;f__;g__;s__	0	0	0	0	0	0	0	0	0	0	0	0	2	3	0	0	0	0	0	2	0	0	0	0	4	1	0	4	2		k__Bacteria;p__OD1;c__;o__;f__;g__;s__	0	0	0	0	0	0	0
k__Bacteria;p__OD1;c__ABY1;o__;f__;g__;s__	7	13	10	2	12	5	10	5	15		k__Bacteria;p__OD1;c__ABY1;o__;f__;g__;s__	18	11	41	7	25	6	13	4	4	19	11	0	3	3	61	24	18	35	4	12	11	7	7	21	11	4	1	0	8		k__Bacteria;p__OD1;c__ABY1;o__;f__;g__;s__	0	0	0	0	0	0	4
k__Bacteria;p__OD1;c__SM2F11;o__;f__;g__;s__	2	2	0	0	0	0	2	0	21		k__Bacteria;p__OD1;c__SM2F11;o__;f__;g__;s__	0	0	0	0	0	0	0	0	0	0	5	0	7	6	0	2	2	0	0	6	13	2	19	0	3	0	0	2	3		k__Bacteria;p__OD1;c__SM2F11;o__;f__;g__;s__	0	0	0	0	0	0	0
k__Bacteria;p__OD1;c__ZB2;o__;f__;g__;s__	3	5	4	2	4	6	3	9	7		k__Bacteria;p__OD1;c__ZB2;o__;f__;g__;s__	4	3	2	5	13	43	15	5	16	3	4	13	0	63	5	15	7	79	6	19	20	28	3	21	2	6	15	16	1		k__Bacteria;p__OD1;c__ZB2;o__;f__;g__;s__	0	0	2	0	0	0	9
k__Bacteria;p__OP11;c__OP11-4;o__;f__;g__;s__	0	0	0	0	0	0	0	0	0		k__Bacteria;p__OP11;c__OP11-4;o__;f__;g__;s__	0	0	0	0	3	0	0	0	0	0	0	0	0	3	0	0	0	0	0	0	0	4	9	0	0	0	0	0	0		k__Bacteria;p__OP11;c__OP11-4;o__;f__;g__;s__	0	0	0	0	0	0	0
k__Bacteria;p__OP11;c__WCHB1-64;o__;f__;g__;s__	0	0	0	0	0	0	0	0	0		k__Bacteria;p__OP11;c__WCHB1-64;o__;f__;g__;s__	0	0	0	0	0	2	0	0	3	3	0	0	0	0	0	0	0	0	0	0	0	2	0	0	0	0	0	0	0		k__Bacteria;p__OP11;c__WCHB1-64;o__;f__;g__;s__	0	0	0	0	0	0	0
k__Bacteria;p__OP3;c__koll11;o__;f__;g__;s__	2	2	3	0	0	0	0	0	0		k__Bacteria;p__OP3;c__koll11;o__;f__;g__;s__	0	0	0	0	0	0	0	0	0	0	2	0	0	0	0	0	0	0	0	0	0	0	0	0	3	0	0	0	0		k__Bacteria;p__OP3;c__koll11;o__;f__;g__;s__	0	0	0	0	0	0	0
k__Bacteria;p__Planctomycetes;__;__;__;__;__	8	0	3	0	1	2	5	2	2		k__Bacteria;p__Planctomycetes;__;__;__;__;__	0	0	0	0	0	0	0	0	0	3	5	0	2	0	0	0	0	0	0	2	0	0	0	0	8	0	0	0	0		k__Bacteria;p__Planctomycetes;__;__;__;__;__	0	0	0	0	0	0	0
k__Bacteria;p__Planctomycetes;c__;o__;f__;g__;s__	5	0	14	8	5	0	3	21	4		k__Bacteria;p__Planctomycetes;c__;o__;f__;g__;s__	6	21	0	0	6	6	11	3	2	12	2	0	10	2	6	15	0	4	0	5	7	8	3	7	4	0	3	0	9		k__Bacteria;p__Planctomycetes;c__;o__;f__;g__;s__	0	0	0	0	0	0	0
k__Bacteria;p__Planctomycetes;c__BD7-11;o__;f__;g__;s__	0	0	2	0	0	2	0	0	0		k__Bacteria;p__Planctomycetes;c__BD7-11;o__;f__;g__;s__	0	0	0	0	2	0	0	0	0	0	3	0	2	0	0	0	0	0	0	7	0	0	0	0	3	0	0	0	3		k__Bacteria;p__Planctomycetes;c__BD7-11;o__;f__;g__;s__	0	0	0	0	0	0	0
k__Bacteria;p__Planctomycetes;c__C6;o__MVS-107;f__;g__;s__	0	2	0	0	0	0	0	2	5		k__Bacteria;p__Planctomycetes;c__C6;o__MVS-107;f__;g__;s__	0	4	0	0	2	0	0	2	0	3	0	0	0	0	0	0	2	0	0	5	2	0	0	5	0	2	0	0	0		k__Bacteria;p__Planctomycetes;c__C6;o__MVS-107;f__;g__;s__	0	0	0	0	0	0	0
k__Bacteria;p__Planctomycetes;c__C6;o__d113;f__;g__;s__	0	0	0	0	0	0	0	0	0		k__Bacteria;p__Planctomycetes;c__C6;o__d113;f__;g__;s__	0	0	0	0	0	0	4	0	0	2	0	0	0	0	3	2	0	0	0	0	2	0	0	0	0	0	0	0	0		k__Bacteria;p__Planctomycetes;c__C6;o__d113;f__;g__;s__	0	0	0	0	0	0	0
k__Bacteria;p__Planctomycetes;c__OM190;o__CL500-15;f__;g__;s__	8	0	2	4	5	6	5	6	8		k__Bacteria;p__Planctomycetes;c__OM190;o__CL500-15;f__;g__;s__	2	14	0	0	7	0	2	2	0	4	10	0	3	0	7	11	9	0	4	6	6	2	0	8	2	3	0	2	3		k__Bacteria;p__Planctomycetes;c__OM190;o__CL500-15;f__;g__;s__	0	0	0	0	0	0	0
k__Bacteria;p__Planctomycetes;c__OM190;o__agg27;f__;g__;s__	11	0	9	2	10	8	3	11	9		k__Bacteria;p__Planctomycetes;c__OM190;o__agg27;f__;g__;s__	8	13	7	6	8	4	7	8	0	26	11	0	5	0	3	9	2	2	16	4	4	2	0	8	8	0	0	0	4		k__Bacteria;p__Planctomycetes;c__OM190;o__agg27;f__;g__;s__	0	0	0	0	0	0	0
k__Bacteria;p__Planctomycetes;c__Phycisphaerae;o__CCM11a;f__;g__;s__	2	0	0	0	0	0	0	0	0		k__Bacteria;p__Planctomycetes;c__Phycisphaerae;o__CCM11a;f__;g__;s__	0	0	0	0	0	0	0	0	0	3	0	0	0	3	0	0	0	0	0	0	0	0	0	2	0	0	0	0	0		k__Bacteria;p__Planctomycetes;c__Phycisphaerae;o__CCM11a;f__;g__;s__	0	0	0	0	0	0	0
k__Bacteria;p__Planctomycetes;c__Phycisphaerae;o__Phycisphaerales;__;__;__	0	0	0	0	2	0	0	0	0		k__Bacteria;p__Planctomycetes;c__Phycisphaerae;o__Phycisphaerales;__;__;__	0	2	0	0	0	0	0	0	0	3	0	0	4	0	0	0	0	0	0	0	0	0	0	0	0	0	0	0	2		k__Bacteria;p__Planctomycetes;c__Phycisphaerae;o__Phycisphaerales;__;__;__	0	0	0	0	0	0	0
k__Bacteria;p__Planctomycetes;c__Phycisphaerae;o__Phycisphaerales;f__;g__;s__	13	12	14	10	27	13	12	13	22		k__Bacteria;p__Planctomycetes;c__Phycisphaerae;o__Phycisphaerales;f__;g__;s__	13	9	8	7	4	5	6	6	2	6	7	0	7	5	4	10	9	6	5	12	1	3	2	2	21	6	0	0	11		k__Bacteria;p__Planctomycetes;c__Phycisphaerae;o__Phycisphaerales;f__;g__;s__	0	2	0	0	0	0	0
k__Bacteria;p__Planctomycetes;c__Phycisphaerae;o__WD2101;f__;g__;s__	90	105	122	76	117	115	134	103	106		k__Bacteria;p__Planctomycetes;c__Phycisphaerae;o__WD2101;f__;g__;s__	105	84	89	62	108	39	53	86	52	54	82	210	61	99	49	104	109	66	75	129	109	69	101	158	99	104	97	88	71		k__Bacteria;p__Planctomycetes;c__Phycisphaerae;o__WD2101;f__;g__;s__	0	0	6	0	0	0	8
k__Bacteria;p__Planctomycetes;c__Pla3;o__;f__;g__;s__	0	0	2	2	2	0	0	0	2		k__Bacteria;p__Planctomycetes;c__Pla3;o__;f__;g__;s__	0	2	2	0	0	0	0	0	2	0	6	0	2	3	0	0	0	0	0	0	0	0	0	0	2	0	0	0	0		k__Bacteria;p__Planctomycetes;c__Pla3;o__;f__;g__;s__	0	0	0	0	0	0	0
k__Bacteria;p__Planctomycetes;c__Pla4;o__;f__;g__;s__	0	0	0	0	0	0	0	0	3		k__Bacteria;p__Planctomycetes;c__Pla4;o__;f__;g__;s__	0	0	0	0	2	0	0	0	0	2	2	0	0	0	0	0	0	0	0	0	0	2	0	0	0	0	0	0	0		k__Bacteria;p__Planctomycetes;c__Pla4;o__;f__;g__;s__	0	0	0	0	0	0	0
k__Bacteria;p__Planctomycetes;c__Planctomycetia;__;__;__;__	0	0	5	0	2	0	0	0	0		k__Bacteria;p__Planctomycetes;c__Planctomycetia;__;__;__;__	0	3	0	0	0	0	0	0	2	0	2	0	0	0	0	0	0	0	0	0	0	0	0	0	7	0	0	0	2		k__Bacteria;p__Planctomycetes;c__Planctomycetia;__;__;__;__	0	0	0	0	0	0	0
k__Bacteria;p__Planctomycetes;c__Planctomycetia;o__Gemmatales;f__Gemmataceae;g__;s__	3	2	3	0	6	2	0	0	2		k__Bacteria;p__Planctomycetes;c__Planctomycetia;o__Gemmatales;f__Gemmataceae;g__;s__	6	2	2	0	0	7	0	0	3	14	2	2	2	1	5	0	0	0	5	0	0	0	3	0	2	3	0	0	2		k__Bacteria;p__Planctomycetes;c__Planctomycetia;o__Gemmatales;f__Gemmataceae;g__;s__	0	0	0	0	0	0	0
k__Bacteria;p__Planctomycetes;c__Planctomycetia;o__Gemmatales;f__Gemmataceae;g__Gemmata;s__	5	6	7	0	13	2	2	2	0		k__Bacteria;p__Planctomycetes;c__Planctomycetia;o__Gemmatales;f__Gemmataceae;g__Gemmata;s__	5	0	0	0	9	9	2	4	0	5	0	14	2	4	5	18	4	4	2	2	2	0	2	11	6	9	11	9	5		k__Bacteria;p__Planctomycetes;c__Planctomycetia;o__Gemmatales;f__Gemmataceae;g__Gemmata;s__	0	0	5	0	2	0	0
k__Bacteria;p__Planctomycetes;c__Planctomycetia;o__Gemmatales;f__Gemmataceae;g__Gemmata;s__obscuriglobus	0	0	0	0	0	0	0	0	0		k__Bacteria;p__Planctomycetes;c__Planctomycetia;o__Gemmatales;f__Gemmataceae;g__Gemmata;s__obscuriglobus	0	0	0	0	0	4	0	0	0	0	0	0	0	0	0	0	0	0	0	0	0	3	0	3	0	0	0	0	0		k__Bacteria;p__Planctomycetes;c__Planctomycetia;o__Gemmatales;f__Gemmataceae;g__Gemmata;s__obscuriglobus	0	0	0	0	0	0	0
k__Bacteria;p__Planctomycetes;c__Planctomycetia;o__Gemmatales;f__Isosphaeraceae;g__;s__	0	0	0	0	0	0	0	0	0		k__Bacteria;p__Planctomycetes;c__Planctomycetia;o__Gemmatales;f__Isosphaeraceae;g__;s__	0	0	0	0	2	4	0	2	0	0	0	2	5	3	0	3	0	7	2	23	5	2	0	0	0	2	5	2	0		k__Bacteria;p__Planctomycetes;c__Planctomycetia;o__Gemmatales;f__Isosphaeraceae;g__;s__	0	0	3	0	0	0	0
k__Bacteria;p__Planctomycetes;c__Planctomycetia;o__Pirellulales;f__Pirellulaceae;__;__	2	5	3	0	3	2	5	4	3		k__Bacteria;p__Planctomycetes;c__Planctomycetia;o__Pirellulales;f__Pirellulaceae;__;__	3	3	0	0	0	0	2	0	4	0	2	0	0	2	3	6	0	2	2	0	1	0	0	2	3	0	4	2	0		k__Bacteria;p__Planctomycetes;c__Planctomycetia;o__Pirellulales;f__Pirellulaceae;__;__	0	0	0	0	0	0	0
k__Bacteria;p__Planctomycetes;c__Planctomycetia;o__Pirellulales;f__Pirellulaceae;g__;s__	18	10	19	14	26	10	7	10	11		k__Bacteria;p__Planctomycetes;c__Planctomycetia;o__Pirellulales;f__Pirellulaceae;g__;s__	15	13	30	12	30	23	21	41	12	25	12	9	16	4	31	41	35	15	26	6	17	22	4	15	13	15	7	6	2		k__Bacteria;p__Planctomycetes;c__Planctomycetia;o__Pirellulales;f__Pirellulaceae;g__;s__	0	0	0	0	2	3	13
k__Bacteria;p__Planctomycetes;c__Planctomycetia;o__Pirellulales;f__Pirellulaceae;g__A17;s__	8	0	9	0	2	0	0	4	6		k__Bacteria;p__Planctomycetes;c__Planctomycetia;o__Pirellulales;f__Pirellulaceae;g__A17;s__	2	2	2	0	9	0	4	4	2	6	4	3	8	17	2	2	0	2	5	0	8	2	4	5	8	4	3	0	6		k__Bacteria;p__Planctomycetes;c__Planctomycetia;o__Pirellulales;f__Pirellulaceae;g__A17;s__	0	0	0	0	0	0	0
k__Bacteria;p__Planctomycetes;c__Planctomycetia;o__Pirellulales;f__Pirellulaceae;g__Pirellula;s__	11	7	7	5	9	7	9	6	9		k__Bacteria;p__Planctomycetes;c__Planctomycetia;o__Pirellulales;f__Pirellulaceae;g__Pirellula;s__	2	10	2	0	12	2	3	2	2	4	5	2	3	5	0	10	8	9	4	5	8	7	6	2	7	3	5	0	2		k__Bacteria;p__Planctomycetes;c__Planctomycetia;o__Pirellulales;f__Pirellulaceae;g__Pirellula;s__	0	0	0	0	0	0	0
k__Bacteria;p__Planctomycetes;c__Planctomycetia;o__Planctomycetales;f__Planctomycetaceae;g__Planctomyces;s__	6	7	2	12	15	8	2	4	2		k__Bacteria;p__Planctomycetes;c__Planctomycetia;o__Planctomycetales;f__Planctomycetaceae;g__Planctomyces;s__	9	11	2	0	12	15	0	19	10	13	0	4	2	9	13	11	4	2	6	10	2	8	4	4	19	3	0	2	6		k__Bacteria;p__Planctomycetes;c__Planctomycetia;o__Planctomycetales;f__Planctomycetaceae;g__Planctomyces;s__	0	2	0	0	0	0	2
k__Bacteria;p__Planctomycetes;c__vadinHA49;o__DH61;f__;g__;s__	0	0	8	13	3	4	7	0	3		k__Bacteria;p__Planctomycetes;c__vadinHA49;o__DH61;f__;g__;s__	20	6	4	8	2	2	4	11	2	9	0	0	22	0	12	2	0	0	2	7	0	0	0	5	3	0	0	0	2		k__Bacteria;p__Planctomycetes;c__vadinHA49;o__DH61;f__;g__;s__	0	0	0	0	0	0	6
k__Bacteria;p__Proteobacteria;c__;o__;f__;g__;s__	0	0	0	0	0	2	0	0	0		k__Bacteria;p__Proteobacteria;c__;o__;f__;g__;s__	0	0	0	0	0	0	2	0	0	0	0	0	0	0	0	0	0	0	2	0	0	2	0	2	0	0	0	0	0		k__Bacteria;p__Proteobacteria;c__;o__;f__;g__;s__	0	0	0	0	0	0	0
k__Bacteria;p__Proteobacteria;c__Alphaproteobacteria;__;__;__;__	0	0	4	4	1	3	5	4	1		k__Bacteria;p__Proteobacteria;c__Alphaproteobacteria;__;__;__;__	72	6	14	42	20	75	19	23	29	45	0	37	7	17	37	15	6	10	18	6	13	9	9	4	14	11	30	23	5		k__Bacteria;p__Proteobacteria;c__Alphaproteobacteria;__;__;__;__	0	2	6	0	0	6	24
k__Bacteria;p__Proteobacteria;c__Alphaproteobacteria;o__;f__;g__;s__	0	2	3	6	11	13	6	2	14		k__Bacteria;p__Proteobacteria;c__Alphaproteobacteria;o__;f__;g__;s__	8	9	9	6	35	14	7	40	30	19	12	37	6	13	42	12	10	5	61	13	22	6	3	67	23	21	9	2	11		k__Bacteria;p__Proteobacteria;c__Alphaproteobacteria;o__;f__;g__;s__	0	0	0	0	2	4	0
k__Bacteria;p__Proteobacteria;c__Alphaproteobacteria;o__BD7-3;f__;g__;s__	2	3	3	0	9	11	11	8	12		k__Bacteria;p__Proteobacteria;c__Alphaproteobacteria;o__BD7-3;f__;g__;s__	18	7	30	38	15	134	12	63	126	9	7	70	11	8	44	3	9	4	17	14	14	16	11	3	13	34	77	0	0		k__Bacteria;p__Proteobacteria;c__Alphaproteobacteria;o__BD7-3;f__;g__;s__	0	2	2	2	0	9	31
k__Bacteria;p__Proteobacteria;c__Alphaproteobacteria;o__Caulobacterales;f__Caulobacteraceae;__;__	0	0	0	4	2	2	2	0	2		k__Bacteria;p__Proteobacteria;c__Alphaproteobacteria;o__Caulobacterales;f__Caulobacteraceae;__;__	18	13	24	53	14	103	28	32	79	29	10	3	10	4	59	6	9	4	36	2	7	6	0	2	2	19	16	2	4		k__Bacteria;p__Proteobacteria;c__Alphaproteobacteria;o__Caulobacterales;f__Caulobacteraceae;__;__	0	0	8	2	4	3	17
k__Bacteria;p__Proteobacteria;c__Alphaproteobacteria;o__Caulobacterales;f__Caulobacteraceae;g__;s__	0	0	0	0	0	2	2	0	0		k__Bacteria;p__Proteobacteria;c__Alphaproteobacteria;o__Caulobacterales;f__Caulobacteraceae;g__;s__	5	0	10	27	0	33	6	28	9	9	1	5	0	5	26	3	0	23	3	8	2	12	9	5	0	17	12	11	7		k__Bacteria;p__Proteobacteria;c__Alphaproteobacteria;o__Caulobacterales;f__Caulobacteraceae;g__;s__	0	0	0	0	0	0	3
k__Bacteria;p__Proteobacteria;c__Alphaproteobacteria;o__Caulobacterales;f__Caulobacteraceae;g__Asticcacaulis;__	0	0	0	0	0	0	0	0	0		k__Bacteria;p__Proteobacteria;c__Alphaproteobacteria;o__Caulobacterales;f__Caulobacteraceae;g__Asticcacaulis;__	0	0	0	0	0	2	0	2	0	3	0	0	0	0	0	0	0	0	0	0	0	0	0	0	0	0	0	0	0		k__Bacteria;p__Proteobacteria;c__Alphaproteobacteria;o__Caulobacterales;f__Caulobacteraceae;g__Asticcacaulis;__	0	0	0	0	0	0	3
k__Bacteria;p__Proteobacteria;c__Alphaproteobacteria;o__Caulobacterales;f__Caulobacteraceae;g__Asticcacaulis;s__biprosthecium	0	0	0	0	0	0	0	0	0		k__Bacteria;p__Proteobacteria;c__Alphaproteobacteria;o__Caulobacterales;f__Caulobacteraceae;g__Asticcacaulis;s__biprosthecium	0	0	3	6	0	2	0	5	0	0	4	7	6	2	2	0	0	0	0	0	3	2	0	0	5	0	0	0	0		k__Bacteria;p__Proteobacteria;c__Alphaproteobacteria;o__Caulobacterales;f__Caulobacteraceae;g__Asticcacaulis;s__biprosthecium	0	0	0	0	0	0	0
k__Bacteria;p__Proteobacteria;c__Alphaproteobacteria;o__Caulobacterales;f__Caulobacteraceae;g__Caulobacter;s__	0	0	0	0	0	0	0	0	0		k__Bacteria;p__Proteobacteria;c__Alphaproteobacteria;o__Caulobacterales;f__Caulobacteraceae;g__Caulobacter;s__	0	0	0	0	0	0	0	11	0	0	1	0	0	0	10	0	0	0	0	0	0	0	0	0	0	0	0	0	0		k__Bacteria;p__Proteobacteria;c__Alphaproteobacteria;o__Caulobacterales;f__Caulobacteraceae;g__Caulobacter;s__	0	0	0	0	0	2	0
k__Bacteria;p__Proteobacteria;c__Alphaproteobacteria;o__Caulobacterales;f__Caulobacteraceae;g__Mycoplana;s__	0	2	0	0	0	0	4	0	0		k__Bacteria;p__Proteobacteria;c__Alphaproteobacteria;o__Caulobacterales;f__Caulobacteraceae;g__Mycoplana;s__	0	0	0	1	0	8	2	4	3	0	0	0	2	0	0	3	5	36	2	0	0	2	0	0	2	0	2	0	4		k__Bacteria;p__Proteobacteria;c__Alphaproteobacteria;o__Caulobacterales;f__Caulobacteraceae;g__Mycoplana;s__	0	0	0	0	0	0	0
k__Bacteria;p__Proteobacteria;c__Alphaproteobacteria;o__Caulobacterales;f__Caulobacteraceae;g__Phenylobacterium;s__	2	9	5	14	5	10	7	8	1		k__Bacteria;p__Proteobacteria;c__Alphaproteobacteria;o__Caulobacterales;f__Caulobacteraceae;g__Phenylobacterium;s__	31	15	26	63	23	70	23	42	45	19	9	41	14	17	40	41	12	20	37	10	17	12	15	41	23	21	45	4	5		k__Bacteria;p__Proteobacteria;c__Alphaproteobacteria;o__Caulobacterales;f__Caulobacteraceae;g__Phenylobacterium;s__	0	0	3	0	0	9	12
k__Bacteria;p__Proteobacteria;c__Alphaproteobacteria;o__Ellin329;f__;g__;s__	18	35	28	15	38	43	28	27	18		k__Bacteria;p__Proteobacteria;c__Alphaproteobacteria;o__Ellin329;f__;g__;s__	67	74	58	51	71	34	22	65	64	34	68	283	81	619	35	69	46	233	99	328	174	321	298	75	142	114	202	600	102		k__Bacteria;p__Proteobacteria;c__Alphaproteobacteria;o__Ellin329;f__;g__;s__	0	2	13	0	0	2	7
k__Bacteria;p__Proteobacteria;c__Alphaproteobacteria;o__Kiloniellales;f__;g__;s__	0	0	0	0	0	0	0	0	0		k__Bacteria;p__Proteobacteria;c__Alphaproteobacteria;o__Kiloniellales;f__;g__;s__	14	0	9	0	7	0	7	0	50	65	0	0	0	0	46	0	0	0	0	0	0	0	0	0	0	0	0	0	0		k__Bacteria;p__Proteobacteria;c__Alphaproteobacteria;o__Kiloniellales;f__;g__;s__	0	0	15	0	0	6	17
k__Bacteria;p__Proteobacteria;c__Alphaproteobacteria;o__Rhizobiales;__;__;__	25	11	24	25	33	30	16	16	18		k__Bacteria;p__Proteobacteria;c__Alphaproteobacteria;o__Rhizobiales;__;__;__	32	25	30	18	37	66	89	62	25	71	22	25	14	55	89	32	20	4	78	19	52	39	9	75	11	6	21	28	25		k__Bacteria;p__Proteobacteria;c__Alphaproteobacteria;o__Rhizobiales;__;__;__	0	2	3	2	6	2	37
k__Bacteria;p__Proteobacteria;c__Alphaproteobacteria;o__Rhizobiales;f__;g__;s__	16	48	30	31	45	25	31	23	30		k__Bacteria;p__Proteobacteria;c__Alphaproteobacteria;o__Rhizobiales;f__;g__;s__	25	15	23	17	30	20	13	49	47	44	54	18	26	24	75	45	28	14	44	56	60	38	12	35	68	26	19	24	17		k__Bacteria;p__Proteobacteria;c__Alphaproteobacteria;o__Rhizobiales;f__;g__;s__	0	0	3	0	0	5	4
k__Bacteria;p__Proteobacteria;c__Alphaproteobacteria;o__Rhizobiales;f__Beijerinckiaceae;__;__	0	0	0	0	0	0	0	0	0		k__Bacteria;p__Proteobacteria;c__Alphaproteobacteria;o__Rhizobiales;f__Beijerinckiaceae;__;__	0	3	0	3	0	0	0	0	0	0	0	0	0	0	0	0	0	0	0	0	0	0	0	0	0	0	0	0	0		k__Bacteria;p__Proteobacteria;c__Alphaproteobacteria;o__Rhizobiales;f__Beijerinckiaceae;__;__	0	0	2	0	0	0	0
k__Bacteria;p__Proteobacteria;c__Alphaproteobacteria;o__Rhizobiales;f__Beijerinckiaceae;g__;s__	0	2	0	0	3	0	0	0	1		k__Bacteria;p__Proteobacteria;c__Alphaproteobacteria;o__Rhizobiales;f__Beijerinckiaceae;g__;s__	4	8	0	17	0	0	2	0	0	1	9	7	1	0	3	7	1	0	2	0	0	11	0	13	1	4	0	0	0		k__Bacteria;p__Proteobacteria;c__Alphaproteobacteria;o__Rhizobiales;f__Beijerinckiaceae;g__;s__	0	0	0	0	0	0	0
k__Bacteria;p__Proteobacteria;c__Alphaproteobacteria;o__Rhizobiales;f__Bradyrhizobiaceae;__;__	3	11	5	6	8	29	16	4	3		k__Bacteria;p__Proteobacteria;c__Alphaproteobacteria;o__Rhizobiales;f__Bradyrhizobiaceae;__;__	7	33	5	56	49	0	11	36	2	4	5	77	6	54	19	9	21	32	165	5	24	71	18	34	7	3	47	112	28		k__Bacteria;p__Proteobacteria;c__Alphaproteobacteria;o__Rhizobiales;f__Bradyrhizobiaceae;__;__	0	6	21	0	4	8	1
k__Bacteria;p__Proteobacteria;c__Alphaproteobacteria;o__Rhizobiales;f__Bradyrhizobiaceae;g__;s__	0	0	0	0	0	0	0	0	0		k__Bacteria;p__Proteobacteria;c__Alphaproteobacteria;o__Rhizobiales;f__Bradyrhizobiaceae;g__;s__	0	3	0	2	7	3	2	3	0	0	3	6	0	5	1	0	3	0	4	2	5	0	0	2	1	4	0	3	0		k__Bacteria;p__Proteobacteria;c__Alphaproteobacteria;o__Rhizobiales;f__Bradyrhizobiaceae;g__;s__	0	0	0	0	0	0	0
k__Bacteria;p__Proteobacteria;c__Alphaproteobacteria;o__Rhizobiales;f__Bradyrhizobiaceae;g__Balneimonas;s__	17	29	20	12	33	26	20	16	25		k__Bacteria;p__Proteobacteria;c__Alphaproteobacteria;o__Rhizobiales;f__Bradyrhizobiaceae;g__Balneimonas;s__	24	22	18	6	57	11	21	5	6	9	12	6	18	18	3	70	45	20	31	11	12	25	14	25	16	24	8	2	25		k__Bacteria;p__Proteobacteria;c__Alphaproteobacteria;o__Rhizobiales;f__Bradyrhizobiaceae;g__Balneimonas;s__	0	0	0	0	0	0	0
k__Bacteria;p__Proteobacteria;c__Alphaproteobacteria;o__Rhizobiales;f__Bradyrhizobiaceae;g__Bosea;s__genosp.	0	0	0	0	0	0	0	0	0		k__Bacteria;p__Proteobacteria;c__Alphaproteobacteria;o__Rhizobiales;f__Bradyrhizobiaceae;g__Bosea;s__genosp.	5	0	28	54	6	134	20	189	327	32	3	2	12	0	146	0	0	0	19	0	0	0	0	7	0	0	0	0	0		k__Bacteria;p__Proteobacteria;c__Alphaproteobacteria;o__Rhizobiales;f__Bradyrhizobiaceae;g__Bosea;s__genosp.	0	2	47	0	0	4	50
k__Bacteria;p__Proteobacteria;c__Alphaproteobacteria;o__Rhizobiales;f__Bradyrhizobiaceae;g__Bradyrhizobium;__	127	255	127	145	189	235	192	142	171		k__Bacteria;p__Proteobacteria;c__Alphaproteobacteria;o__Rhizobiales;f__Bradyrhizobiaceae;g__Bradyrhizobium;__	191	165	109	102	306	64	81	73	190	167	299	231	224	477	149	506	380	497	203	548	254	299	669	240	280	377	525	436	198		k__Bacteria;p__Proteobacteria;c__Alphaproteobacteria;o__Rhizobiales;f__Bradyrhizobiaceae;g__Bradyrhizobium;__	3	27	17	6	12	9	13
k__Bacteria;p__Proteobacteria;c__Alphaproteobacteria;o__Rhizobiales;f__Bradyrhizobiaceae;g__Bradyrhizobium;s__	0	0	0	0	0	0	0	0	0		k__Bacteria;p__Proteobacteria;c__Alphaproteobacteria;o__Rhizobiales;f__Bradyrhizobiaceae;g__Bradyrhizobium;s__	0	0	0	0	0	0	0	0	0	0	0	0	0	0	0	0	0	0	0	0	0	18	0	0	0	0	0	0	0		k__Bacteria;p__Proteobacteria;c__Alphaproteobacteria;o__Rhizobiales;f__Bradyrhizobiaceae;g__Bradyrhizobium;s__	0	3	0	0	2	0	0
k__Bacteria;p__Proteobacteria;c__Alphaproteobacteria;o__Rhizobiales;f__Hyphomicrobiaceae;__;__	34	9	21	23	31	19	6	14	14		k__Bacteria;p__Proteobacteria;c__Alphaproteobacteria;o__Rhizobiales;f__Hyphomicrobiaceae;__;__	21	21	14	7	29	6	5	6	5	14	17	12	5	19	9	41	31	6	10	7	23	8	7	24	24	19	8	8	25		k__Bacteria;p__Proteobacteria;c__Alphaproteobacteria;o__Rhizobiales;f__Hyphomicrobiaceae;__;__	0	2	0	0	0	0	2
k__Bacteria;p__Proteobacteria;c__Alphaproteobacteria;o__Rhizobiales;f__Hyphomicrobiaceae;g__;s__	209	274	185	144	321	205	175	108	125		k__Bacteria;p__Proteobacteria;c__Alphaproteobacteria;o__Rhizobiales;f__Hyphomicrobiaceae;g__;s__	95	68	73	18	79	17	51	13	44	59	118	41	77	100	31	127	80	74	37	214	138	113	128	73	188	47	65	111	110		k__Bacteria;p__Proteobacteria;c__Alphaproteobacteria;o__Rhizobiales;f__Hyphomicrobiaceae;g__;s__	4	2	4	0	0	2	4
k__Bacteria;p__Proteobacteria;c__Alphaproteobacteria;o__Rhizobiales;f__Hyphomicrobiaceae;g__Devosia;s__	11	15	4	2	7	12	8	5	6		k__Bacteria;p__Proteobacteria;c__Alphaproteobacteria;o__Rhizobiales;f__Hyphomicrobiaceae;g__Devosia;s__	24	17	54	71	42	68	25	50	42	19	26	22	14	35	50	24	22	42	24	36	20	28	32	25	20	17	15	65	11		k__Bacteria;p__Proteobacteria;c__Alphaproteobacteria;o__Rhizobiales;f__Hyphomicrobiaceae;g__Devosia;s__	0	2	0	0	0	0	55
k__Bacteria;p__Proteobacteria;c__Alphaproteobacteria;o__Rhizobiales;f__Hyphomicrobiaceae;g__Hyphomicrobium;__	0	1	0	0	0	2	1	0	0		k__Bacteria;p__Proteobacteria;c__Alphaproteobacteria;o__Rhizobiales;f__Hyphomicrobiaceae;g__Hyphomicrobium;__	0	3	0	0	1	0	0	0	3	0	0	0	0	0	0	8	0	0	0	0	0	1	0	0	0	2	3	0	0		k__Bacteria;p__Proteobacteria;c__Alphaproteobacteria;o__Rhizobiales;f__Hyphomicrobiaceae;g__Hyphomicrobium;__	0	0	0	0	0	0	0
k__Bacteria;p__Proteobacteria;c__Alphaproteobacteria;o__Rhizobiales;f__Hyphomicrobiaceae;g__Hyphomicrobium;s__	39	22	19	24	18	28	22	18	20		k__Bacteria;p__Proteobacteria;c__Alphaproteobacteria;o__Rhizobiales;f__Hyphomicrobiaceae;g__Hyphomicrobium;s__	17	21	30	18	50	29	31	21	26	51	49	31	25	59	37	76	55	44	31	39	58	48	47	26	32	35	35	27	23		k__Bacteria;p__Proteobacteria;c__Alphaproteobacteria;o__Rhizobiales;f__Hyphomicrobiaceae;g__Hyphomicrobium;s__	2	0	10	2	0	6	15
k__Bacteria;p__Proteobacteria;c__Alphaproteobacteria;o__Rhizobiales;f__Hyphomicrobiaceae;g__Pedomicrobium;s__	35	64	48	35	59	42	53	38	41		k__Bacteria;p__Proteobacteria;c__Alphaproteobacteria;o__Rhizobiales;f__Hyphomicrobiaceae;g__Pedomicrobium;s__	16	24	17	5	39	16	22	12	17	28	42	23	33	24	40	42	29	34	39	31	41	6	23	40	67	41	28	16	40		k__Bacteria;p__Proteobacteria;c__Alphaproteobacteria;o__Rhizobiales;f__Hyphomicrobiaceae;g__Pedomicrobium;s__	0	0	0	0	0	0	2
k__Bacteria;p__Proteobacteria;c__Alphaproteobacteria;o__Rhizobiales;f__Hyphomicrobiaceae;g__Rhodoplanes;__	0	3	5	2	4	4	5	8	3		k__Bacteria;p__Proteobacteria;c__Alphaproteobacteria;o__Rhizobiales;f__Hyphomicrobiaceae;g__Rhodoplanes;__	3	7	8	0	6	1	4	1	0	2	2	0	6	0	4	2	5	2	0	8	4	0	0	0	4	0	2	0	4		k__Bacteria;p__Proteobacteria;c__Alphaproteobacteria;o__Rhizobiales;f__Hyphomicrobiaceae;g__Rhodoplanes;__	0	0	0	0	0	0	0
k__Bacteria;p__Proteobacteria;c__Alphaproteobacteria;o__Rhizobiales;f__Hyphomicrobiaceae;g__Rhodoplanes;s__	220	242	138	132	268	212	143	175	188		k__Bacteria;p__Proteobacteria;c__Alphaproteobacteria;o__Rhizobiales;f__Hyphomicrobiaceae;g__Rhodoplanes;s__	119	132	79	42	162	52	93	86	93	111	170	118	136	221	113	117	101	181	200	170	171	148	137	203	262	170	128	94	169		k__Bacteria;p__Proteobacteria;c__Alphaproteobacteria;o__Rhizobiales;f__Hyphomicrobiaceae;g__Rhodoplanes;s__	3	6	2	2	6	5	58
k__Bacteria;p__Proteobacteria;c__Alphaproteobacteria;o__Rhizobiales;f__Hyphomicrobiaceae;g__Rhodoplanes;s__elegans	0	0	0	0	0	0	0	0	0		k__Bacteria;p__Proteobacteria;c__Alphaproteobacteria;o__Rhizobiales;f__Hyphomicrobiaceae;g__Rhodoplanes;s__elegans	3	0	7	4	3	19	0	26	27	10	0	0	0	0	12	0	0	0	0	0	0	0	0	7	0	0	0	0	0		k__Bacteria;p__Proteobacteria;c__Alphaproteobacteria;o__Rhizobiales;f__Hyphomicrobiaceae;g__Rhodoplanes;s__elegans	0	0	3	0	0	2	18
k__Bacteria;p__Proteobacteria;c__Alphaproteobacteria;o__Rhizobiales;f__Methylobacteriaceae;__;__	0	0	0	0	0	0	2	0	0		k__Bacteria;p__Proteobacteria;c__Alphaproteobacteria;o__Rhizobiales;f__Methylobacteriaceae;__;__	0	0	8	11	0	1	1	6	1	0	0	0	0	0	0	2	1	0	0	4	1	0	8	0	1	4	0	0	0		k__Bacteria;p__Proteobacteria;c__Alphaproteobacteria;o__Rhizobiales;f__Methylobacteriaceae;__;__	0	0	0	0	0	0	0
k__Bacteria;p__Proteobacteria;c__Alphaproteobacteria;o__Rhizobiales;f__Methylobacteriaceae;g__;s__	0	0	0	0	0	0	0	0	0		k__Bacteria;p__Proteobacteria;c__Alphaproteobacteria;o__Rhizobiales;f__Methylobacteriaceae;g__;s__	0	0	0	0	0	0	0	0	2	0	3	0	0	2	0	0	0	0	0	0	0	0	3	0	0	0	0	0	0		k__Bacteria;p__Proteobacteria;c__Alphaproteobacteria;o__Rhizobiales;f__Methylobacteriaceae;g__;s__	0	0	0	0	0	0	0
k__Bacteria;p__Proteobacteria;c__Alphaproteobacteria;o__Rhizobiales;f__Methylobacteriaceae;g__Methylobacterium;__	0	0	0	0	0	0	2	0	0		k__Bacteria;p__Proteobacteria;c__Alphaproteobacteria;o__Rhizobiales;f__Methylobacteriaceae;g__Methylobacterium;__	1	0	57	8	7	17	0	8	29	0	2	0	2	5	8	11	17	0	0	3	5	0	12	0	2	0	3	0	1		k__Bacteria;p__Proteobacteria;c__Alphaproteobacteria;o__Rhizobiales;f__Methylobacteriaceae;g__Methylobacterium;__	0	6	0	0	0	0	0
k__Bacteria;p__Proteobacteria;c__Alphaproteobacteria;o__Rhizobiales;f__Methylobacteriaceae;g__Methylobacterium;s__adhaesivum	0	0	0	0	0	0	0	0	0		k__Bacteria;p__Proteobacteria;c__Alphaproteobacteria;o__Rhizobiales;f__Methylobacteriaceae;g__Methylobacterium;s__adhaesivum	0	0	3	0	0	0	0	0	0	0	0	0	0	0	1	5	8	3	0	0	0	0	1	0	0	0	0	0	0		k__Bacteria;p__Proteobacteria;c__Alphaproteobacteria;o__Rhizobiales;f__Methylobacteriaceae;g__Methylobacterium;s__adhaesivum	0	0	0	0	0	0	0
k__Bacteria;p__Proteobacteria;c__Alphaproteobacteria;o__Rhizobiales;f__Methylobacteriaceae;g__Methylobacterium;s__organophilum	0	0	0	0	0	0	0	0	0		k__Bacteria;p__Proteobacteria;c__Alphaproteobacteria;o__Rhizobiales;f__Methylobacteriaceae;g__Methylobacterium;s__organophilum	0	0	2	0	1	0	0	0	0	0	0	0	0	0	8	0	0	0	0	0	0	0	0	0	0	0	0	0	0		k__Bacteria;p__Proteobacteria;c__Alphaproteobacteria;o__Rhizobiales;f__Methylobacteriaceae;g__Methylobacterium;s__organophilum	0	0	0	0	0	0	0
k__Bacteria;p__Proteobacteria;c__Alphaproteobacteria;o__Rhizobiales;f__Methylocystaceae;__;__	0	0	0	2	0	0	0	0	2		k__Bacteria;p__Proteobacteria;c__Alphaproteobacteria;o__Rhizobiales;f__Methylocystaceae;__;__	0	0	37	21	2	89	5	272	82	243	19	2	5	0	27	2	0	0	5	0	0	0	0	0	0	0	0	2	0		k__Bacteria;p__Proteobacteria;c__Alphaproteobacteria;o__Rhizobiales;f__Methylocystaceae;__;__	2	0	2	0	0	3	154
k__Bacteria;p__Proteobacteria;c__Alphaproteobacteria;o__Rhizobiales;f__Methylocystaceae;g__;s__	0	0	0	0	0	0	0	0	0		k__Bacteria;p__Proteobacteria;c__Alphaproteobacteria;o__Rhizobiales;f__Methylocystaceae;g__;s__	0	0	2	0	1	0	0	0	0	0	0	8	0	2	0	7	5	0	1	3	0	1	3	0	0	0	7	5	0		k__Bacteria;p__Proteobacteria;c__Alphaproteobacteria;o__Rhizobiales;f__Methylocystaceae;g__;s__	0	0	0	0	0	0	0
k__Bacteria;p__Proteobacteria;c__Alphaproteobacteria;o__Rhizobiales;f__Methylocystaceae;g__Methylopila;s__	0	0	0	0	0	0	0	0	0		k__Bacteria;p__Proteobacteria;c__Alphaproteobacteria;o__Rhizobiales;f__Methylocystaceae;g__Methylopila;s__	0	0	0	4	0	0	0	0	0	0	0	0	0	0	0	0	0	0	0	0	0	0	0	0	0	0	0	0	0		k__Bacteria;p__Proteobacteria;c__Alphaproteobacteria;o__Rhizobiales;f__Methylocystaceae;g__Methylopila;s__	0	0	0	0	0	0	0
k__Bacteria;p__Proteobacteria;c__Alphaproteobacteria;o__Rhizobiales;f__Methylocystaceae;g__Methylosinus;__	0	0	0	0	0	2	0	0	0		k__Bacteria;p__Proteobacteria;c__Alphaproteobacteria;o__Rhizobiales;f__Methylocystaceae;g__Methylosinus;__	0	0	0	0	0	0	0	0	6	0	12	14	1	24	0	0	0	8	24	9	2	2	4	0	5	11	15	16	0		k__Bacteria;p__Proteobacteria;c__Alphaproteobacteria;o__Rhizobiales;f__Methylocystaceae;g__Methylosinus;__	0	0	2	0	0	0	0
k__Bacteria;p__Proteobacteria;c__Alphaproteobacteria;o__Rhizobiales;f__Phyllobacteriaceae;__;__	0	2	0	1	4	2	3	0	0		k__Bacteria;p__Proteobacteria;c__Alphaproteobacteria;o__Rhizobiales;f__Phyllobacteriaceae;__;__	4	0	5	0	0	0	0	34	10	0	0	31	5	2	3	0	1	0	0	0	0	7	4	3	2	9	4	1	0		k__Bacteria;p__Proteobacteria;c__Alphaproteobacteria;o__Rhizobiales;f__Phyllobacteriaceae;__;__	2	2	0	0	0	0	0
k__Bacteria;p__Proteobacteria;c__Alphaproteobacteria;o__Rhizobiales;f__Phyllobacteriaceae;g__Mesorhizobium;s__	11	21	8	7	23	14	13	17	13		k__Bacteria;p__Proteobacteria;c__Alphaproteobacteria;o__Rhizobiales;f__Phyllobacteriaceae;g__Mesorhizobium;s__	7	15	9	8	10	0	10	15	1	11	8	10	8	46	1	17	15	19	9	33	14	9	18	9	19	19	10	54	12		k__Bacteria;p__Proteobacteria;c__Alphaproteobacteria;o__Rhizobiales;f__Phyllobacteriaceae;g__Mesorhizobium;s__	0	0	2	0	0	3	3
k__Bacteria;p__Proteobacteria;c__Alphaproteobacteria;o__Rhizobiales;f__Phyllobacteriaceae;g__Phyllobacterium;s__	6	0	0	1	0	0	4	1	2		k__Bacteria;p__Proteobacteria;c__Alphaproteobacteria;o__Rhizobiales;f__Phyllobacteriaceae;g__Phyllobacterium;s__	3	3	1	0	3	0	3	0	0	0	2	1	0	6	0	0	4	0	1	0	3	0	3	1	2	4	0	0	4		k__Bacteria;p__Proteobacteria;c__Alphaproteobacteria;o__Rhizobiales;f__Phyllobacteriaceae;g__Phyllobacterium;s__	0	0	0	0	0	0	0
k__Bacteria;p__Proteobacteria;c__Alphaproteobacteria;o__Rhizobiales;f__Rhizobiaceae;__;__	17	4	6	18	9	20	2	23	18		k__Bacteria;p__Proteobacteria;c__Alphaproteobacteria;o__Rhizobiales;f__Rhizobiaceae;__;__	52	14	86	418	87	342	27	55	307	86	20	4	43	22	361	20	21	14	132	2	13	18	21	6	13	11	14	18	23		k__Bacteria;p__Proteobacteria;c__Alphaproteobacteria;o__Rhizobiales;f__Rhizobiaceae;__;__	0	54	224	5	43	30	75
k__Bacteria;p__Proteobacteria;c__Alphaproteobacteria;o__Rhizobiales;f__Rhizobiaceae;g__Agrobacterium;s__	1	0	0	0	0	0	0	0	0		k__Bacteria;p__Proteobacteria;c__Alphaproteobacteria;o__Rhizobiales;f__Rhizobiaceae;g__Agrobacterium;s__	0	3	0	0	0	0	0	1	0	2	0	0	0	0	0	0	0	0	6	0	0	3	0	0	0	0	0	0	0		k__Bacteria;p__Proteobacteria;c__Alphaproteobacteria;o__Rhizobiales;f__Rhizobiaceae;g__Agrobacterium;s__	0	0	0	0	1	1	0
k__Bacteria;p__Proteobacteria;c__Alphaproteobacteria;o__Rhizobiales;f__Rhizobiaceae;g__Kaistia;s__	3	0	3	2	0	0	0	0	0		k__Bacteria;p__Proteobacteria;c__Alphaproteobacteria;o__Rhizobiales;f__Rhizobiaceae;g__Kaistia;s__	72	4	49	41	20	48	24	57	11	30	4	23	4	6	60	7	4	11	138	6	9	16	6	28	0	15	9	0	0		k__Bacteria;p__Proteobacteria;c__Alphaproteobacteria;o__Rhizobiales;f__Rhizobiaceae;g__Kaistia;s__	1	0	25	2	0	17	37
k__Bacteria;p__Proteobacteria;c__Alphaproteobacteria;o__Rhizobiales;f__Rhizobiaceae;g__Rhizobium;__	4	6	2	0	3	3	5	4	0		k__Bacteria;p__Proteobacteria;c__Alphaproteobacteria;o__Rhizobiales;f__Rhizobiaceae;g__Rhizobium;__	23	24	23	47	59	41	5	27	17	45	5	81	17	108	26	42	48	120	225	13	55	123	22	13	10	58	375	38	37		k__Bacteria;p__Proteobacteria;c__Alphaproteobacteria;o__Rhizobiales;f__Rhizobiaceae;g__Rhizobium;__	30	3	3	0	25	13	38
k__Bacteria;p__Proteobacteria;c__Alphaproteobacteria;o__Rhizobiales;f__Rhizobiaceae;g__Rhizobium;s__	0	0	0	0	0	0	0	0	0		k__Bacteria;p__Proteobacteria;c__Alphaproteobacteria;o__Rhizobiales;f__Rhizobiaceae;g__Rhizobium;s__	34	0	0	3	0	0	0	20	9	0	8	0	6	0	0	0	0	0	0	0	0	0	0	3	0	7	0	0	0		k__Bacteria;p__Proteobacteria;c__Alphaproteobacteria;o__Rhizobiales;f__Rhizobiaceae;g__Rhizobium;s__	0	0	32	0	0	0	1
k__Bacteria;p__Proteobacteria;c__Alphaproteobacteria;o__Rhizobiales;f__Rhodobiaceae;g__Afifella;s__	5	6	6	9	1	7	10	8	4		k__Bacteria;p__Proteobacteria;c__Alphaproteobacteria;o__Rhizobiales;f__Rhodobiaceae;g__Afifella;s__	1	2	3	0	5	3	0	0	5	0	6	4	2	5	4	2	6	6	0	1	5	4	0	9	14	3	0	0	4		k__Bacteria;p__Proteobacteria;c__Alphaproteobacteria;o__Rhizobiales;f__Rhodobiaceae;g__Afifella;s__	0	2	0	0	0	0	0
k__Bacteria;p__Proteobacteria;c__Alphaproteobacteria;o__Rhizobiales;f__Xanthobacteraceae;g__;s__	0	0	0	0	0	0	0	0	0		k__Bacteria;p__Proteobacteria;c__Alphaproteobacteria;o__Rhizobiales;f__Xanthobacteraceae;g__;s__	4	0	15	5	6	50	6	10	62	7	2	8	4	0	35	0	3	0	11	2	0	3	0	3	4	4	1	2	0		k__Bacteria;p__Proteobacteria;c__Alphaproteobacteria;o__Rhizobiales;f__Xanthobacteraceae;g__;s__	0	0	1	0	0	2	7
k__Bacteria;p__Proteobacteria;c__Alphaproteobacteria;o__Rhizobiales;f__Xanthobacteraceae;g__Labrys;s__	0	11	2	2	4	9	4	8	2		k__Bacteria;p__Proteobacteria;c__Alphaproteobacteria;o__Rhizobiales;f__Xanthobacteraceae;g__Labrys;s__	11	6	83	46	29	29	5	56	16	26	5	79	19	37	40	20	22	9	76	18	16	32	10	25	14	29	44	0	13		k__Bacteria;p__Proteobacteria;c__Alphaproteobacteria;o__Rhizobiales;f__Xanthobacteraceae;g__Labrys;s__	7	4	10	0	4	9	32
k__Bacteria;p__Proteobacteria;c__Alphaproteobacteria;o__Rhizobiales;f__Xanthobacteraceae;g__Xanthobacter;s__	0	0	0	0	0	0	0	0	0		k__Bacteria;p__Proteobacteria;c__Alphaproteobacteria;o__Rhizobiales;f__Xanthobacteraceae;g__Xanthobacter;s__	17	0	5	0	7	67	0	39	9	3	8	0	7	0	111	0	0	0	0	0	2	0	0	11	0	0	0	0	0		k__Bacteria;p__Proteobacteria;c__Alphaproteobacteria;o__Rhizobiales;f__Xanthobacteraceae;g__Xanthobacter;s__	4	2	64	0	3	11	4
k__Bacteria;p__Proteobacteria;c__Alphaproteobacteria;o__Rhodobacterales;__;__;__	0	0	0	0	0	2	0	0	0		k__Bacteria;p__Proteobacteria;c__Alphaproteobacteria;o__Rhodobacterales;__;__;__	3	0	16	0	17	14	2	11	5	25	0	0	3	0	44	0	0	0	0	0	0	0	0	0	0	0	0	0	0		k__Bacteria;p__Proteobacteria;c__Alphaproteobacteria;o__Rhodobacterales;__;__;__	0	0	0	0	0	8	0
k__Bacteria;p__Proteobacteria;c__Alphaproteobacteria;o__Rhodobacterales;f__Hyphomonadaceae;g__;s__	30	43	34	40	28	38	33	32	31		k__Bacteria;p__Proteobacteria;c__Alphaproteobacteria;o__Rhodobacterales;f__Hyphomonadaceae;g__;s__	29	74	55	83	123	55	47	61	31	196	43	49	61	27	108	81	80	48	183	34	44	62	20	166	47	37	41	7	33		k__Bacteria;p__Proteobacteria;c__Alphaproteobacteria;o__Rhodobacterales;f__Hyphomonadaceae;g__;s__	0	2	0	0	13	5	14
k__Bacteria;p__Proteobacteria;c__Alphaproteobacteria;o__Rhodobacterales;f__Rhodobacteraceae;__;__	0	0	0	0	0	0	0	0	0		k__Bacteria;p__Proteobacteria;c__Alphaproteobacteria;o__Rhodobacterales;f__Rhodobacteraceae;__;__	0	0	7	0	0	0	0	0	3	0	0	0	0	0	7	0	0	0	0	0	0	0	0	0	0	0	0	0	0		k__Bacteria;p__Proteobacteria;c__Alphaproteobacteria;o__Rhodobacterales;f__Rhodobacteraceae;__;__	0	0	0	0	0	0	0
k__Bacteria;p__Proteobacteria;c__Alphaproteobacteria;o__Rhodobacterales;f__Rhodobacteraceae;g__Amaricoccus;s__	2	4	2	7	7	2	7	6	1		k__Bacteria;p__Proteobacteria;c__Alphaproteobacteria;o__Rhodobacterales;f__Rhodobacteraceae;g__Amaricoccus;s__	20	6	15	6	11	2	25	0	4	14	6	0	7	2	9	14	3	0	0	6	2	0	0	7	3	0	0	0	6		k__Bacteria;p__Proteobacteria;c__Alphaproteobacteria;o__Rhodobacterales;f__Rhodobacteraceae;g__Amaricoccus;s__	0	0	0	0	0	8	0
k__Bacteria;p__Proteobacteria;c__Alphaproteobacteria;o__Rhodobacterales;f__Rhodobacteraceae;g__Paracoccus;__	0	0	0	2	2	0	0	0	0		k__Bacteria;p__Proteobacteria;c__Alphaproteobacteria;o__Rhodobacterales;f__Rhodobacteraceae;g__Paracoccus;__	0	2	0	0	3	0	4	0	0	0	0	0	0	0	0	4	0	0	1	0	0	0	0	0	0	0	0	0	2		k__Bacteria;p__Proteobacteria;c__Alphaproteobacteria;o__Rhodobacterales;f__Rhodobacteraceae;g__Paracoccus;__	0	0	0	0	0	0	0
k__Bacteria;p__Proteobacteria;c__Alphaproteobacteria;o__Rhodobacterales;f__Rhodobacteraceae;g__Rhodobacter;s__	1	3	0	2	2	0	6	0	2		k__Bacteria;p__Proteobacteria;c__Alphaproteobacteria;o__Rhodobacterales;f__Rhodobacteraceae;g__Rhodobacter;s__	3	0	5	2	5	0	16	8	0	11	0	0	0	0	0	4	0	4	3	0	2	2	0	0	0	0	2	0	0		k__Bacteria;p__Proteobacteria;c__Alphaproteobacteria;o__Rhodobacterales;f__Rhodobacteraceae;g__Rhodobacter;s__	0	0	0	0	0	0	0
k__Bacteria;p__Proteobacteria;c__Alphaproteobacteria;o__Rhodospirillales;f__;g__;s__	21	30	29	22	42	21	24	16	30		k__Bacteria;p__Proteobacteria;c__Alphaproteobacteria;o__Rhodospirillales;f__;g__;s__	37	35	19	14	44	12	30	14	24	36	20	11	31	19	38	34	18	20	21	17	36	21	17	34	20	14	20	11	38		k__Bacteria;p__Proteobacteria;c__Alphaproteobacteria;o__Rhodospirillales;f__;g__;s__	0	0	2	0	0	0	4
k__Bacteria;p__Proteobacteria;c__Alphaproteobacteria;o__Rhodospirillales;f__Acetobacteraceae;__;__	2	5	0	2	0	3	0	0	0		k__Bacteria;p__Proteobacteria;c__Alphaproteobacteria;o__Rhodospirillales;f__Acetobacteraceae;__;__	9	5	46	20	17	22	16	31	14	20	11	29	10	39	36	9	8	40	15	34	10	32	21	10	10	16	30	111	15		k__Bacteria;p__Proteobacteria;c__Alphaproteobacteria;o__Rhodospirillales;f__Acetobacteraceae;__;__	0	3	6	0	2	0	2
k__Bacteria;p__Proteobacteria;c__Alphaproteobacteria;o__Rhodospirillales;f__Acetobacteraceae;g__;s__	0	6	2	2	4	7	6	0	3		k__Bacteria;p__Proteobacteria;c__Alphaproteobacteria;o__Rhodospirillales;f__Acetobacteraceae;g__;s__	18	8	13	10	14	4	6	16	1	25	8	27	16	65	4	8	3	10	30	32	11	9	17	10	3	8	11	77	7		k__Bacteria;p__Proteobacteria;c__Alphaproteobacteria;o__Rhodospirillales;f__Acetobacteraceae;g__;s__	3	4	10	0	0	7	7
k__Bacteria;p__Proteobacteria;c__Alphaproteobacteria;o__Rhodospirillales;f__Acetobacteraceae;g__Acidisoma;s__	0	0	0	0	0	0	0	0	0		k__Bacteria;p__Proteobacteria;c__Alphaproteobacteria;o__Rhodospirillales;f__Acetobacteraceae;g__Acidisoma;s__	7	3	2	27	8	0	0	29	0	0	0	8	4	16	0	2	0	29	0	0	2	41	27	2	0	6	32	30	2		k__Bacteria;p__Proteobacteria;c__Alphaproteobacteria;o__Rhodospirillales;f__Acetobacteraceae;g__Acidisoma;s__	20	0	7	0	0	10	0
k__Bacteria;p__Proteobacteria;c__Alphaproteobacteria;o__Rhodospirillales;f__Acetobacteraceae;g__Acidocella;s__	0	0	0	0	0	0	0	13	0		k__Bacteria;p__Proteobacteria;c__Alphaproteobacteria;o__Rhodospirillales;f__Acetobacteraceae;g__Acidocella;s__	16	0	96	40	10	0	0	88	9	10	4	57	7	48	8	4	4	143	42	15	34	238	18	41	2	67	251	41	24		k__Bacteria;p__Proteobacteria;c__Alphaproteobacteria;o__Rhodospirillales;f__Acetobacteraceae;g__Acidocella;s__	16	0	108	0	0	11	2
k__Bacteria;p__Proteobacteria;c__Alphaproteobacteria;o__Rhodospirillales;f__Acetobacteraceae;g__Gluconobacter;s__	0	0	0	0	0	0	0	0	0		k__Bacteria;p__Proteobacteria;c__Alphaproteobacteria;o__Rhodospirillales;f__Acetobacteraceae;g__Gluconobacter;s__	0	0	0	0	0	43	0	0	0	0	0	0	0	0	0	0	0	0	0	0	0	0	0	0	0	0	0	0	0		k__Bacteria;p__Proteobacteria;c__Alphaproteobacteria;o__Rhodospirillales;f__Acetobacteraceae;g__Gluconobacter;s__	0	0	0	0	0	0	0
k__Bacteria;p__Proteobacteria;c__Alphaproteobacteria;o__Rhodospirillales;f__Acetobacteraceae;g__Roseococcus;s__	0	0	0	2	0	0	0	0	0		k__Bacteria;p__Proteobacteria;c__Alphaproteobacteria;o__Rhodospirillales;f__Acetobacteraceae;g__Roseococcus;s__	13	0	2	5	2	14	7	11	0	2	2	0	0	0	2	0	0	0	0	0	2	0	0	20	0	0	0	0	0		k__Bacteria;p__Proteobacteria;c__Alphaproteobacteria;o__Rhodospirillales;f__Acetobacteraceae;g__Roseococcus;s__	0	0	0	0	0	0	10
k__Bacteria;p__Proteobacteria;c__Alphaproteobacteria;o__Rhodospirillales;f__Acetobacteraceae;g__Roseomonas;s__	7	11	2	4	2	7	5	0	4		k__Bacteria;p__Proteobacteria;c__Alphaproteobacteria;o__Rhodospirillales;f__Acetobacteraceae;g__Roseomonas;s__	14	9	18	38	4	54	10	32	21	5	9	4	5	4	14	19	9	1	13	5	11	4	6	10	5	1	6	0	0		k__Bacteria;p__Proteobacteria;c__Alphaproteobacteria;o__Rhodospirillales;f__Acetobacteraceae;g__Roseomonas;s__	0	4	0	0	0	0	0
k__Bacteria;p__Proteobacteria;c__Alphaproteobacteria;o__Rhodospirillales;f__Rhodospirillaceae;__;__	0	2	2	2	2	4	3	2	4		k__Bacteria;p__Proteobacteria;c__Alphaproteobacteria;o__Rhodospirillales;f__Rhodospirillaceae;__;__	5	6	6	8	6	1	2	10	11	6	5	29	31	48	13	13	8	18	7	11	11	13	28	11	13	18	34	14	10		k__Bacteria;p__Proteobacteria;c__Alphaproteobacteria;o__Rhodospirillales;f__Rhodospirillaceae;__;__	0	0	0	0	0	0	4
k__Bacteria;p__Proteobacteria;c__Alphaproteobacteria;o__Rhodospirillales;f__Rhodospirillaceae;g__;s__	127	126	183	124	189	138	103	127	170		k__Bacteria;p__Proteobacteria;c__Alphaproteobacteria;o__Rhodospirillales;f__Rhodospirillaceae;g__;s__	161	158	158	52	162	213	72	171	118	141	99	121	131	191	100	169	106	101	170	204	180	147	115	175	229	200	97	137	140		k__Bacteria;p__Proteobacteria;c__Alphaproteobacteria;o__Rhodospirillales;f__Rhodospirillaceae;g__;s__	2	3	3	0	8	6	21
k__Bacteria;p__Proteobacteria;c__Alphaproteobacteria;o__Rhodospirillales;f__Rhodospirillaceae;g__Azospirillum;s__	0	0	0	0	0	4	0	0	0		k__Bacteria;p__Proteobacteria;c__Alphaproteobacteria;o__Rhodospirillales;f__Rhodospirillaceae;g__Azospirillum;s__	0	11	0	0	0	0	0	0	12	0	0	13	0	4	0	0	0	0	0	13	13	3	5	0	2	0	7	2	0		k__Bacteria;p__Proteobacteria;c__Alphaproteobacteria;o__Rhodospirillales;f__Rhodospirillaceae;g__Azospirillum;s__	0	0	0	0	0	0	0
k__Bacteria;p__Proteobacteria;c__Alphaproteobacteria;o__Rhodospirillales;f__Rhodospirillaceae;g__Inquilinus;s__limosus	0	0	0	0	0	0	0	0	0		k__Bacteria;p__Proteobacteria;c__Alphaproteobacteria;o__Rhodospirillales;f__Rhodospirillaceae;g__Inquilinus;s__limosus	2	0	0	0	0	20	0	2	4	2	0	0	0	0	3	0	2	2	0	0	2	0	0	0	0	0	0	0	0		k__Bacteria;p__Proteobacteria;c__Alphaproteobacteria;o__Rhodospirillales;f__Rhodospirillaceae;g__Inquilinus;s__limosus	0	0	0	0	0	0	0
k__Bacteria;p__Proteobacteria;c__Alphaproteobacteria;o__Rhodospirillales;f__Rhodospirillaceae;g__Phaeospirillum;s__fulvum	0	0	0	0	0	0	0	4	0		k__Bacteria;p__Proteobacteria;c__Alphaproteobacteria;o__Rhodospirillales;f__Rhodospirillaceae;g__Phaeospirillum;s__fulvum	0	0	3	2	0	7	1	0	0	0	0	0	0	0	3	2	2	2	0	0	0	0	0	0	0	8	2	0	0		k__Bacteria;p__Proteobacteria;c__Alphaproteobacteria;o__Rhodospirillales;f__Rhodospirillaceae;g__Phaeospirillum;s__fulvum	0	0	0	0	0	0	5
k__Bacteria;p__Proteobacteria;c__Alphaproteobacteria;o__Rhodospirillales;f__Rhodospirillaceae;g__Skermanella;s__	44	26	31	36	27	28	27	21	30		k__Bacteria;p__Proteobacteria;c__Alphaproteobacteria;o__Rhodospirillales;f__Rhodospirillaceae;g__Skermanella;s__	41	35	48	21	45	14	32	26	24	18	50	9	33	20	12	54	33	43	34	15	33	17	43	18	14	26	15	3	39		k__Bacteria;p__Proteobacteria;c__Alphaproteobacteria;o__Rhodospirillales;f__Rhodospirillaceae;g__Skermanella;s__	0	7	0	0	0	0	0
k__Bacteria;p__Proteobacteria;c__Alphaproteobacteria;o__Rhodospirillales;f__Rhodospirillaceae;g__Telmatospirillum;s__	0	0	0	0	0	0	0	0	0		k__Bacteria;p__Proteobacteria;c__Alphaproteobacteria;o__Rhodospirillales;f__Rhodospirillaceae;g__Telmatospirillum;s__	0	0	0	9	0	0	0	0	5	0	0	18	0	6	0	0	0	0	0	0	0	20	13	0	0	2	40	4	0		k__Bacteria;p__Proteobacteria;c__Alphaproteobacteria;o__Rhodospirillales;f__Rhodospirillaceae;g__Telmatospirillum;s__	0	0	30	0	6	0	0
k__Bacteria;p__Proteobacteria;c__Alphaproteobacteria;o__Rickettsiales;__;__;__	0	0	0	0	0	0	0	0	0		k__Bacteria;p__Proteobacteria;c__Alphaproteobacteria;o__Rickettsiales;__;__;__	0	0	0	0	0	0	0	8	0	2	0	0	0	0	4	0	0	0	0	0	0	2	0	2	0	0	0	0	0		k__Bacteria;p__Proteobacteria;c__Alphaproteobacteria;o__Rickettsiales;__;__;__	0	0	0	0	0	0	0
k__Bacteria;p__Proteobacteria;c__Alphaproteobacteria;o__Rickettsiales;f__;g__;s__	2	0	0	0	0	2	5	0	5		k__Bacteria;p__Proteobacteria;c__Alphaproteobacteria;o__Rickettsiales;f__;g__;s__	0	2	5	12	0	16	7	2	4	12	6	21	4	7	44	2	0	21	11	0	2	10	2	0	4	7	10	24	13		k__Bacteria;p__Proteobacteria;c__Alphaproteobacteria;o__Rickettsiales;f__;g__;s__	0	0	4	0	4	2	11
k__Bacteria;p__Proteobacteria;c__Alphaproteobacteria;o__Rickettsiales;f__mitochondria;g__;s__	0	0	0	0	0	3	0	0	0		k__Bacteria;p__Proteobacteria;c__Alphaproteobacteria;o__Rickettsiales;f__mitochondria;g__;s__	21	11	2	8	4	3	2	4	3	12	13	19	8	26	3	32	25	36	41	7	12	33	131	5	2	44	92	33	69		k__Bacteria;p__Proteobacteria;c__Alphaproteobacteria;o__Rickettsiales;f__mitochondria;g__;s__	7322	5110	3818	2084	3020	3259	3203
k__Bacteria;p__Proteobacteria;c__Alphaproteobacteria;o__Sphingomonadales;__;__;__	10	7	14	25	16	13	21	9	13		k__Bacteria;p__Proteobacteria;c__Alphaproteobacteria;o__Sphingomonadales;__;__;__	217	38	194	176	86	212	44	153	129	62	31	76	58	44	164	47	29	131	103	37	28	84	17	87	29	47	190	24	25		k__Bacteria;p__Proteobacteria;c__Alphaproteobacteria;o__Sphingomonadales;__;__;__	15	11	166	0	0	25	76
k__Bacteria;p__Proteobacteria;c__Alphaproteobacteria;o__Sphingomonadales;f__Erythrobacteraceae;__;__	12	0	0	0	0	2	0	0	0		k__Bacteria;p__Proteobacteria;c__Alphaproteobacteria;o__Sphingomonadales;f__Erythrobacteraceae;__;__	0	0	0	0	0	0	0	0	0	0	0	0	0	0	0	5	0	24	0	0	0	0	0	0	0	0	0	0	2		k__Bacteria;p__Proteobacteria;c__Alphaproteobacteria;o__Sphingomonadales;f__Erythrobacteraceae;__;__	0	0	0	0	0	0	0
k__Bacteria;p__Proteobacteria;c__Alphaproteobacteria;o__Sphingomonadales;f__Erythrobacteraceae;g__;s__	8	2	5	12	3	7	4	7	6		k__Bacteria;p__Proteobacteria;c__Alphaproteobacteria;o__Sphingomonadales;f__Erythrobacteraceae;g__;s__	12	14	16	0	19	0	22	2	0	3	0	0	3	2	1	10	2	2	0	3	9	0	0	3	1	1	0	2	2		k__Bacteria;p__Proteobacteria;c__Alphaproteobacteria;o__Sphingomonadales;f__Erythrobacteraceae;g__;s__	0	0	0	0	0	0	0
k__Bacteria;p__Proteobacteria;c__Alphaproteobacteria;o__Sphingomonadales;f__Sphingomonadaceae;__;__	11	7	11	28	10	11	2	13	5		k__Bacteria;p__Proteobacteria;c__Alphaproteobacteria;o__Sphingomonadales;f__Sphingomonadaceae;__;__	23	32	138	169	34	410	89	166	228	46	9	10	0	0	389	21	23	67	50	8	8	8	18	36	18	0	0	4	6		k__Bacteria;p__Proteobacteria;c__Alphaproteobacteria;o__Sphingomonadales;f__Sphingomonadaceae;__;__	2	2	21	0	5	15	25
k__Bacteria;p__Proteobacteria;c__Alphaproteobacteria;o__Sphingomonadales;f__Sphingomonadaceae;g__;s__	2	6	1	5	7	1	7	7	9		k__Bacteria;p__Proteobacteria;c__Alphaproteobacteria;o__Sphingomonadales;f__Sphingomonadaceae;g__;s__	0	7	0	0	6	0	16	8	0	2	4	2	1	0	0	1	1	0	9	1	8	0	1	5	0	0	0	0	5		k__Bacteria;p__Proteobacteria;c__Alphaproteobacteria;o__Sphingomonadales;f__Sphingomonadaceae;g__;s__	0	0	0	0	0	0	0
k__Bacteria;p__Proteobacteria;c__Alphaproteobacteria;o__Sphingomonadales;f__Sphingomonadaceae;g__Kaistobacter;s__	49	101	36	34	49	110	134	73	51		k__Bacteria;p__Proteobacteria;c__Alphaproteobacteria;o__Sphingomonadales;f__Sphingomonadaceae;g__Kaistobacter;s__	61	133	46	23	111	40	71	84	54	27	96	10	44	174	0	139	94	100	51	114	75	83	103	70	40	110	46	91	32		k__Bacteria;p__Proteobacteria;c__Alphaproteobacteria;o__Sphingomonadales;f__Sphingomonadaceae;g__Kaistobacter;s__	0	7	0	4	0	0	0
k__Bacteria;p__Proteobacteria;c__Alphaproteobacteria;o__Sphingomonadales;f__Sphingomonadaceae;g__Sphingobium;__	0	0	0	1	2	0	0	0	2		k__Bacteria;p__Proteobacteria;c__Alphaproteobacteria;o__Sphingomonadales;f__Sphingomonadaceae;g__Sphingobium;__	54	105	5	10	2	29	3	11	109	11	3	1	2	1	54	0	2	0	5	0	0	2	0	0	2	5	7	1	2		k__Bacteria;p__Proteobacteria;c__Alphaproteobacteria;o__Sphingomonadales;f__Sphingomonadaceae;g__Sphingobium;__	0	3	0	0	2	0	19
k__Bacteria;p__Proteobacteria;c__Alphaproteobacteria;o__Sphingomonadales;f__Sphingomonadaceae;g__Sphingobium;s__	9	18	9	11	15	17	34	7	10		k__Bacteria;p__Proteobacteria;c__Alphaproteobacteria;o__Sphingomonadales;f__Sphingomonadaceae;g__Sphingobium;s__	29	47	70	198	28	68	9	18	96	21	45	5	18	9	155	31	23	28	26	4	11	14	59	54	8	10	39	4	19		k__Bacteria;p__Proteobacteria;c__Alphaproteobacteria;o__Sphingomonadales;f__Sphingomonadaceae;g__Sphingobium;s__	0	26	0	0	0	0	4
k__Bacteria;p__Proteobacteria;c__Alphaproteobacteria;o__Sphingomonadales;f__Sphingomonadaceae;g__Sphingomonas;__	0	5	0	0	0	24	0	2	0		k__Bacteria;p__Proteobacteria;c__Alphaproteobacteria;o__Sphingomonadales;f__Sphingomonadaceae;g__Sphingomonas;__	34	0	25	24	0	10	0	19	25	0	5	16	1	0	29	25	30	12	0	0	2	0	16	4	39	91	0	0	9		k__Bacteria;p__Proteobacteria;c__Alphaproteobacteria;o__Sphingomonadales;f__Sphingomonadaceae;g__Sphingomonas;__	0	13	18	0	0	0	0
k__Bacteria;p__Proteobacteria;c__Alphaproteobacteria;o__Sphingomonadales;f__Sphingomonadaceae;g__Sphingomonas;s__	0	0	0	0	0	0	0	0	0		k__Bacteria;p__Proteobacteria;c__Alphaproteobacteria;o__Sphingomonadales;f__Sphingomonadaceae;g__Sphingomonas;s__	27	0	43	86	5	17	0	19	0	6	0	3	18	14	0	0	0	0	12	0	0	28	20	12	0	0	161	12	0		k__Bacteria;p__Proteobacteria;c__Alphaproteobacteria;o__Sphingomonadales;f__Sphingomonadaceae;g__Sphingomonas;s__	24	0	19	0	0	7	2
k__Bacteria;p__Proteobacteria;c__Alphaproteobacteria;o__Sphingomonadales;f__Sphingomonadaceae;g__Sphingomonas;s__wittichii	3	14	10	5	13	4	11	1	1		k__Bacteria;p__Proteobacteria;c__Alphaproteobacteria;o__Sphingomonadales;f__Sphingomonadaceae;g__Sphingomonas;s__wittichii	55	11	43	82	23	103	10	50	71	45	15	33	23	26	33	25	22	5	41	15	22	7	10	33	12	14	38	2	12		k__Bacteria;p__Proteobacteria;c__Alphaproteobacteria;o__Sphingomonadales;f__Sphingomonadaceae;g__Sphingomonas;s__wittichii	3	3	5	2	0	0	15
k__Bacteria;p__Proteobacteria;c__Alphaproteobacteria;o__Sphingomonadales;f__Sphingomonadaceae;g__Sphingopyxis;__	0	0	0	0	0	0	0	0	0		k__Bacteria;p__Proteobacteria;c__Alphaproteobacteria;o__Sphingomonadales;f__Sphingomonadaceae;g__Sphingopyxis;__	0	0	0	1	0	0	0	0	0	1	11	0	1	0	0	0	0	7	0	0	2	0	5	0	0	0	7	0	0		k__Bacteria;p__Proteobacteria;c__Alphaproteobacteria;o__Sphingomonadales;f__Sphingomonadaceae;g__Sphingopyxis;__	0	0	0	0	0	0	0
k__Bacteria;p__Proteobacteria;c__Alphaproteobacteria;o__Sphingomonadales;f__Sphingomonadaceae;g__Sphingopyxis;s__	0	0	0	0	0	0	0	0	0		k__Bacteria;p__Proteobacteria;c__Alphaproteobacteria;o__Sphingomonadales;f__Sphingomonadaceae;g__Sphingopyxis;s__	0	0	0	0	0	0	0	8	0	0	2	0	0	0	0	0	2	0	0	0	0	0	2	0	0	0	0	0	0		k__Bacteria;p__Proteobacteria;c__Alphaproteobacteria;o__Sphingomonadales;f__Sphingomonadaceae;g__Sphingopyxis;s__	0	0	0	0	0	0	0
k__Bacteria;p__Proteobacteria;c__Alphaproteobacteria;o__Sphingomonadales;f__Sphingomonadaceae;g__Sphingopyxis;s__alaskensis	0	0	0	0	0	0	4	0	0		k__Bacteria;p__Proteobacteria;c__Alphaproteobacteria;o__Sphingomonadales;f__Sphingomonadaceae;g__Sphingopyxis;s__alaskensis	0	0	0	0	0	0	0	0	0	4	6	0	0	0	0	0	0	5	0	0	0	0	0	0	0	0	0	0	0		k__Bacteria;p__Proteobacteria;c__Alphaproteobacteria;o__Sphingomonadales;f__Sphingomonadaceae;g__Sphingopyxis;s__alaskensis	0	0	0	0	0	0	0
k__Bacteria;p__Proteobacteria;c__Betaproteobacteria;__;__;__;__	87	91	94	62	135	60	61	47	63		k__Bacteria;p__Proteobacteria;c__Betaproteobacteria;__;__;__;__	40	56	29	36	58	12	45	14	15	51	78	37	68	62	27	53	24	26	38	47	60	36	37	84	85	45	39	12	67		k__Bacteria;p__Proteobacteria;c__Betaproteobacteria;__;__;__;__	0	0	0	0	0	0	0
k__Bacteria;p__Proteobacteria;c__Betaproteobacteria;o__;f__;g__;s__	88	65	119	62	119	125	89	78	108		k__Bacteria;p__Proteobacteria;c__Betaproteobacteria;o__;f__;g__;s__	99	88	55	24	67	33	55	55	42	47	53	32	66	33	34	119	77	38	52	50	61	43	39	59	88	64	23	11	63		k__Bacteria;p__Proteobacteria;c__Betaproteobacteria;o__;f__;g__;s__	0	4	2	0	2	0	2
k__Bacteria;p__Proteobacteria;c__Betaproteobacteria;o__A21b;f__EB1003;g__;s__	6	32	17	6	8	21	36	8	12		k__Bacteria;p__Proteobacteria;c__Betaproteobacteria;o__A21b;f__EB1003;g__;s__	5	8	9	2	4	0	2	3	6	4	3	58	9	16	7	4	10	16	4	55	4	10	30	6	9	15	29	10	6		k__Bacteria;p__Proteobacteria;c__Betaproteobacteria;o__A21b;f__EB1003;g__;s__	0	0	0	0	0	0	0
k__Bacteria;p__Proteobacteria;c__Betaproteobacteria;o__A21b;f__UD5;g__;s__	2	0	5	0	2	4	0	2	1		k__Bacteria;p__Proteobacteria;c__Betaproteobacteria;o__A21b;f__UD5;g__;s__	2	4	3	0	0	0	2	0	0	0	20	0	0	0	2	9	3	0	2	2	0	0	3	15	4	4	0	0	0		k__Bacteria;p__Proteobacteria;c__Betaproteobacteria;o__A21b;f__UD5;g__;s__	0	0	0	0	0	0	0
k__Bacteria;p__Proteobacteria;c__Betaproteobacteria;o__Burkholderiales;__;__;__	5	1	3	5	1	5	1	1	2		k__Bacteria;p__Proteobacteria;c__Betaproteobacteria;o__Burkholderiales;__;__;__	1	1	6	19	26	48	2	41	4	7	3	2	3	2	64	8	2	29	11	14	0	2	2	5	3	7	5	9	2		k__Bacteria;p__Proteobacteria;c__Betaproteobacteria;o__Burkholderiales;__;__;__	0	0	0	0	15	0	6
k__Bacteria;p__Proteobacteria;c__Betaproteobacteria;o__Burkholderiales;f__Alcaligenaceae;__;__	0	0	0	0	0	0	0	0	0		k__Bacteria;p__Proteobacteria;c__Betaproteobacteria;o__Burkholderiales;f__Alcaligenaceae;__;__	0	0	2	5	0	8	0	0	0	0	0	0	0	4	0	0	0	0	0	0	0	0	0	0	0	0	0	0	0		k__Bacteria;p__Proteobacteria;c__Betaproteobacteria;o__Burkholderiales;f__Alcaligenaceae;__;__	0	0	0	0	0	0	6
k__Bacteria;p__Proteobacteria;c__Betaproteobacteria;o__Burkholderiales;f__Alcaligenaceae;g__;s__	59	11	57	63	55	12	25	25	29		k__Bacteria;p__Proteobacteria;c__Betaproteobacteria;o__Burkholderiales;f__Alcaligenaceae;g__;s__	39	23	4	4	15	7	17	2	4	33	27	2	26	12	2	17	15	4	12	18	16	23	8	24	28	17	6	7	29		k__Bacteria;p__Proteobacteria;c__Betaproteobacteria;o__Burkholderiales;f__Alcaligenaceae;g__;s__	0	0	0	0	0	0	0
k__Bacteria;p__Proteobacteria;c__Betaproteobacteria;o__Burkholderiales;f__Burkholderiaceae;__;__	7	2	0	4	0	8	2	0	0		k__Bacteria;p__Proteobacteria;c__Betaproteobacteria;o__Burkholderiales;f__Burkholderiaceae;__;__	3	4	2	2	4	0	0	5	0	2	10	16	7	90	0	8	3	119	7	216	9	4	18	21	10	94	31	17	0		k__Bacteria;p__Proteobacteria;c__Betaproteobacteria;o__Burkholderiales;f__Burkholderiaceae;__;__	0	0	0	0	0	0	0
k__Bacteria;p__Proteobacteria;c__Betaproteobacteria;o__Burkholderiales;f__Burkholderiaceae;g__Burkholderia;__	2	3	2	0	3	25	4	0	2		k__Bacteria;p__Proteobacteria;c__Betaproteobacteria;o__Burkholderiales;f__Burkholderiaceae;g__Burkholderia;__	7	17	60	28	90	3	0	32	4	39	44	325	61	273	62	14	14	225	206	333	32	437	189	29	53	173	596	471	91		k__Bacteria;p__Proteobacteria;c__Betaproteobacteria;o__Burkholderiales;f__Burkholderiaceae;g__Burkholderia;__	0	12	71	0	54	2	9
k__Bacteria;p__Proteobacteria;c__Betaproteobacteria;o__Burkholderiales;f__Burkholderiaceae;g__Burkholderia;s__	0	0	0	0	0	0	0	0	0		k__Bacteria;p__Proteobacteria;c__Betaproteobacteria;o__Burkholderiales;f__Burkholderiaceae;g__Burkholderia;s__	0	0	7	8	31	2	0	0	11	0	6	135	20	63	11	2	2	36	22	66	12	120	53	2	2	48	119	81	49		k__Bacteria;p__Proteobacteria;c__Betaproteobacteria;o__Burkholderiales;f__Burkholderiaceae;g__Burkholderia;s__	0	0	27	0	5	0	0
k__Bacteria;p__Proteobacteria;c__Betaproteobacteria;o__Burkholderiales;f__Burkholderiaceae;g__Burkholderia;s__bryophila	0	2	0	0	0	3	2	2	0		k__Bacteria;p__Proteobacteria;c__Betaproteobacteria;o__Burkholderiales;f__Burkholderiaceae;g__Burkholderia;s__bryophila	35	9	7	18	7	11	7	65	28	6	16	14	12	13	6	2	3	5	91	32	21	155	4	14	10	17	82	95	2		k__Bacteria;p__Proteobacteria;c__Betaproteobacteria;o__Burkholderiales;f__Burkholderiaceae;g__Burkholderia;s__bryophila	4	0	14	0	45	0	19
k__Bacteria;p__Proteobacteria;c__Betaproteobacteria;o__Burkholderiales;f__Burkholderiaceae;g__Burkholderia;s__glathei	0	0	0	0	0	0	0	0	0		k__Bacteria;p__Proteobacteria;c__Betaproteobacteria;o__Burkholderiales;f__Burkholderiaceae;g__Burkholderia;s__glathei	0	0	0	0	1	0	0	0	0	0	0	0	0	0	0	0	0	0	0	0	0	0	0	0	0	0	0	0	0		k__Bacteria;p__Proteobacteria;c__Betaproteobacteria;o__Burkholderiales;f__Burkholderiaceae;g__Burkholderia;s__glathei	0	17	0	0	0	0	0
k__Bacteria;p__Proteobacteria;c__Betaproteobacteria;o__Burkholderiales;f__Comamonadaceae;__;__	10	21	19	24	24	26	17	20	21		k__Bacteria;p__Proteobacteria;c__Betaproteobacteria;o__Burkholderiales;f__Comamonadaceae;__;__	18	20	56	59	21	63	64	106	147	96	14	19	43	16	107	13	21	11	50	9	29	0	15	33	22	17	23	5	16		k__Bacteria;p__Proteobacteria;c__Betaproteobacteria;o__Burkholderiales;f__Comamonadaceae;__;__	0	0	86	0	0	19	51
k__Bacteria;p__Proteobacteria;c__Betaproteobacteria;o__Burkholderiales;f__Comamonadaceae;g__Acidovorax;__	0	0	0	0	0	0	0	0	0		k__Bacteria;p__Proteobacteria;c__Betaproteobacteria;o__Burkholderiales;f__Comamonadaceae;g__Acidovorax;__	0	8	0	0	0	0	0	0	0	0	0	0	0	0	0	0	0	0	3	0	0	0	0	0	0	0	2	0	0		k__Bacteria;p__Proteobacteria;c__Betaproteobacteria;o__Burkholderiales;f__Comamonadaceae;g__Acidovorax;__	0	0	0	0	0	0	0
k__Bacteria;p__Proteobacteria;c__Betaproteobacteria;o__Burkholderiales;f__Comamonadaceae;g__Acidovorax;s__	0	0	0	0	0	0	2	0	0		k__Bacteria;p__Proteobacteria;c__Betaproteobacteria;o__Burkholderiales;f__Comamonadaceae;g__Acidovorax;s__	0	36	0	1	1	0	0	1	0	0	0	0	0	0	0	0	0	0	2	0	0	0	0	0	0	0	0	0	6		k__Bacteria;p__Proteobacteria;c__Betaproteobacteria;o__Burkholderiales;f__Comamonadaceae;g__Acidovorax;s__	0	0	0	0	0	0	0
k__Bacteria;p__Proteobacteria;c__Betaproteobacteria;o__Burkholderiales;f__Comamonadaceae;g__Hydrogenophaga;s__	2	4	2	0	1	2	11	0	0		k__Bacteria;p__Proteobacteria;c__Betaproteobacteria;o__Burkholderiales;f__Comamonadaceae;g__Hydrogenophaga;s__	0	0	2	0	0	0	1	4	0	0	0	2	5	0	3	3	4	0	3	0	2	2	0	0	0	0	0	0	0		k__Bacteria;p__Proteobacteria;c__Betaproteobacteria;o__Burkholderiales;f__Comamonadaceae;g__Hydrogenophaga;s__	0	0	0	0	0	0	0
k__Bacteria;p__Proteobacteria;c__Betaproteobacteria;o__Burkholderiales;f__Comamonadaceae;g__Hylemonella;s__	0	0	0	0	0	0	0	0	0		k__Bacteria;p__Proteobacteria;c__Betaproteobacteria;o__Burkholderiales;f__Comamonadaceae;g__Hylemonella;s__	0	0	40	0	0	0	0	0	0	0	0	0	0	0	0	0	0	0	0	0	0	0	0	0	0	0	0	0	0		k__Bacteria;p__Proteobacteria;c__Betaproteobacteria;o__Burkholderiales;f__Comamonadaceae;g__Hylemonella;s__	0	0	0	0	0	0	0
k__Bacteria;p__Proteobacteria;c__Betaproteobacteria;o__Burkholderiales;f__Comamonadaceae;g__Leptothrix;s__	22	1	3	10	19	8	2	8	6		k__Bacteria;p__Proteobacteria;c__Betaproteobacteria;o__Burkholderiales;f__Comamonadaceae;g__Leptothrix;s__	9	20	20	12	11	11	36	175	10	7	7	0	4	1	29	9	6	0	4	5	7	0	0	2	3	0	0	0	2		k__Bacteria;p__Proteobacteria;c__Betaproteobacteria;o__Burkholderiales;f__Comamonadaceae;g__Leptothrix;s__	0	0	0	0	0	0	6
k__Bacteria;p__Proteobacteria;c__Betaproteobacteria;o__Burkholderiales;f__Comamonadaceae;g__Methylibium;__	0	5	1	7	3	0	5	6	3		k__Bacteria;p__Proteobacteria;c__Betaproteobacteria;o__Burkholderiales;f__Comamonadaceae;g__Methylibium;__	2	6	2	0	10	3	4	0	1	37	3	2	1	0	42	0	8	13	6	0	6	4	0	7	0	5	0	0	2		k__Bacteria;p__Proteobacteria;c__Betaproteobacteria;o__Burkholderiales;f__Comamonadaceae;g__Methylibium;__	0	0	0	0	7	0	0
k__Bacteria;p__Proteobacteria;c__Betaproteobacteria;o__Burkholderiales;f__Comamonadaceae;g__Methylibium;s__	1	6	6	3	11	11	14	6	11		k__Bacteria;p__Proteobacteria;c__Betaproteobacteria;o__Burkholderiales;f__Comamonadaceae;g__Methylibium;s__	16	22	16	20	12	21	12	5	14	15	13	10	14	10	17	28	14	8	41	2	10	6	0	10	6	22	13	12	7		k__Bacteria;p__Proteobacteria;c__Betaproteobacteria;o__Burkholderiales;f__Comamonadaceae;g__Methylibium;s__	2	0	0	0	0	0	0
k__Bacteria;p__Proteobacteria;c__Betaproteobacteria;o__Burkholderiales;f__Comamonadaceae;g__Methylibium;s__petroleiphilum	0	0	0	0	0	0	0	0	0		k__Bacteria;p__Proteobacteria;c__Betaproteobacteria;o__Burkholderiales;f__Comamonadaceae;g__Methylibium;s__petroleiphilum	0	0	0	0	0	0	0	0	0	0	0	0	0	0	41	0	0	11	0	0	0	0	0	0	0	0	0	0	2		k__Bacteria;p__Proteobacteria;c__Betaproteobacteria;o__Burkholderiales;f__Comamonadaceae;g__Methylibium;s__petroleiphilum	0	0	0	0	0	0	0
k__Bacteria;p__Proteobacteria;c__Betaproteobacteria;o__Burkholderiales;f__Comamonadaceae;g__Paucibacter;s__	0	0	0	3	0	0	0	0	0		k__Bacteria;p__Proteobacteria;c__Betaproteobacteria;o__Burkholderiales;f__Comamonadaceae;g__Paucibacter;s__	0	0	0	0	0	0	25	0	3	0	0	0	0	0	0	2	0	0	0	0	0	0	0	0	0	0	0	0	0		k__Bacteria;p__Proteobacteria;c__Betaproteobacteria;o__Burkholderiales;f__Comamonadaceae;g__Paucibacter;s__	0	0	0	0	0	0	0
k__Bacteria;p__Proteobacteria;c__Betaproteobacteria;o__Burkholderiales;f__Comamonadaceae;g__Pelomonas;s__	0	0	0	0	0	0	0	0	0		k__Bacteria;p__Proteobacteria;c__Betaproteobacteria;o__Burkholderiales;f__Comamonadaceae;g__Pelomonas;s__	0	0	0	2	0	0	2	0	2	0	2	0	5	0	0	0	0	0	0	0	0	0	0	0	0	0	0	0	0		k__Bacteria;p__Proteobacteria;c__Betaproteobacteria;o__Burkholderiales;f__Comamonadaceae;g__Pelomonas;s__	0	0	0	0	0	0	0
k__Bacteria;p__Proteobacteria;c__Betaproteobacteria;o__Burkholderiales;f__Comamonadaceae;g__Polaromonas;s__	0	7	3	5	4	4	5	2	9		k__Bacteria;p__Proteobacteria;c__Betaproteobacteria;o__Burkholderiales;f__Comamonadaceae;g__Polaromonas;s__	2	0	0	0	1	0	0	0	0	0	0	3	6	1	0	9	6	3	2	1	2	2	2	0	5	0	5	0	3		k__Bacteria;p__Proteobacteria;c__Betaproteobacteria;o__Burkholderiales;f__Comamonadaceae;g__Polaromonas;s__	0	0	0	0	0	0	0
k__Bacteria;p__Proteobacteria;c__Betaproteobacteria;o__Burkholderiales;f__Comamonadaceae;g__Ramlibacter;s__	11	22	6	17	13	14	27	12	12		k__Bacteria;p__Proteobacteria;c__Betaproteobacteria;o__Burkholderiales;f__Comamonadaceae;g__Ramlibacter;s__	19	25	6	4	45	2	76	11	8	12	13	0	25	8	11	22	23	8	14	12	17	8	12	33	6	10	7	4	19		k__Bacteria;p__Proteobacteria;c__Betaproteobacteria;o__Burkholderiales;f__Comamonadaceae;g__Ramlibacter;s__	0	0	0	0	0	0	0
k__Bacteria;p__Proteobacteria;c__Betaproteobacteria;o__Burkholderiales;f__Comamonadaceae;g__Rhodoferax;s__	0	0	0	5	0	2	0	3	0		k__Bacteria;p__Proteobacteria;c__Betaproteobacteria;o__Burkholderiales;f__Comamonadaceae;g__Rhodoferax;s__	0	282	0	11	0	1	1	10	6	0	5	0	16	0	2	6	2	18	13	0	0	0	0	5	0	10	2	0	0		k__Bacteria;p__Proteobacteria;c__Betaproteobacteria;o__Burkholderiales;f__Comamonadaceae;g__Rhodoferax;s__	0	0	0	0	0	0	1
k__Bacteria;p__Proteobacteria;c__Betaproteobacteria;o__Burkholderiales;f__Comamonadaceae;g__Rubrivivax;__	6	6	10	14	21	11	11	13	6		k__Bacteria;p__Proteobacteria;c__Betaproteobacteria;o__Burkholderiales;f__Comamonadaceae;g__Rubrivivax;__	5	17	4	2	20	8	10	0	3	4	11	6	3	0	10	31	26	6	11	14	0	6	1	30	11	18	24	2	4		k__Bacteria;p__Proteobacteria;c__Betaproteobacteria;o__Burkholderiales;f__Comamonadaceae;g__Rubrivivax;__	2	0	0	0	0	0	2
k__Bacteria;p__Proteobacteria;c__Betaproteobacteria;o__Burkholderiales;f__Comamonadaceae;g__Rubrivivax;s__	2	3	0	1	1	0	0	0	0		k__Bacteria;p__Proteobacteria;c__Betaproteobacteria;o__Burkholderiales;f__Comamonadaceae;g__Rubrivivax;s__	0	0	2	0	0	0	2	2	0	0	6	0	0	0	2	1	0	0	0	0	0	0	2	0	4	0	2	0	0		k__Bacteria;p__Proteobacteria;c__Betaproteobacteria;o__Burkholderiales;f__Comamonadaceae;g__Rubrivivax;s__	0	0	0	0	0	3	0
k__Bacteria;p__Proteobacteria;c__Betaproteobacteria;o__Burkholderiales;f__Comamonadaceae;g__Rubrivivax;s__gelatinosus	0	0	0	0	0	0	0	0	0		k__Bacteria;p__Proteobacteria;c__Betaproteobacteria;o__Burkholderiales;f__Comamonadaceae;g__Rubrivivax;s__gelatinosus	7	5	6	8	8	15	2	23	0	8	7	0	2	2	5	12	11	1	3	0	0	10	0	7	10	8	34	0	0		k__Bacteria;p__Proteobacteria;c__Betaproteobacteria;o__Burkholderiales;f__Comamonadaceae;g__Rubrivivax;s__gelatinosus	0	0	0	0	2	0	8
k__Bacteria;p__Proteobacteria;c__Betaproteobacteria;o__Burkholderiales;f__Comamonadaceae;g__Variovorax;__	0	0	3	0	1	6	0	0	0		k__Bacteria;p__Proteobacteria;c__Betaproteobacteria;o__Burkholderiales;f__Comamonadaceae;g__Variovorax;__	0	0	0	1	0	0	0	1	0	0	0	0	0	13	0	0	0	5	0	14	2	2	13	0	3	10	7	4	1		k__Bacteria;p__Proteobacteria;c__Betaproteobacteria;o__Burkholderiales;f__Comamonadaceae;g__Variovorax;__	0	0	0	0	0	0	0
k__Bacteria;p__Proteobacteria;c__Betaproteobacteria;o__Burkholderiales;f__Comamonadaceae;g__Variovorax;s__paradoxus	2	12	4	8	9	9	5	11	7		k__Bacteria;p__Proteobacteria;c__Betaproteobacteria;o__Burkholderiales;f__Comamonadaceae;g__Variovorax;s__paradoxus	77	46	98	89	21	466	22	93	84	67	15	10	60	9	192	19	8	22	26	5	14	15	9	27	7	7	15	5	14		k__Bacteria;p__Proteobacteria;c__Betaproteobacteria;o__Burkholderiales;f__Comamonadaceae;g__Variovorax;s__paradoxus	2	4	2	0	0	2	68
k__Bacteria;p__Proteobacteria;c__Betaproteobacteria;o__Burkholderiales;f__Oxalobacteraceae;__;__	19	20	8	6	18	7	7	9	14		k__Bacteria;p__Proteobacteria;c__Betaproteobacteria;o__Burkholderiales;f__Oxalobacteraceae;__;__	5	16	38	7	10	5	3	25	22	19	4	0	18	47	6	15	6	10	1	11	13	7	67	6	16	10	77	2	17		k__Bacteria;p__Proteobacteria;c__Betaproteobacteria;o__Burkholderiales;f__Oxalobacteraceae;__;__	2	6	3	0	0	3	5
k__Bacteria;p__Proteobacteria;c__Betaproteobacteria;o__Burkholderiales;f__Oxalobacteraceae;g__Cupriavidus;s__	0	0	0	0	3	0	0	0	0		k__Bacteria;p__Proteobacteria;c__Betaproteobacteria;o__Burkholderiales;f__Oxalobacteraceae;g__Cupriavidus;s__	3	0	0	0	0	0	0	0	0	0	0	0	0	0	0	3	0	0	0	0	0	0	0	0	0	2	0	0	0		k__Bacteria;p__Proteobacteria;c__Betaproteobacteria;o__Burkholderiales;f__Oxalobacteraceae;g__Cupriavidus;s__	0	0	0	0	0	0	0
k__Bacteria;p__Proteobacteria;c__Betaproteobacteria;o__Burkholderiales;f__Oxalobacteraceae;g__Herbaspirillum;s__	0	0	0	0	0	0	0	0	0		k__Bacteria;p__Proteobacteria;c__Betaproteobacteria;o__Burkholderiales;f__Oxalobacteraceae;g__Herbaspirillum;s__	0	0	0	0	0	0	0	0	0	0	0	0	0	17	0	0	0	0	0	0	0	0	0	0	0	2	0	0	0		k__Bacteria;p__Proteobacteria;c__Betaproteobacteria;o__Burkholderiales;f__Oxalobacteraceae;g__Herbaspirillum;s__	0	0	0	0	0	0	0
k__Bacteria;p__Proteobacteria;c__Betaproteobacteria;o__Burkholderiales;f__Oxalobacteraceae;g__Herminiimonas;s__	2	0	0	0	0	5	3	0	0		k__Bacteria;p__Proteobacteria;c__Betaproteobacteria;o__Burkholderiales;f__Oxalobacteraceae;g__Herminiimonas;s__	0	0	0	0	0	0	0	0	0	3	0	0	0	0	0	0	0	0	2	0	3	0	0	0	0	0	0	0	0		k__Bacteria;p__Proteobacteria;c__Betaproteobacteria;o__Burkholderiales;f__Oxalobacteraceae;g__Herminiimonas;s__	0	0	0	0	0	0	0
k__Bacteria;p__Proteobacteria;c__Betaproteobacteria;o__Burkholderiales;f__Oxalobacteraceae;g__Janthinobacterium;__	0	1	4	0	2	3	1	0	0		k__Bacteria;p__Proteobacteria;c__Betaproteobacteria;o__Burkholderiales;f__Oxalobacteraceae;g__Janthinobacterium;__	3	0	5	2	6	0	18	2	1	29	2	2	1	4	0	3	5	1	9	2	18	2	7	2	1	9	4	0	11		k__Bacteria;p__Proteobacteria;c__Betaproteobacteria;o__Burkholderiales;f__Oxalobacteraceae;g__Janthinobacterium;__	0	0	4	0	0	0	2
k__Bacteria;p__Proteobacteria;c__Betaproteobacteria;o__Burkholderiales;f__Oxalobacteraceae;g__Janthinobacterium;s__	0	0	0	0	0	0	0	0	0		k__Bacteria;p__Proteobacteria;c__Betaproteobacteria;o__Burkholderiales;f__Oxalobacteraceae;g__Janthinobacterium;s__	0	0	0	0	0	0	0	0	0	0	0	0	0	42	0	0	0	0	0	0	0	0	0	0	0	0	0	9	0		k__Bacteria;p__Proteobacteria;c__Betaproteobacteria;o__Burkholderiales;f__Oxalobacteraceae;g__Janthinobacterium;s__	0	0	0	0	0	0	0
k__Bacteria;p__Proteobacteria;c__Betaproteobacteria;o__Burkholderiales;f__Oxalobacteraceae;g__Ralstonia;s__	0	0	0	0	0	0	0	0	0		k__Bacteria;p__Proteobacteria;c__Betaproteobacteria;o__Burkholderiales;f__Oxalobacteraceae;g__Ralstonia;s__	0	0	0	0	0	0	0	0	0	0	0	0	0	0	0	0	0	0	0	11	0	0	0	0	0	0	2	0	0		k__Bacteria;p__Proteobacteria;c__Betaproteobacteria;o__Burkholderiales;f__Oxalobacteraceae;g__Ralstonia;s__	0	0	0	0	0	0	0
k__Bacteria;p__Proteobacteria;c__Betaproteobacteria;o__Ellin6067;f__;g__;s__	63	39	69	67	102	71	84	71	67		k__Bacteria;p__Proteobacteria;c__Betaproteobacteria;o__Ellin6067;f__;g__;s__	75	85	93	40	103	48	96	39	75	69	70	50	46	54	72	109	96	62	64	180	113	59	101	155	80	64	51	54	52		k__Bacteria;p__Proteobacteria;c__Betaproteobacteria;o__Ellin6067;f__;g__;s__	2	0	0	0	0	0	0
k__Bacteria;p__Proteobacteria;c__Betaproteobacteria;o__Hydrogenophilales;f__Hydrogenophilaceae;g__Thiobacillus;s__	0	0	0	0	0	0	0	0	0		k__Bacteria;p__Proteobacteria;c__Betaproteobacteria;o__Hydrogenophilales;f__Hydrogenophilaceae;g__Thiobacillus;s__	2	0	0	0	0	7	0	0	5	0	5	0	0	28	0	0	0	8	0	11	4	9	2	0	4	17	0	6	0		k__Bacteria;p__Proteobacteria;c__Betaproteobacteria;o__Hydrogenophilales;f__Hydrogenophilaceae;g__Thiobacillus;s__	0	0	0	0	0	0	0
k__Bacteria;p__Proteobacteria;c__Betaproteobacteria;o__IS-44;f__;g__;s__	37	35	63	25	32	35	34	39	38		k__Bacteria;p__Proteobacteria;c__Betaproteobacteria;o__IS-44;f__;g__;s__	20	33	28	9	32	11	11	3	19	20	25	10	20	77	22	35	20	13	37	42	48	21	87	29	32	21	8	17	25		k__Bacteria;p__Proteobacteria;c__Betaproteobacteria;o__IS-44;f__;g__;s__	0	0	0	0	0	0	0
k__Bacteria;p__Proteobacteria;c__Betaproteobacteria;o__MND1;f__;g__;s__	144	107	155	124	145	89	120	141	160		k__Bacteria;p__Proteobacteria;c__Betaproteobacteria;o__MND1;f__;g__;s__	93	133	63	25	131	28	78	38	46	90	113	24	84	41	53	112	68	35	76	110	137	56	25	163	180	58	20	11	84		k__Bacteria;p__Proteobacteria;c__Betaproteobacteria;o__MND1;f__;g__;s__	0	4	0	4	0	0	2
k__Bacteria;p__Proteobacteria;c__Betaproteobacteria;o__Methylophilales;f__;g__;s__	0	4	4	4	4	14	11	1	2		k__Bacteria;p__Proteobacteria;c__Betaproteobacteria;o__Methylophilales;f__;g__;s__	0	3	0	0	9	8	18	3	7	3	3	3	0	2	0	5	5	0	4	3	6	0	0	0	0	5	9	0	0		k__Bacteria;p__Proteobacteria;c__Betaproteobacteria;o__Methylophilales;f__;g__;s__	0	0	0	0	0	0	0
k__Bacteria;p__Proteobacteria;c__Betaproteobacteria;o__Methylophilales;f__Methylophilaceae;__;__	2	0	3	4	9	12	4	5	0		k__Bacteria;p__Proteobacteria;c__Betaproteobacteria;o__Methylophilales;f__Methylophilaceae;__;__	0	3	5	0	0	2	0	5	0	0	7	2	7	7	0	0	0	10	6	2	8	0	4	7	61	4	2	0	15		k__Bacteria;p__Proteobacteria;c__Betaproteobacteria;o__Methylophilales;f__Methylophilaceae;__;__	0	0	0	0	0	0	0
k__Bacteria;p__Proteobacteria;c__Betaproteobacteria;o__Methylophilales;f__Methylophilaceae;g__;s__	8	0	4	0	12	8	0	0	0		k__Bacteria;p__Proteobacteria;c__Betaproteobacteria;o__Methylophilales;f__Methylophilaceae;g__;s__	0	7	2	5	5	24	65	7	2	9	4	0	3	5	5	4	3	1	4	0	0	6	0	0	0	0	2	2	3		k__Bacteria;p__Proteobacteria;c__Betaproteobacteria;o__Methylophilales;f__Methylophilaceae;g__;s__	0	0	4	0	0	0	31
k__Bacteria;p__Proteobacteria;c__Betaproteobacteria;o__Methylophilales;f__Methylophilaceae;g__Methylotenera;s__mobilis	0	0	0	0	0	6	2	0	0		k__Bacteria;p__Proteobacteria;c__Betaproteobacteria;o__Methylophilales;f__Methylophilaceae;g__Methylotenera;s__mobilis	0	0	0	0	0	0	2	0	2	4	14	0	2	2	0	3	2	1	0	8	0	2	3	8	10	28	11	0	7		k__Bacteria;p__Proteobacteria;c__Betaproteobacteria;o__Methylophilales;f__Methylophilaceae;g__Methylotenera;s__mobilis	0	0	0	0	0	0	0
k__Bacteria;p__Proteobacteria;c__Betaproteobacteria;o__Nitrosomonadales;f__Nitrosomonadaceae;__;__	0	0	0	2	0	0	0	0	6		k__Bacteria;p__Proteobacteria;c__Betaproteobacteria;o__Nitrosomonadales;f__Nitrosomonadaceae;__;__	0	2	2	0	2	2	0	0	0	2	2	0	0	0	0	0	0	0	0	0	0	3	0	0	0	2	0	0	3		k__Bacteria;p__Proteobacteria;c__Betaproteobacteria;o__Nitrosomonadales;f__Nitrosomonadaceae;__;__	0	0	0	0	0	0	0
k__Bacteria;p__Proteobacteria;c__Betaproteobacteria;o__Procabacteriales;f__Procabacteriaceae;g__;s__	0	0	0	0	0	0	0	0	0		k__Bacteria;p__Proteobacteria;c__Betaproteobacteria;o__Procabacteriales;f__Procabacteriaceae;g__;s__	0	0	0	0	0	0	0	0	0	0	0	0	0	10	0	0	0	0	0	0	0	0	0	0	0	0	0	0	0		k__Bacteria;p__Proteobacteria;c__Betaproteobacteria;o__Procabacteriales;f__Procabacteriaceae;g__;s__	0	0	0	0	0	0	0
k__Bacteria;p__Proteobacteria;c__Betaproteobacteria;o__Rhodocyclales;f__Rhodocyclaceae;__;__	4	0	3	6	5	3	0	0	3		k__Bacteria;p__Proteobacteria;c__Betaproteobacteria;o__Rhodocyclales;f__Rhodocyclaceae;__;__	0	19	2	0	5	0	0	0	4	3	0	0	4	0	2	2	0	0	4	0	0	0	0	4	0	6	0	0	2		k__Bacteria;p__Proteobacteria;c__Betaproteobacteria;o__Rhodocyclales;f__Rhodocyclaceae;__;__	0	0	0	0	0	0	0
k__Bacteria;p__Proteobacteria;c__Betaproteobacteria;o__Rhodocyclales;f__Rhodocyclaceae;g__Dechloromonas;s__	0	0	0	0	0	0	0	0	0		k__Bacteria;p__Proteobacteria;c__Betaproteobacteria;o__Rhodocyclales;f__Rhodocyclaceae;g__Dechloromonas;s__	0	71	0	0	2	0	21	0	0	0	0	0	0	0	0	0	0	0	0	0	0	0	0	0	0	0	0	0	0		k__Bacteria;p__Proteobacteria;c__Betaproteobacteria;o__Rhodocyclales;f__Rhodocyclaceae;g__Dechloromonas;s__	0	0	0	0	0	0	0
k__Bacteria;p__Proteobacteria;c__Betaproteobacteria;o__Rhodocyclales;f__Rhodocyclaceae;g__KD1-23;s__	0	0	0	0	0	0	0	0	0		k__Bacteria;p__Proteobacteria;c__Betaproteobacteria;o__Rhodocyclales;f__Rhodocyclaceae;g__KD1-23;s__	0	3	0	0	3	0	44	0	0	0	0	0	0	0	0	0	0	0	0	0	0	0	0	0	0	0	0	0	2		k__Bacteria;p__Proteobacteria;c__Betaproteobacteria;o__Rhodocyclales;f__Rhodocyclaceae;g__KD1-23;s__	0	0	0	0	0	0	0
k__Bacteria;p__Proteobacteria;c__Betaproteobacteria;o__Rhodocyclales;f__Rhodocyclaceae;g__Uliginosibacterium;s__	0	0	0	3	0	0	0	0	0		k__Bacteria;p__Proteobacteria;c__Betaproteobacteria;o__Rhodocyclales;f__Rhodocyclaceae;g__Uliginosibacterium;s__	2	3	10	4	3	0	136	0	0	0	0	0	0	2	0	0	0	0	12	0	0	0	0	0	0	0	0	0	4		k__Bacteria;p__Proteobacteria;c__Betaproteobacteria;o__Rhodocyclales;f__Rhodocyclaceae;g__Uliginosibacterium;s__	0	0	0	0	0	0	0
k__Bacteria;p__Proteobacteria;c__Betaproteobacteria;o__SC-I-84;f__;g__;s__	29	100	79	58	73	111	128	90	82		k__Bacteria;p__Proteobacteria;c__Betaproteobacteria;o__SC-I-84;f__;g__;s__	59	96	106	45	105	111	90	41	39	95	67	34	77	50	53	96	70	73	74	62	82	38	28	103	70	65	34	14	68		k__Bacteria;p__Proteobacteria;c__Betaproteobacteria;o__SC-I-84;f__;g__;s__	0	2	0	0	0	0	0
k__Bacteria;p__Proteobacteria;c__Betaproteobacteria;o__Thiobacterales;f__;g__;s__	6	0	2	5	3	0	0	2	0		k__Bacteria;p__Proteobacteria;c__Betaproteobacteria;o__Thiobacterales;f__;g__;s__	0	0	0	0	0	0	3	0	0	6	0	0	3	4	0	0	2	0	0	1	0	0	0	3	8	0	0	0	5		k__Bacteria;p__Proteobacteria;c__Betaproteobacteria;o__Thiobacterales;f__;g__;s__	0	0	0	0	0	0	0
k__Bacteria;p__Proteobacteria;c__Deltaproteobacteria;__;__;__;__	8	0	11	8	0	6	0	15	10		k__Bacteria;p__Proteobacteria;c__Deltaproteobacteria;__;__;__;__	4	14	4	12	2	5	7	10	8	2	0	2	4	2	3	5	2	5	5	0	1	2	0	22	3	2	0	0	5		k__Bacteria;p__Proteobacteria;c__Deltaproteobacteria;__;__;__;__	0	0	0	0	0	0	4
k__Bacteria;p__Proteobacteria;c__Deltaproteobacteria;o__;f__;g__;s__	4	4	3	0	4	0	0	3	6		k__Bacteria;p__Proteobacteria;c__Deltaproteobacteria;o__;f__;g__;s__	4	0	31	9	7	10	0	16	14	5	2	0	3	2	7	0	0	0	2	0	4	3	0	0	3	0	6	0	2		k__Bacteria;p__Proteobacteria;c__Deltaproteobacteria;o__;f__;g__;s__	0	7	0	0	0	0	2
k__Bacteria;p__Proteobacteria;c__Deltaproteobacteria;o__Bdellovibrionales;f__Bacteriovoracaceae;g__;s__	0	0	0	0	0	0	0	0	0		k__Bacteria;p__Proteobacteria;c__Deltaproteobacteria;o__Bdellovibrionales;f__Bacteriovoracaceae;g__;s__	0	0	0	0	0	0	13	0	2	0	0	0	0	0	0	2	0	0	3	0	0	0	1	3	0	0	0	0	0		k__Bacteria;p__Proteobacteria;c__Deltaproteobacteria;o__Bdellovibrionales;f__Bacteriovoracaceae;g__;s__	0	0	0	0	0	0	0
k__Bacteria;p__Proteobacteria;c__Deltaproteobacteria;o__Bdellovibrionales;f__Bdellovibrionaceae;g__Bdellovibrio;__	0	0	0	0	0	0	0	0	0		k__Bacteria;p__Proteobacteria;c__Deltaproteobacteria;o__Bdellovibrionales;f__Bdellovibrionaceae;g__Bdellovibrio;__	0	0	0	0	0	0	0	0	9	5	0	0	0	0	2	0	0	0	0	0	0	0	0	0	0	0	0	0	0		k__Bacteria;p__Proteobacteria;c__Deltaproteobacteria;o__Bdellovibrionales;f__Bdellovibrionaceae;g__Bdellovibrio;__	0	0	0	0	0	0	0
k__Bacteria;p__Proteobacteria;c__Deltaproteobacteria;o__Bdellovibrionales;f__Bdellovibrionaceae;g__Bdellovibrio;s__	0	0	0	0	2	0	3	1	2		k__Bacteria;p__Proteobacteria;c__Deltaproteobacteria;o__Bdellovibrionales;f__Bdellovibrionaceae;g__Bdellovibrio;s__	3	3	3	0	0	9	3	0	2	5	3	0	2	0	0	4	0	2	8	0	0	4	0	5	4	3	0	0	0		k__Bacteria;p__Proteobacteria;c__Deltaproteobacteria;o__Bdellovibrionales;f__Bdellovibrionaceae;g__Bdellovibrio;s__	0	0	0	0	0	0	0
k__Bacteria;p__Proteobacteria;c__Deltaproteobacteria;o__Bdellovibrionales;f__Bdellovibrionaceae;g__Bdellovibrio;s__bacteriovorus	0	0	0	0	0	0	0	0	0		k__Bacteria;p__Proteobacteria;c__Deltaproteobacteria;o__Bdellovibrionales;f__Bdellovibrionaceae;g__Bdellovibrio;s__bacteriovorus	0	0	0	2	0	35	0	29	11	0	0	0	0	0	3	0	0	0	0	0	0	0	0	0	0	0	0	0	0		k__Bacteria;p__Proteobacteria;c__Deltaproteobacteria;o__Bdellovibrionales;f__Bdellovibrionaceae;g__Bdellovibrio;s__bacteriovorus	0	0	0	0	0	2	0
k__Bacteria;p__Proteobacteria;c__Deltaproteobacteria;o__Desulfuromonadales;__;__;__	0	3	4	0	4	5	2	0	5		k__Bacteria;p__Proteobacteria;c__Deltaproteobacteria;o__Desulfuromonadales;__;__;__	0	2	0	0	27	0	0	0	0	0	0	0	3	0	0	0	3	0	2	0	0	0	0	0	2	0	0	0	0		k__Bacteria;p__Proteobacteria;c__Deltaproteobacteria;o__Desulfuromonadales;__;__;__	0	0	0	0	0	0	0
k__Bacteria;p__Proteobacteria;c__Deltaproteobacteria;o__Desulfuromonadales;f__Geobacteraceae;g__;s__	2	0	0	3	2	0	0	0	2		k__Bacteria;p__Proteobacteria;c__Deltaproteobacteria;o__Desulfuromonadales;f__Geobacteraceae;g__;s__	0	0	0	0	2	0	0	0	0	0	0	0	0	0	0	0	0	0	0	0	0	0	0	0	0	0	0	0	2		k__Bacteria;p__Proteobacteria;c__Deltaproteobacteria;o__Desulfuromonadales;f__Geobacteraceae;g__;s__	0	0	0	0	0	0	0
k__Bacteria;p__Proteobacteria;c__Deltaproteobacteria;o__Desulfuromonadales;f__Geobacteraceae;g__Geobacter;s__	17	7	10	13	20	4	5	2	12		k__Bacteria;p__Proteobacteria;c__Deltaproteobacteria;o__Desulfuromonadales;f__Geobacteraceae;g__Geobacter;s__	32	10	0	0	8	0	0	0	6	2	5	0	7	0	0	5	7	0	12	0	2	0	0	3	8	6	0	2	6		k__Bacteria;p__Proteobacteria;c__Deltaproteobacteria;o__Desulfuromonadales;f__Geobacteraceae;g__Geobacter;s__	0	0	0	0	0	0	0
k__Bacteria;p__Proteobacteria;c__Deltaproteobacteria;o__FAC87;f__;g__;s__	0	0	0	0	0	2	0	0	0		k__Bacteria;p__Proteobacteria;c__Deltaproteobacteria;o__FAC87;f__;g__;s__	0	0	0	0	2	0	0	0	0	0	0	0	0	0	0	0	0	0	2	0	4	0	2	0	0	0	0	0	0		k__Bacteria;p__Proteobacteria;c__Deltaproteobacteria;o__FAC87;f__;g__;s__	0	0	0	0	0	0	0
k__Bacteria;p__Proteobacteria;c__Deltaproteobacteria;o__Myxococcales;__;__;__	25	7	28	13	23	14	10	13	19		k__Bacteria;p__Proteobacteria;c__Deltaproteobacteria;o__Myxococcales;__;__;__	20	27	28	24	19	32	47	10	15	22	16	20	15	8	15	13	4	27	18	5	17	15	7	16	15	8	23	2	10		k__Bacteria;p__Proteobacteria;c__Deltaproteobacteria;o__Myxococcales;__;__;__	0	0	3	0	0	0	0
k__Bacteria;p__Proteobacteria;c__Deltaproteobacteria;o__Myxococcales;f__;g__;s__	78	61	54	119	64	129	74	57	61		k__Bacteria;p__Proteobacteria;c__Deltaproteobacteria;o__Myxococcales;f__;g__;s__	116	171	134	284	320	155	138	205	240	92	100	76	108	126	130	179	141	85	158	71	89	87	64	123	54	78	70	73	69		k__Bacteria;p__Proteobacteria;c__Deltaproteobacteria;o__Myxococcales;f__;g__;s__	6	76	10	2	6	30	56
k__Bacteria;p__Proteobacteria;c__Deltaproteobacteria;o__Myxococcales;f__Cystobacteraceae;g__;s__	7	9	4	8	11	11	9	0	19		k__Bacteria;p__Proteobacteria;c__Deltaproteobacteria;o__Myxococcales;f__Cystobacteraceae;g__;s__	32	16	9	12	19	10	11	8	5	8	10	0	19	0	11	7	10	7	3	5	4	6	5	6	9	0	6	0	5		k__Bacteria;p__Proteobacteria;c__Deltaproteobacteria;o__Myxococcales;f__Cystobacteraceae;g__;s__	0	0	0	0	0	0	0
k__Bacteria;p__Proteobacteria;c__Deltaproteobacteria;o__Myxococcales;f__Cystobacterineae;g__;s__	3	6	2	4	0	0	0	0	4		k__Bacteria;p__Proteobacteria;c__Deltaproteobacteria;o__Myxococcales;f__Cystobacterineae;g__;s__	26	0	0	1	4	4	0	5	4	2	2	2	0	4	3	3	0	9	15	3	2	3	3	10	0	10	36	0	5		k__Bacteria;p__Proteobacteria;c__Deltaproteobacteria;o__Myxococcales;f__Cystobacterineae;g__;s__	0	0	10	0	0	4	15
k__Bacteria;p__Proteobacteria;c__Deltaproteobacteria;o__Myxococcales;f__Haliangiaceae;g__;s__	13	23	15	16	32	18	16	26	18		k__Bacteria;p__Proteobacteria;c__Deltaproteobacteria;o__Myxococcales;f__Haliangiaceae;g__;s__	47	14	78	32	28	60	16	22	50	42	16	33	38	13	55	23	15	20	56	54	33	61	20	48	34	20	43	26	15		k__Bacteria;p__Proteobacteria;c__Deltaproteobacteria;o__Myxococcales;f__Haliangiaceae;g__;s__	2	0	14	0	2	0	2
k__Bacteria;p__Proteobacteria;c__Deltaproteobacteria;o__Myxococcales;f__Haliangiaceae;g__Haliangium;s__	0	0	0	0	0	4	0	0	0		k__Bacteria;p__Proteobacteria;c__Deltaproteobacteria;o__Myxococcales;f__Haliangiaceae;g__Haliangium;s__	0	2	0	0	0	14	3	4	0	0	0	0	0	0	4	0	0	0	0	0	2	0	0	0	0	0	0	2	0		k__Bacteria;p__Proteobacteria;c__Deltaproteobacteria;o__Myxococcales;f__Haliangiaceae;g__Haliangium;s__	0	0	0	0	0	0	0
k__Bacteria;p__Proteobacteria;c__Deltaproteobacteria;o__Myxococcales;f__Myxococcaceae;g__;s__	0	6	4	0	0	3	9	0	0		k__Bacteria;p__Proteobacteria;c__Deltaproteobacteria;o__Myxococcales;f__Myxococcaceae;g__;s__	0	3	0	0	5	0	0	0	6	0	2	5	4	3	0	2	5	8	2	4	2	0	4	5	0	2	7	0	2		k__Bacteria;p__Proteobacteria;c__Deltaproteobacteria;o__Myxococcales;f__Myxococcaceae;g__;s__	0	0	0	0	0	0	0
k__Bacteria;p__Proteobacteria;c__Deltaproteobacteria;o__Myxococcales;f__Myxococcaceae;g__Anaeromyxobacter;s__	0	0	5	4	4	0	0	0	0		k__Bacteria;p__Proteobacteria;c__Deltaproteobacteria;o__Myxococcales;f__Myxococcaceae;g__Anaeromyxobacter;s__	0	0	0	0	0	0	0	0	0	0	2	0	0	0	0	0	0	0	0	0	0	3	0	3	1	0	0	0	0		k__Bacteria;p__Proteobacteria;c__Deltaproteobacteria;o__Myxococcales;f__Myxococcaceae;g__Anaeromyxobacter;s__	0	0	0	0	0	0	0
k__Bacteria;p__Proteobacteria;c__Deltaproteobacteria;o__Myxococcales;f__Myxococcaceae;g__Myxococcus;s__	8	0	0	0	2	3	0	4	0		k__Bacteria;p__Proteobacteria;c__Deltaproteobacteria;o__Myxococcales;f__Myxococcaceae;g__Myxococcus;s__	0	6	6	8	2	5	2	5	0	3	2	0	2	2	4	0	0	0	3	0	8	4	2	3	0	0	2	0	0		k__Bacteria;p__Proteobacteria;c__Deltaproteobacteria;o__Myxococcales;f__Myxococcaceae;g__Myxococcus;s__	0	0	4	0	0	0	2
k__Bacteria;p__Proteobacteria;c__Deltaproteobacteria;o__Myxococcales;f__Nannocystaceae;g__Nannocystis;s__	0	0	0	0	0	0	0	0	0		k__Bacteria;p__Proteobacteria;c__Deltaproteobacteria;o__Myxococcales;f__Nannocystaceae;g__Nannocystis;s__	0	0	2	3	0	0	0	0	0	0	0	0	0	0	0	0	0	0	3	0	3	0	0	0	0	0	0	0	0		k__Bacteria;p__Proteobacteria;c__Deltaproteobacteria;o__Myxococcales;f__Nannocystaceae;g__Nannocystis;s__	0	0	0	0	0	0	0
k__Bacteria;p__Proteobacteria;c__Deltaproteobacteria;o__Myxococcales;f__Nannocystaceae;g__Plesiocystis;s__	10	2	4	7	7	3	3	4	7		k__Bacteria;p__Proteobacteria;c__Deltaproteobacteria;o__Myxococcales;f__Nannocystaceae;g__Plesiocystis;s__	5	2	0	0	7	0	2	10	0	2	0	0	3	0	6	2	3	0	2	0	4	0	0	3	2	0	0	3	3		k__Bacteria;p__Proteobacteria;c__Deltaproteobacteria;o__Myxococcales;f__Nannocystaceae;g__Plesiocystis;s__	0	0	0	0	0	0	5
k__Bacteria;p__Proteobacteria;c__Deltaproteobacteria;o__Myxococcales;f__OM27;g__;s__	0	2	0	0	6	4	8	0	4		k__Bacteria;p__Proteobacteria;c__Deltaproteobacteria;o__Myxococcales;f__OM27;g__;s__	7	6	9	29	13	31	16	12	0	13	4	0	5	2	12	3	4	4	11	0	4	0	5	5	4	0	0	0	5		k__Bacteria;p__Proteobacteria;c__Deltaproteobacteria;o__Myxococcales;f__OM27;g__;s__	0	0	0	0	2	0	0
k__Bacteria;p__Proteobacteria;c__Deltaproteobacteria;o__Myxococcales;f__Polyangiaceae;__;__	2	0	4	5	7	2	0	4	7		k__Bacteria;p__Proteobacteria;c__Deltaproteobacteria;o__Myxococcales;f__Polyangiaceae;__;__	10	2	2	4	0	0	5	1	5	3	2	0	5	0	2	4	0	3	6	0	5	5	0	3	4	2	3	0	4		k__Bacteria;p__Proteobacteria;c__Deltaproteobacteria;o__Myxococcales;f__Polyangiaceae;__;__	0	0	0	0	0	0	0
k__Bacteria;p__Proteobacteria;c__Deltaproteobacteria;o__Myxococcales;f__Polyangiaceae;g__;s__	8	4	11	8	15	11	9	6	7		k__Bacteria;p__Proteobacteria;c__Deltaproteobacteria;o__Myxococcales;f__Polyangiaceae;g__;s__	25	19	38	22	72	6	14	25	4	13	7	4	4	4	65	23	17	12	6	10	4	2	2	9	0	7	2	2	3		k__Bacteria;p__Proteobacteria;c__Deltaproteobacteria;o__Myxococcales;f__Polyangiaceae;g__;s__	0	0	0	0	0	0	2
k__Bacteria;p__Proteobacteria;c__Deltaproteobacteria;o__NB1-j;__;__;__	7	6	9	13	5	2	3	6	10		k__Bacteria;p__Proteobacteria;c__Deltaproteobacteria;o__NB1-j;__;__;__	8	4	14	2	11	2	5	2	6	18	6	0	6	7	10	12	3	0	13	2	18	0	0	9	16	0	0	2	7		k__Bacteria;p__Proteobacteria;c__Deltaproteobacteria;o__NB1-j;__;__;__	0	0	0	0	0	0	0
k__Bacteria;p__Proteobacteria;c__Deltaproteobacteria;o__NB1-j;f__;g__;s__	14	9	30	17	16	4	5	14	39		k__Bacteria;p__Proteobacteria;c__Deltaproteobacteria;o__NB1-j;f__;g__;s__	13	19	13	4	9	16	8	6	2	19	13	2	27	3	11	0	7	3	7	8	9	9	11	18	3	0	6	0	18		k__Bacteria;p__Proteobacteria;c__Deltaproteobacteria;o__NB1-j;f__;g__;s__	0	0	0	0	0	0	0
k__Bacteria;p__Proteobacteria;c__Deltaproteobacteria;o__NB1-j;f__JTB38;g__;s__	3	0	0	2	4	0	0	0	1		k__Bacteria;p__Proteobacteria;c__Deltaproteobacteria;o__NB1-j;f__JTB38;g__;s__	0	7	2	0	0	4	3	0	0	4	3	0	2	0	7	0	0	0	0	0	2	0	2	2	0	0	0	0	3		k__Bacteria;p__Proteobacteria;c__Deltaproteobacteria;o__NB1-j;f__JTB38;g__;s__	0	0	0	0	0	0	0
k__Bacteria;p__Proteobacteria;c__Deltaproteobacteria;o__NB1-j;f__MND4;g__;s__	2	0	0	0	5	0	0	8	2		k__Bacteria;p__Proteobacteria;c__Deltaproteobacteria;o__NB1-j;f__MND4;g__;s__	0	0	0	0	2	2	0	0	2	2	3	0	8	0	0	2	0	0	0	0	4	3	0	3	3	0	0	0	6		k__Bacteria;p__Proteobacteria;c__Deltaproteobacteria;o__NB1-j;f__MND4;g__;s__	0	0	0	0	0	0	0
k__Bacteria;p__Proteobacteria;c__Deltaproteobacteria;o__NB1-j;f__NB1-i;g__;s__	24	4	18	13	17	9	12	17	13		k__Bacteria;p__Proteobacteria;c__Deltaproteobacteria;o__NB1-j;f__NB1-i;g__;s__	3	4	2	0	3	6	9	4	5	4	15	2	7	11	5	8	2	4	4	5	7	8	3	23	18	10	0	0	10		k__Bacteria;p__Proteobacteria;c__Deltaproteobacteria;o__NB1-j;f__NB1-i;g__;s__	0	0	0	0	0	0	0
k__Bacteria;p__Proteobacteria;c__Deltaproteobacteria;o__Spirobacillales;f__;g__;s__	2	2	0	2	0	5	0	3	0		k__Bacteria;p__Proteobacteria;c__Deltaproteobacteria;o__Spirobacillales;f__;g__;s__	0	8	0	2	5	0	3	0	0	0	0	0	8	0	0	2	3	2	0	0	2	0	5	0	9	1	0	0	2		k__Bacteria;p__Proteobacteria;c__Deltaproteobacteria;o__Spirobacillales;f__;g__;s__	0	0	0	0	0	0	0
k__Bacteria;p__Proteobacteria;c__Deltaproteobacteria;o__Syntrophobacterales;__;__;__	3	0	4	2	0	0	0	3	3		k__Bacteria;p__Proteobacteria;c__Deltaproteobacteria;o__Syntrophobacterales;__;__;__	0	0	0	0	2	0	0	0	0	3	0	0	0	0	0	0	0	0	0	0	0	0	0	0	0	0	0	0	0		k__Bacteria;p__Proteobacteria;c__Deltaproteobacteria;o__Syntrophobacterales;__;__;__	0	0	0	0	0	0	0
k__Bacteria;p__Proteobacteria;c__Deltaproteobacteria;o__Syntrophobacterales;f__Syntrophobacteraceae;g__;s__	216	216	216	133	274	132	163	143	162		k__Bacteria;p__Proteobacteria;c__Deltaproteobacteria;o__Syntrophobacterales;f__Syntrophobacteraceae;g__;s__	105	105	78	26	113	31	81	21	51	83	163	75	115	89	34	93	61	64	66	131	96	72	63	122	150	100	59	17	138		k__Bacteria;p__Proteobacteria;c__Deltaproteobacteria;o__Syntrophobacterales;f__Syntrophobacteraceae;g__;s__	0	0	2	0	2	0	0
k__Bacteria;p__Proteobacteria;c__Deltaproteobacteria;o__[Entotheonellales];f__[Entotheonellaceae];g__;s__	18	7	15	6	17	11	2	10	13		k__Bacteria;p__Proteobacteria;c__Deltaproteobacteria;o__[Entotheonellales];f__[Entotheonellaceae];g__;s__	2	10	0	0	7	0	0	2	4	9	6	0	3	5	2	3	6	0	8	6	5	6	4	5	19	7	2	0	6		k__Bacteria;p__Proteobacteria;c__Deltaproteobacteria;o__[Entotheonellales];f__[Entotheonellaceae];g__;s__	0	0	0	0	0	0	0
k__Bacteria;p__Proteobacteria;c__Gammaproteobacteria;__;__;__;__	11	16	7	37	19	56	21	18	19		k__Bacteria;p__Proteobacteria;c__Gammaproteobacteria;__;__;__;__	19	77	21	19	131	39	466	20	72	94	22	64	59	78	30	48	37	86	72	15	38	28	18	53	40	11	25	217	81		k__Bacteria;p__Proteobacteria;c__Gammaproteobacteria;__;__;__;__	0	2	0	0	0	0	156
k__Bacteria;p__Proteobacteria;c__Gammaproteobacteria;o__Aeromonadales;f__Aeromonadaceae;g__;s__	0	0	0	9	3	0	3	5	4		k__Bacteria;p__Proteobacteria;c__Gammaproteobacteria;o__Aeromonadales;f__Aeromonadaceae;g__;s__	0	3	10	7	47	0	1245	0	9	22	0	0	0	0	0	25	15	0	27	0	0	2	0	0	5	0	0	4	27		k__Bacteria;p__Proteobacteria;c__Gammaproteobacteria;o__Aeromonadales;f__Aeromonadaceae;g__;s__	0	0	0	0	0	0	0
k__Bacteria;p__Proteobacteria;c__Gammaproteobacteria;o__Alteromonadales;__;__;__	3	0	0	0	0	0	0	0	0		k__Bacteria;p__Proteobacteria;c__Gammaproteobacteria;o__Alteromonadales;__;__;__	0	12	0	0	0	0	3	1	0	9	0	0	0	0	0	2	11	0	0	10	3	0	2	2	0	0	11	2	6		k__Bacteria;p__Proteobacteria;c__Gammaproteobacteria;o__Alteromonadales;__;__;__	0	0	3	0	0	0	0
k__Bacteria;p__Proteobacteria;c__Gammaproteobacteria;o__Alteromonadales;f__125ds10;g__;s__	0	0	0	0	0	0	0	0	0		k__Bacteria;p__Proteobacteria;c__Gammaproteobacteria;o__Alteromonadales;f__125ds10;g__;s__	0	4	0	0	5	0	2	0	0	0	0	0	0	0	0	0	0	0	0	0	0	0	0	0	0	0	0	0	0		k__Bacteria;p__Proteobacteria;c__Gammaproteobacteria;o__Alteromonadales;f__125ds10;g__;s__	0	0	0	0	0	0	0
k__Bacteria;p__Proteobacteria;c__Gammaproteobacteria;o__Alteromonadales;f__211ds20;g__;s__	2	3	7	0	0	5	4	9	2		k__Bacteria;p__Proteobacteria;c__Gammaproteobacteria;o__Alteromonadales;f__211ds20;g__;s__	0	4	6	5	6	0	4	0	30	6	163	21	4	60	3	35	25	35	37	29	2	21	14	38	26	50	39	6	20		k__Bacteria;p__Proteobacteria;c__Gammaproteobacteria;o__Alteromonadales;f__211ds20;g__;s__	0	2	0	0	0	2	0
k__Bacteria;p__Proteobacteria;c__Gammaproteobacteria;o__Alteromonadales;f__Alteromonadaceae;__;__	0	0	0	4	0	1	0	0	0		k__Bacteria;p__Proteobacteria;c__Gammaproteobacteria;o__Alteromonadales;f__Alteromonadaceae;__;__	0	8	0	0	0	0	32	0	0	0	0	0	0	0	0	2	0	0	0	0	0	0	0	0	0	0	0	0	0		k__Bacteria;p__Proteobacteria;c__Gammaproteobacteria;o__Alteromonadales;f__Alteromonadaceae;__;__	0	0	0	0	0	0	0
k__Bacteria;p__Proteobacteria;c__Gammaproteobacteria;o__Alteromonadales;f__Alteromonadaceae;g__Cellvibrio;s__	0	0	6	6	11	4	6	7	0		k__Bacteria;p__Proteobacteria;c__Gammaproteobacteria;o__Alteromonadales;f__Alteromonadaceae;g__Cellvibrio;s__	5	3	2	33	2	0	62	0	5	0	0	0	0	0	0	15	3	0	4	0	2	0	0	2	0	2	0	0	5		k__Bacteria;p__Proteobacteria;c__Gammaproteobacteria;o__Alteromonadales;f__Alteromonadaceae;g__Cellvibrio;s__	0	0	0	0	0	0	0
k__Bacteria;p__Proteobacteria;c__Gammaproteobacteria;o__Alteromonadales;f__OM60;g__;s__	0	0	0	3	0	0	0	0	0		k__Bacteria;p__Proteobacteria;c__Gammaproteobacteria;o__Alteromonadales;f__OM60;g__;s__	0	4	0	0	3	0	0	0	0	5	0	0	0	0	2	0	0	0	2	0	0	0	0	2	0	0	0	0	0		k__Bacteria;p__Proteobacteria;c__Gammaproteobacteria;o__Alteromonadales;f__OM60;g__;s__	0	0	0	0	0	0	0
k__Bacteria;p__Proteobacteria;c__Gammaproteobacteria;o__Chromatiales;__;__;__	13	5	7	6	6	5	8	4	19		k__Bacteria;p__Proteobacteria;c__Gammaproteobacteria;o__Chromatiales;__;__;__	3	8	2	0	4	4	2	3	6	9	6	0	2	6	6	7	7	8	3	2	3	0	5	4	10	10	0	2	3		k__Bacteria;p__Proteobacteria;c__Gammaproteobacteria;o__Chromatiales;__;__;__	0	0	0	0	0	0	0
k__Bacteria;p__Proteobacteria;c__Gammaproteobacteria;o__Enterobacteriales;f__Enterobacteriaceae;__;__	0	0	0	0	0	0	0	2	0		k__Bacteria;p__Proteobacteria;c__Gammaproteobacteria;o__Enterobacteriales;f__Enterobacteriaceae;__;__	107	7	20	101	13	563	30	280	63	36	15	17	34	21	263	5	0	0	0	0	3	21	61	1	0	0	34	8	11		k__Bacteria;p__Proteobacteria;c__Gammaproteobacteria;o__Enterobacteriales;f__Enterobacteriaceae;__;__	110	74	2198	27	86	5667	844
k__Bacteria;p__Proteobacteria;c__Gammaproteobacteria;o__Enterobacteriales;f__Enterobacteriaceae;g__Erwinia;__	0	0	0	0	0	0	0	0	0		k__Bacteria;p__Proteobacteria;c__Gammaproteobacteria;o__Enterobacteriales;f__Enterobacteriaceae;g__Erwinia;__	0	0	0	0	0	0	0	0	0	0	0	7	0	0	0	0	0	0	0	0	0	0	0	0	0	0	0	0	2		k__Bacteria;p__Proteobacteria;c__Gammaproteobacteria;o__Enterobacteriales;f__Enterobacteriaceae;g__Erwinia;__	0	3	0	0	0	0	0
k__Bacteria;p__Proteobacteria;c__Gammaproteobacteria;o__Enterobacteriales;f__Enterobacteriaceae;g__Erwinia;s__	0	0	0	0	0	0	0	0	0		k__Bacteria;p__Proteobacteria;c__Gammaproteobacteria;o__Enterobacteriales;f__Enterobacteriaceae;g__Erwinia;s__	0	17	6	0	2	0	21	65	29	11	0	0	0	13	20	0	0	0	3	0	0	0	0	0	0	0	126	0	1		k__Bacteria;p__Proteobacteria;c__Gammaproteobacteria;o__Enterobacteriales;f__Enterobacteriaceae;g__Erwinia;s__	0	64	28	0	0	0	81
k__Bacteria;p__Proteobacteria;c__Gammaproteobacteria;o__Enterobacteriales;f__Enterobacteriaceae;g__Gluconacetobacter;s__	0	0	0	0	0	0	0	0	0		k__Bacteria;p__Proteobacteria;c__Gammaproteobacteria;o__Enterobacteriales;f__Enterobacteriaceae;g__Gluconacetobacter;s__	0	0	0	0	0	0	0	0	0	0	0	0	0	0	0	0	0	0	0	0	0	0	2	0	0	0	0	0	0		k__Bacteria;p__Proteobacteria;c__Gammaproteobacteria;o__Enterobacteriales;f__Enterobacteriaceae;g__Gluconacetobacter;s__	0	0	0	0	0	0	0
k__Bacteria;p__Proteobacteria;c__Gammaproteobacteria;o__Enterobacteriales;f__Enterobacteriaceae;g__Klebsiella;s__	0	0	0	0	0	0	0	0	0		k__Bacteria;p__Proteobacteria;c__Gammaproteobacteria;o__Enterobacteriales;f__Enterobacteriaceae;g__Klebsiella;s__	0	0	26	5	0	156	0	0	0	0	0	0	86	0	0	2	0	0	0	0	0	0	0	0	0	0	0	0	0		k__Bacteria;p__Proteobacteria;c__Gammaproteobacteria;o__Enterobacteriales;f__Enterobacteriaceae;g__Klebsiella;s__	0	0	0	0	0	0	0
k__Bacteria;p__Proteobacteria;c__Gammaproteobacteria;o__Enterobacteriales;f__Enterobacteriaceae;g__Sodalis;s__	0	0	0	0	0	0	0	0	0		k__Bacteria;p__Proteobacteria;c__Gammaproteobacteria;o__Enterobacteriales;f__Enterobacteriaceae;g__Sodalis;s__	0	0	0	0	76	0	0	0	6	0	0	129	0	0	0	0	0	0	0	0	0	2	0	0	0	0	0	0	0		k__Bacteria;p__Proteobacteria;c__Gammaproteobacteria;o__Enterobacteriales;f__Enterobacteriaceae;g__Sodalis;s__	0	0	209	0	11	0	0
k__Bacteria;p__Proteobacteria;c__Gammaproteobacteria;o__HTCC2188;f__HTCC2089;g__;s__	10	8	9	15	8	6	5	5	9		k__Bacteria;p__Proteobacteria;c__Gammaproteobacteria;o__HTCC2188;f__HTCC2089;g__;s__	5	10	0	0	6	3	2	0	3	0	7	3	5	2	0	5	2	0	0	4	0	0	8	5	13	10	0	0	9		k__Bacteria;p__Proteobacteria;c__Gammaproteobacteria;o__HTCC2188;f__HTCC2089;g__;s__	0	0	2	0	0	0	0
k__Bacteria;p__Proteobacteria;c__Gammaproteobacteria;o__Legionellales;__;__;__	5	0	5	0	3	0	0	2	9		k__Bacteria;p__Proteobacteria;c__Gammaproteobacteria;o__Legionellales;__;__;__	0	2	45	0	2	44	0	0	0	0	0	2	0	8	0	0	0	0	2	0	0	8	4	0	4	3	4	29	4		k__Bacteria;p__Proteobacteria;c__Gammaproteobacteria;o__Legionellales;__;__;__	2	0	0	0	0	0	0
k__Bacteria;p__Proteobacteria;c__Gammaproteobacteria;o__Legionellales;f__;g__;s__	0	0	0	0	0	0	0	0	0		k__Bacteria;p__Proteobacteria;c__Gammaproteobacteria;o__Legionellales;f__;g__;s__	0	0	0	16	0	0	3	7	0	10	0	0	6	0	0	0	0	0	0	0	0	0	0	0	0	0	0	0	0		k__Bacteria;p__Proteobacteria;c__Gammaproteobacteria;o__Legionellales;f__;g__;s__	0	0	0	0	0	0	0
k__Bacteria;p__Proteobacteria;c__Gammaproteobacteria;o__Legionellales;f__Coxiellaceae;g__;s__	0	0	0	0	0	2	2	0	2		k__Bacteria;p__Proteobacteria;c__Gammaproteobacteria;o__Legionellales;f__Coxiellaceae;g__;s__	3	10	0	13	5	0	2	0	0	11	0	34	0	7	13	0	0	0	5	0	0	0	0	0	0	0	18	12	7		k__Bacteria;p__Proteobacteria;c__Gammaproteobacteria;o__Legionellales;f__Coxiellaceae;g__;s__	0	0	6	0	0	0	0
k__Bacteria;p__Proteobacteria;c__Gammaproteobacteria;o__Legionellales;f__Coxiellaceae;g__Aquicella;s__	4	0	2	4	0	9	2	4	4		k__Bacteria;p__Proteobacteria;c__Gammaproteobacteria;o__Legionellales;f__Coxiellaceae;g__Aquicella;s__	17	13	4	3	27	39	4	2	18	13	7	13	4	5	7	0	0	11	3	74	9	31	42	4	4	0	65	9	11		k__Bacteria;p__Proteobacteria;c__Gammaproteobacteria;o__Legionellales;f__Coxiellaceae;g__Aquicella;s__	0	0	0	0	0	4	15
k__Bacteria;p__Proteobacteria;c__Gammaproteobacteria;o__Methylococcales;f__Crenotrichaceae;g__Crenothrix;s__	5	0	0	0	0	0	0	0	0		k__Bacteria;p__Proteobacteria;c__Gammaproteobacteria;o__Methylococcales;f__Crenotrichaceae;g__Crenothrix;s__	0	0	2	0	0	0	0	0	0	0	0	0	0	0	0	0	0	0	0	0	0	0	0	0	8	0	0	0	5		k__Bacteria;p__Proteobacteria;c__Gammaproteobacteria;o__Methylococcales;f__Crenotrichaceae;g__Crenothrix;s__	0	0	0	0	0	0	0
k__Bacteria;p__Proteobacteria;c__Gammaproteobacteria;o__Oceanospirillales;__;__;__	0	0	0	0	0	0	0	0	0		k__Bacteria;p__Proteobacteria;c__Gammaproteobacteria;o__Oceanospirillales;__;__;__	3	2	0	8	9	2	0	0	4	27	2	4	5	0	3	11	6	8	0	2	0	3	2	3	3	3	8	0	4		k__Bacteria;p__Proteobacteria;c__Gammaproteobacteria;o__Oceanospirillales;__;__;__	0	2	2	2	0	0	11
k__Bacteria;p__Proteobacteria;c__Gammaproteobacteria;o__Oceanospirillales;f__Halomonadaceae;g__;s__	2	0	2	5	2	0	4	0	14		k__Bacteria;p__Proteobacteria;c__Gammaproteobacteria;o__Oceanospirillales;f__Halomonadaceae;g__;s__	0	32	11	11	14	0	54	0	0	59	0	0	42	0	0	0	1	0	3	0	2	4	0	2	0	0	2	0	0		k__Bacteria;p__Proteobacteria;c__Gammaproteobacteria;o__Oceanospirillales;f__Halomonadaceae;g__;s__	0	0	0	0	0	0	8
k__Bacteria;p__Proteobacteria;c__Gammaproteobacteria;o__Pseudomonadales;f__Moraxellaceae;g__;s__	3	0	2	0	0	0	0	0	0		k__Bacteria;p__Proteobacteria;c__Gammaproteobacteria;o__Pseudomonadales;f__Moraxellaceae;g__;s__	0	0	0	0	0	0	0	0	0	3	0	0	0	0	0	0	0	0	0	0	0	0	0	0	3	0	0	0	2		k__Bacteria;p__Proteobacteria;c__Gammaproteobacteria;o__Pseudomonadales;f__Moraxellaceae;g__;s__	0	0	0	0	0	0	0
k__Bacteria;p__Proteobacteria;c__Gammaproteobacteria;o__Pseudomonadales;f__Pseudomonadaceae;__;__	0	0	0	0	4	1	0	0	4		k__Bacteria;p__Proteobacteria;c__Gammaproteobacteria;o__Pseudomonadales;f__Pseudomonadaceae;__;__	21	7	13	2	41	19	15	37	7	16	0	2	0	0	58	0	0	0	1	0	1	0	0	0	5	0	37	0	0		k__Bacteria;p__Proteobacteria;c__Gammaproteobacteria;o__Pseudomonadales;f__Pseudomonadaceae;__;__	0	0	0	0	0	2	0
k__Bacteria;p__Proteobacteria;c__Gammaproteobacteria;o__Pseudomonadales;f__Pseudomonadaceae;g__Pseudomonas;__	40	84	20	27	22	194	72	215	149		k__Bacteria;p__Proteobacteria;c__Gammaproteobacteria;o__Pseudomonadales;f__Pseudomonadaceae;g__Pseudomonas;__	185	93	104	110	115	73	96	34	86	876	104	47	560	279	141	215	170	77	431	91	611	113	57	118	60	153	202	181	988		k__Bacteria;p__Proteobacteria;c__Gammaproteobacteria;o__Pseudomonadales;f__Pseudomonadaceae;g__Pseudomonas;__	1	13	22	0	4	13	32
k__Bacteria;p__Proteobacteria;c__Gammaproteobacteria;o__Pseudomonadales;f__Pseudomonadaceae;g__Pseudomonas;s__	5	0	3	3	1	13	4	2	29		k__Bacteria;p__Proteobacteria;c__Gammaproteobacteria;o__Pseudomonadales;f__Pseudomonadaceae;g__Pseudomonas;s__	61	20	10	2	19	6	17	4	0	141	4	0	49	19	9	76	32	9	141	21	82	21	2	8	6	4	0	50	189		k__Bacteria;p__Proteobacteria;c__Gammaproteobacteria;o__Pseudomonadales;f__Pseudomonadaceae;g__Pseudomonas;s__	10	4	0	0	0	0	0
k__Bacteria;p__Proteobacteria;c__Gammaproteobacteria;o__Pseudomonadales;f__Pseudomonadaceae;g__Pseudomonas;s__fragi	7	0	8	12	3	4	4	3	15		k__Bacteria;p__Proteobacteria;c__Gammaproteobacteria;o__Pseudomonadales;f__Pseudomonadaceae;g__Pseudomonas;s__fragi	132	35	13	0	30	3	25	0	0	92	0	0	3	0	5	85	57	6	234	9	101	17	0	0	0	0	0	3	62		k__Bacteria;p__Proteobacteria;c__Gammaproteobacteria;o__Pseudomonadales;f__Pseudomonadaceae;g__Pseudomonas;s__fragi	0	0	0	0	0	0	3
k__Bacteria;p__Proteobacteria;c__Gammaproteobacteria;o__Pseudomonadales;f__Pseudomonadaceae;g__Pseudomonas;s__veronii	0	0	0	0	0	0	0	0	0		k__Bacteria;p__Proteobacteria;c__Gammaproteobacteria;o__Pseudomonadales;f__Pseudomonadaceae;g__Pseudomonas;s__veronii	0	0	0	4	0	0	0	0	0	20	0	0	0	0	0	0	0	0	0	0	0	0	0	0	0	0	0	0	0		k__Bacteria;p__Proteobacteria;c__Gammaproteobacteria;o__Pseudomonadales;f__Pseudomonadaceae;g__Pseudomonas;s__veronii	0	0	0	0	0	0	0
k__Bacteria;p__Proteobacteria;c__Gammaproteobacteria;o__Pseudomonadales;f__Pseudomonadaceae;g__Pseudomonas;s__viridiflava	1	0	0	0	0	3	1	0	0		k__Bacteria;p__Proteobacteria;c__Gammaproteobacteria;o__Pseudomonadales;f__Pseudomonadaceae;g__Pseudomonas;s__viridiflava	0	0	0	16	0	1	0	3	10	0	0	0	0	2	0	9	3	4	0	1	0	0	0	0	0	0	19	0	0		k__Bacteria;p__Proteobacteria;c__Gammaproteobacteria;o__Pseudomonadales;f__Pseudomonadaceae;g__Pseudomonas;s__viridiflava	0	0	3	0	0	0	1
k__Bacteria;p__Proteobacteria;c__Gammaproteobacteria;o__Thiotrichales;f__Piscirickettsiaceae;g__;s__	13	14	22	5	11	9	7	11	32		k__Bacteria;p__Proteobacteria;c__Gammaproteobacteria;o__Thiotrichales;f__Piscirickettsiaceae;g__;s__	11	7	3	0	7	3	3	4	2	6	12	0	9	2	4	5	6	5	1	6	20	5	0	3	52	0	0	0	13		k__Bacteria;p__Proteobacteria;c__Gammaproteobacteria;o__Thiotrichales;f__Piscirickettsiaceae;g__;s__	0	0	0	0	0	0	0
k__Bacteria;p__Proteobacteria;c__Gammaproteobacteria;o__Xanthomonadales;f__Sinobacteraceae;__;__	0	0	0	2	0	2	5	0	0		k__Bacteria;p__Proteobacteria;c__Gammaproteobacteria;o__Xanthomonadales;f__Sinobacteraceae;__;__	9	0	9	49	0	31	0	22	5	8	15	3	10	0	5	7	6	0	6	4	3	2	0	4	0	4	3	0	2		k__Bacteria;p__Proteobacteria;c__Gammaproteobacteria;o__Xanthomonadales;f__Sinobacteraceae;__;__	0	0	9	0	0	0	4
k__Bacteria;p__Proteobacteria;c__Gammaproteobacteria;o__Xanthomonadales;f__Sinobacteraceae;g__;s__	104	159	139	125	153	142	110	120	138		k__Bacteria;p__Proteobacteria;c__Gammaproteobacteria;o__Xanthomonadales;f__Sinobacteraceae;g__;s__	122	174	81	60	249	107	93	86	119	151	118	800	194	542	142	233	159	321	380	259	146	309	181	142	215	287	456	159	162		k__Bacteria;p__Proteobacteria;c__Gammaproteobacteria;o__Xanthomonadales;f__Sinobacteraceae;g__;s__	4	4	16	2	14	19	22
k__Bacteria;p__Proteobacteria;c__Gammaproteobacteria;o__Xanthomonadales;f__Sinobacteraceae;g__Hydrocarboniphaga;s__effusa	0	0	0	0	0	0	0	0	0		k__Bacteria;p__Proteobacteria;c__Gammaproteobacteria;o__Xanthomonadales;f__Sinobacteraceae;g__Hydrocarboniphaga;s__effusa	19	0	2	0	14	2	0	3	0	0	0	1	0	0	118	0	0	0	27	0	0	0	0	0	0	6	0	0	0		k__Bacteria;p__Proteobacteria;c__Gammaproteobacteria;o__Xanthomonadales;f__Sinobacteraceae;g__Hydrocarboniphaga;s__effusa	2	0	0	0	0	0	0
k__Bacteria;p__Proteobacteria;c__Gammaproteobacteria;o__Xanthomonadales;f__Sinobacteraceae;g__Nevskia;__	0	0	0	0	0	0	3	0	0		k__Bacteria;p__Proteobacteria;c__Gammaproteobacteria;o__Xanthomonadales;f__Sinobacteraceae;g__Nevskia;__	4	6	0	15	0	91	0	45	10	5	0	4	0	2	6	14	7	7	21	2	0	2	0	12	4	9	6	0	2		k__Bacteria;p__Proteobacteria;c__Gammaproteobacteria;o__Xanthomonadales;f__Sinobacteraceae;g__Nevskia;__	0	0	11	0	0	0	10
k__Bacteria;p__Proteobacteria;c__Gammaproteobacteria;o__Xanthomonadales;f__Sinobacteraceae;g__Nevskia;s__	0	0	0	0	0	0	0	0	0		k__Bacteria;p__Proteobacteria;c__Gammaproteobacteria;o__Xanthomonadales;f__Sinobacteraceae;g__Nevskia;s__	5	12	3	60	10	10	0	0	32	0	0	1056	28	208	3	9	12	170	6	20	34	230	57	36	0	164	314	88	40		k__Bacteria;p__Proteobacteria;c__Gammaproteobacteria;o__Xanthomonadales;f__Sinobacteraceae;g__Nevskia;s__	0	0	0	0	0	0	0
k__Bacteria;p__Proteobacteria;c__Gammaproteobacteria;o__Xanthomonadales;f__Sinobacteraceae;g__Nevskia;s__ramosa	0	0	0	0	0	0	0	0	0		k__Bacteria;p__Proteobacteria;c__Gammaproteobacteria;o__Xanthomonadales;f__Sinobacteraceae;g__Nevskia;s__ramosa	15	0	0	0	0	0	0	0	42	0	0	0	0	0	0	0	0	0	0	0	0	0	0	0	0	0	0	0	0		k__Bacteria;p__Proteobacteria;c__Gammaproteobacteria;o__Xanthomonadales;f__Sinobacteraceae;g__Nevskia;s__ramosa	0	0	0	0	0	0	0
k__Bacteria;p__Proteobacteria;c__Gammaproteobacteria;o__Xanthomonadales;f__Sinobacteraceae;g__Steroidobacter;s__	54	81	25	61	45	69	44	62	55		k__Bacteria;p__Proteobacteria;c__Gammaproteobacteria;o__Xanthomonadales;f__Sinobacteraceae;g__Steroidobacter;s__	220	172	68	93	209	240	62	153	214	305	101	53	59	64	284	313	218	128	283	52	82	96	32	137	148	93	63	4	69		k__Bacteria;p__Proteobacteria;c__Gammaproteobacteria;o__Xanthomonadales;f__Sinobacteraceae;g__Steroidobacter;s__	4	19	0	2	10	29	113
k__Bacteria;p__Proteobacteria;c__Gammaproteobacteria;o__Xanthomonadales;f__Xanthomonadaceae;__;__	9	19	3	23	13	17	25	61	30		k__Bacteria;p__Proteobacteria;c__Gammaproteobacteria;o__Xanthomonadales;f__Xanthomonadaceae;__;__	233	35	506	262	118	440	107	578	383	262	62	117	52	28	227	72	47	89	67	35	24	58	25	37	58	30	60	5	14		k__Bacteria;p__Proteobacteria;c__Gammaproteobacteria;o__Xanthomonadales;f__Xanthomonadaceae;__;__	0	3	10	0	0	4	92
k__Bacteria;p__Proteobacteria;c__Gammaproteobacteria;o__Xanthomonadales;f__Xanthomonadaceae;g__;s__	14	5	10	13	26	21	15	14	12		k__Bacteria;p__Proteobacteria;c__Gammaproteobacteria;o__Xanthomonadales;f__Xanthomonadaceae;g__;s__	77	53	43	35	43	38	34	65	68	31	36	142	177	149	16	55	60	40	31	41	47	43	34	53	13	62	67	27	26		k__Bacteria;p__Proteobacteria;c__Gammaproteobacteria;o__Xanthomonadales;f__Xanthomonadaceae;g__;s__	0	3	0	0	0	0	4
k__Bacteria;p__Proteobacteria;c__Gammaproteobacteria;o__Xanthomonadales;f__Xanthomonadaceae;g__Arenimonas;s__	0	0	3	11	0	2	0	2	0		k__Bacteria;p__Proteobacteria;c__Gammaproteobacteria;o__Xanthomonadales;f__Xanthomonadaceae;g__Arenimonas;s__	6	5	0	2	4	2	11	2	21	8	2	0	0	0	3	0	2	2	4	0	0	4	0	9	0	3	0	0	3		k__Bacteria;p__Proteobacteria;c__Gammaproteobacteria;o__Xanthomonadales;f__Xanthomonadaceae;g__Arenimonas;s__	0	0	0	0	0	0	0
k__Bacteria;p__Proteobacteria;c__Gammaproteobacteria;o__Xanthomonadales;f__Xanthomonadaceae;g__Dokdonella;s__	4	22	0	0	0	7	25	0	0		k__Bacteria;p__Proteobacteria;c__Gammaproteobacteria;o__Xanthomonadales;f__Xanthomonadaceae;g__Dokdonella;s__	24	21	90	110	41	83	16	68	62	37	25	120	11	37	38	60	42	53	122	41	25	57	21	64	15	41	58	6	8		k__Bacteria;p__Proteobacteria;c__Gammaproteobacteria;o__Xanthomonadales;f__Xanthomonadaceae;g__Dokdonella;s__	0	3	0	0	0	5	28
k__Bacteria;p__Proteobacteria;c__Gammaproteobacteria;o__Xanthomonadales;f__Xanthomonadaceae;g__Dyella;s__	0	0	0	0	0	7	0	0	0		k__Bacteria;p__Proteobacteria;c__Gammaproteobacteria;o__Xanthomonadales;f__Xanthomonadaceae;g__Dyella;s__	0	0	0	0	0	0	0	0	3	0	0	0	0	0	0	0	0	0	0	0	0	0	0	0	3	0	0	0	0		k__Bacteria;p__Proteobacteria;c__Gammaproteobacteria;o__Xanthomonadales;f__Xanthomonadaceae;g__Dyella;s__	0	0	0	0	0	0	0
k__Bacteria;p__Proteobacteria;c__Gammaproteobacteria;o__Xanthomonadales;f__Xanthomonadaceae;g__Luteibacter;s__rhizovicinus	0	0	0	0	0	0	0	0	3		k__Bacteria;p__Proteobacteria;c__Gammaproteobacteria;o__Xanthomonadales;f__Xanthomonadaceae;g__Luteibacter;s__rhizovicinus	2	0	26	31	9	15	5	24	0	0	4	0	0	10	13	10	2	14	0	0	3	0	4	9	3	0	138	12	0		k__Bacteria;p__Proteobacteria;c__Gammaproteobacteria;o__Xanthomonadales;f__Xanthomonadaceae;g__Luteibacter;s__rhizovicinus	0	3	0	0	0	11	22
k__Bacteria;p__Proteobacteria;c__Gammaproteobacteria;o__Xanthomonadales;f__Xanthomonadaceae;g__Lysobacter;s__	4	6	3	7	0	4	5	15	11		k__Bacteria;p__Proteobacteria;c__Gammaproteobacteria;o__Xanthomonadales;f__Xanthomonadaceae;g__Lysobacter;s__	20	10	7	2	11	7	8	10	2	9	6	0	8	6	6	7	4	2	1	2	6	0	0	7	4	3	0	5	2		k__Bacteria;p__Proteobacteria;c__Gammaproteobacteria;o__Xanthomonadales;f__Xanthomonadaceae;g__Lysobacter;s__	0	0	0	0	0	0	0
k__Bacteria;p__Proteobacteria;c__Gammaproteobacteria;o__Xanthomonadales;f__Xanthomonadaceae;g__Pseudoxanthomonas;__	0	0	0	0	0	0	0	0	0		k__Bacteria;p__Proteobacteria;c__Gammaproteobacteria;o__Xanthomonadales;f__Xanthomonadaceae;g__Pseudoxanthomonas;__	0	1	0	10	0	0	0	0	0	0	0	0	0	0	0	0	0	0	0	0	0	0	0	0	0	0	0	0	0		k__Bacteria;p__Proteobacteria;c__Gammaproteobacteria;o__Xanthomonadales;f__Xanthomonadaceae;g__Pseudoxanthomonas;__	0	0	0	0	0	0	0
k__Bacteria;p__Proteobacteria;c__Gammaproteobacteria;o__Xanthomonadales;f__Xanthomonadaceae;g__Pseudoxanthomonas;s__mexicana	0	0	0	0	2	3	3	0	0		k__Bacteria;p__Proteobacteria;c__Gammaproteobacteria;o__Xanthomonadales;f__Xanthomonadaceae;g__Pseudoxanthomonas;s__mexicana	0	0	0	0	0	0	0	0	0	0	0	0	2	0	0	0	0	5	14	0	0	3	2	0	0	2	0	0	0		k__Bacteria;p__Proteobacteria;c__Gammaproteobacteria;o__Xanthomonadales;f__Xanthomonadaceae;g__Pseudoxanthomonas;s__mexicana	0	0	0	0	0	0	0
k__Bacteria;p__Proteobacteria;c__Gammaproteobacteria;o__Xanthomonadales;f__Xanthomonadaceae;g__Rhodanobacter;s__	0	0	0	0	0	5	0	4	0		k__Bacteria;p__Proteobacteria;c__Gammaproteobacteria;o__Xanthomonadales;f__Xanthomonadaceae;g__Rhodanobacter;s__	14	0	11	16	10	9	0	2	0	4	8	50	9	24	6	12	8	70	76	35	5	170	22	21	6	81	222	278	11		k__Bacteria;p__Proteobacteria;c__Gammaproteobacteria;o__Xanthomonadales;f__Xanthomonadaceae;g__Rhodanobacter;s__	8	0	8	0	0	0	10
k__Bacteria;p__Proteobacteria;c__Gammaproteobacteria;o__Xanthomonadales;f__Xanthomonadaceae;g__Stenotrophomonas;__	0	0	0	0	0	0	0	0	0		k__Bacteria;p__Proteobacteria;c__Gammaproteobacteria;o__Xanthomonadales;f__Xanthomonadaceae;g__Stenotrophomonas;__	0	0	0	7	1	1	2	3	0	0	0	0	0	5	0	0	0	0	0	0	0	0	0	0	0	0	0	0	0		k__Bacteria;p__Proteobacteria;c__Gammaproteobacteria;o__Xanthomonadales;f__Xanthomonadaceae;g__Stenotrophomonas;__	0	2	0	0	0	0	0
k__Bacteria;p__Proteobacteria;c__Gammaproteobacteria;o__Xanthomonadales;f__Xanthomonadaceae;g__Stenotrophomonas;s__	0	0	0	0	0	0	0	7	0		k__Bacteria;p__Proteobacteria;c__Gammaproteobacteria;o__Xanthomonadales;f__Xanthomonadaceae;g__Stenotrophomonas;s__	0	2	0	0	0	0	0	0	0	0	0	0	0	0	0	0	0	0	0	0	0	0	0	0	0	8	0	0	0		k__Bacteria;p__Proteobacteria;c__Gammaproteobacteria;o__Xanthomonadales;f__Xanthomonadaceae;g__Stenotrophomonas;s__	0	0	0	0	0	0	0
k__Bacteria;p__Proteobacteria;c__Gammaproteobacteria;o__Xanthomonadales;f__Xanthomonadaceae;g__Thermomonas;__	0	0	0	0	2	0	0	2	0		k__Bacteria;p__Proteobacteria;c__Gammaproteobacteria;o__Xanthomonadales;f__Xanthomonadaceae;g__Thermomonas;__	0	0	0	0	6	0	0	0	0	0	0	0	0	0	0	1	0	0	0	0	0	0	0	0	0	0	0	2	0		k__Bacteria;p__Proteobacteria;c__Gammaproteobacteria;o__Xanthomonadales;f__Xanthomonadaceae;g__Thermomonas;__	0	0	0	0	0	0	0
k__Bacteria;p__Proteobacteria;c__Gammaproteobacteria;o__Xanthomonadales;f__Xanthomonadaceae;g__Thermomonas;s__	2	0	0	6	0	3	9	0	0		k__Bacteria;p__Proteobacteria;c__Gammaproteobacteria;o__Xanthomonadales;f__Xanthomonadaceae;g__Thermomonas;s__	2	2	12	6	0	5	36	19	2	5	5	2	2	0	9	0	6	29	15	3	2	2	4	0	5	6	2	0	0		k__Bacteria;p__Proteobacteria;c__Gammaproteobacteria;o__Xanthomonadales;f__Xanthomonadaceae;g__Thermomonas;s__	0	0	0	0	0	0	0
k__Bacteria;p__Proteobacteria;c__Gammaproteobacteria;o__[Marinicellales];f__[Marinicellaceae];g__;s__	3	0	2	4	0	0	0	0	2		k__Bacteria;p__Proteobacteria;c__Gammaproteobacteria;o__[Marinicellales];f__[Marinicellaceae];g__;s__	0	4	0	0	0	2	0	0	0	0	0	0	0	0	0	0	0	0	0	0	3	2	0	0	0	0	0	0	3		k__Bacteria;p__Proteobacteria;c__Gammaproteobacteria;o__[Marinicellales];f__[Marinicellaceae];g__;s__	0	0	0	0	0	0	0
k__Bacteria;p__Proteobacteria;c__TA18;o__PHOS-HD29;f__;g__;s__	0	0	0	0	0	0	0	0	0		k__Bacteria;p__Proteobacteria;c__TA18;o__PHOS-HD29;f__;g__;s__	0	0	3	4	0	18	0	3	16	0	0	0	0	0	0	0	0	0	0	0	0	0	0	0	0	0	0	0	0		k__Bacteria;p__Proteobacteria;c__TA18;o__PHOS-HD29;f__;g__;s__	0	0	0	0	0	0	3
k__Bacteria;p__Spirochaetes;c__Spirochaetes;o__Spirochaetales;f__Spirochaetaceae;g__;s__	0	0	0	0	0	0	0	0	0		k__Bacteria;p__Spirochaetes;c__Spirochaetes;o__Spirochaetales;f__Spirochaetaceae;g__;s__	0	5	0	11	5	9	0	4	0	0	2	0	2	0	10	0	0	0	2	0	0	0	0	2	0	0	0	0	0		k__Bacteria;p__Spirochaetes;c__Spirochaetes;o__Spirochaetales;f__Spirochaetaceae;g__;s__	0	0	16	0	0	7	4
k__Bacteria;p__Spirochaetes;c__Spirochaetes;o__Spirochaetales;f__Spirochaetaceae;g__Spirochaeta;s__aurantia	0	0	0	0	0	0	0	0	2		k__Bacteria;p__Spirochaetes;c__Spirochaetes;o__Spirochaetales;f__Spirochaetaceae;g__Spirochaeta;s__aurantia	0	0	0	22	0	3	0	0	9	0	0	14	10	3	9	2	0	0	9	2	0	0	0	0	0	0	5	6	2		k__Bacteria;p__Spirochaetes;c__Spirochaetes;o__Spirochaetales;f__Spirochaetaceae;g__Spirochaeta;s__aurantia	0	0	12	0	2	0	0
k__Bacteria;p__Spirochaetes;c__[Leptospirae];o__[Leptospirales];f__Leptospiraceae;g__Leptospira;s__	0	0	0	0	0	0	0	0	0		k__Bacteria;p__Spirochaetes;c__[Leptospirae];o__[Leptospirales];f__Leptospiraceae;g__Leptospira;s__	0	0	0	0	0	0	0	0	0	6	0	0	0	0	0	0	0	0	0	0	0	0	0	0	0	0	0	0	0		k__Bacteria;p__Spirochaetes;c__[Leptospirae];o__[Leptospirales];f__Leptospiraceae;g__Leptospira;s__	0	0	0	0	0	0	0
k__Bacteria;p__Spirochaetes;c__[Leptospirae];o__[Leptospirales];f__Leptospiraceae;g__Leptospira;s__biflexa	0	0	0	0	0	0	0	0	0		k__Bacteria;p__Spirochaetes;c__[Leptospirae];o__[Leptospirales];f__Leptospiraceae;g__Leptospira;s__biflexa	2	0	0	0	0	3	0	2	2	2	0	0	0	0	3	0	0	0	3	0	0	0	0	0	0	0	0	0	0		k__Bacteria;p__Spirochaetes;c__[Leptospirae];o__[Leptospirales];f__Leptospiraceae;g__Leptospira;s__biflexa	0	0	0	0	0	0	3
k__Bacteria;p__Spirochaetes;c__[Leptospirae];o__[Leptospirales];f__Leptospiraceae;g__Turneriella;s__	0	0	0	0	0	0	6	0	0		k__Bacteria;p__Spirochaetes;c__[Leptospirae];o__[Leptospirales];f__Leptospiraceae;g__Turneriella;s__	0	11	8	4	2	12	4	6	4	6	0	3	2	0	2	0	0	2	3	0	0	0	0	0	2	0	0	0	0		k__Bacteria;p__Spirochaetes;c__[Leptospirae];o__[Leptospirales];f__Leptospiraceae;g__Turneriella;s__	0	0	0	0	0	0	0
k__Bacteria;p__TM6;__;__;__;__;__	0	0	0	0	0	0	0	0	0		k__Bacteria;p__TM6;__;__;__;__;__	3	0	0	0	0	0	0	0	0	0	0	0	0	0	0	0	0	0	0	0	3	0	0	3	0	0	0	0	0		k__Bacteria;p__TM6;__;__;__;__;__	0	0	9	0	0	0	6
k__Bacteria;p__TM6;c__SBRH58;o__;f__;g__;s__	0	0	0	2	3	0	0	2	9		k__Bacteria;p__TM6;c__SBRH58;o__;f__;g__;s__	0	2	0	0	0	0	0	3	2	0	0	0	0	0	0	0	0	0	0	0	0	0	0	0	0	0	0	0	1		k__Bacteria;p__TM6;c__SBRH58;o__;f__;g__;s__	0	0	0	0	0	0	0
k__Bacteria;p__TM6;c__SJA-4;__;__;__;__	0	0	0	0	0	0	0	0	0		k__Bacteria;p__TM6;c__SJA-4;__;__;__;__	0	5	0	0	0	6	0	0	1	0	2	4	4	4	2	0	0	50	0	3	0	9	0	0	2	5	12	4	6		k__Bacteria;p__TM6;c__SJA-4;__;__;__;__	0	0	0	0	0	0	0
k__Bacteria;p__TM6;c__SJA-4;o__;f__;g__;s__	2	7	2	5	7	17	8	4	2		k__Bacteria;p__TM6;c__SJA-4;o__;f__;g__;s__	2	6	8	6	6	34	39	7	12	4	19	15	2	13	0	8	2	6	4	8	2	0	0	13	4	7	15	32	3		k__Bacteria;p__TM6;c__SJA-4;o__;f__;g__;s__	0	0	0	0	0	0	1
k__Bacteria;p__TM6;c__SJA-4;o__YJF2-48;f__;g__;s__	0	0	0	0	0	0	0	0	0		k__Bacteria;p__TM6;c__SJA-4;o__YJF2-48;f__;g__;s__	0	0	0	0	0	0	0	0	0	0	0	7	0	0	0	0	0	0	0	0	0	0	0	0	0	0	0	5	0		k__Bacteria;p__TM6;c__SJA-4;o__YJF2-48;f__;g__;s__	0	2	0	0	0	0	0
k__Bacteria;p__TM7;__;__;__;__;__	0	0	0	1	0	2	0	3	3		k__Bacteria;p__TM7;__;__;__;__;__	0	0	0	0	2	0	3	0	0	11	0	0	0	0	0	0	0	2	0	0	0	0	0	0	0	0	0	0	0		k__Bacteria;p__TM7;__;__;__;__;__	0	0	0	0	0	0	0
k__Bacteria;p__TM7;c__;o__;f__;g__;s__	0	0	5	0	0	0	0	1	0		k__Bacteria;p__TM7;c__;o__;f__;g__;s__	0	5	52	174	6	1377	10	278	36	7	5	4	2	2	1	0	0	2	2	4	17	20	4	38	5	0	6	0	0		k__Bacteria;p__TM7;c__;o__;f__;g__;s__	0	0	8	0	0	0	112
k__Bacteria;p__TM7;c__SC3;o__;f__;g__;s__	4	5	21	8	9	3	1	7	31		k__Bacteria;p__TM7;c__SC3;o__;f__;g__;s__	12	6	6	15	8	2	0	0	2	6	8	8	19	27	5	9	2	0	10	47	2	2	2	13	9	3	39	85	14		k__Bacteria;p__TM7;c__SC3;o__;f__;g__;s__	0	0	0	0	0	0	0
k__Bacteria;p__TM7;c__TM7-1;o__;f__;g__;s__	19	42	45	23	48	55	32	20	51		k__Bacteria;p__TM7;c__TM7-1;o__;f__;g__;s__	129	24	83	57	100	130	23	181	100	51	100	365	92	687	34	189	118	385	160	238	93	317	256	93	71	387	280	421	105		k__Bacteria;p__TM7;c__TM7-1;o__;f__;g__;s__	0	4	0	0	0	0	35
k__Bacteria;p__TM7;c__TM7-3;__;__;__;__	4	2	3	0	4	3	4	4	0		k__Bacteria;p__TM7;c__TM7-3;__;__;__;__	4	2	0	15	13	60	1	18	121	3	1	2	9	8	1	6	5	26	28	0	6	4	3	5	4	8	20	15	0		k__Bacteria;p__TM7;c__TM7-3;__;__;__;__	0	0	0	0	0	0	0
k__Bacteria;p__TM7;c__TM7-3;o__;f__;g__;s__	0	10	0	2	2	2	0	0	0		k__Bacteria;p__TM7;c__TM7-3;o__;f__;g__;s__	2	0	2	6	8	144	15	14	27	0	6	10	0	14	2	49	30	23	6	7	3	0	4	11	77	4	7	0	2		k__Bacteria;p__TM7;c__TM7-3;o__;f__;g__;s__	0	0	0	0	0	0	28
k__Bacteria;p__TM7;c__TM7-3;o__EW055;f__;g__;s__	0	2	0	0	0	0	1	0	0		k__Bacteria;p__TM7;c__TM7-3;o__EW055;f__;g__;s__	6	8	9	2	17	15	1	20	20	2	6	0	18	16	26	0	0	8	12	3	0	0	5	3	3	5	6	11	0		k__Bacteria;p__TM7;c__TM7-3;o__EW055;f__;g__;s__	0	0	0	0	6	0	3
k__Bacteria;p__TM7;c__TM7-3;o__I025;f__;g__;s__	14	31	37	13	42	25	38	24	41		k__Bacteria;p__TM7;c__TM7-3;o__I025;f__;g__;s__	18	4	11	5	13	4	8	13	19	0	16	3	10	7	0	35	20	6	6	36	0	8	15	14	5	22	2	2	25		k__Bacteria;p__TM7;c__TM7-3;o__I025;f__;g__;s__	0	0	0	0	0	0	0
k__Bacteria;p__Tenericutes;c__Mollicutes;o__;f__;g__;s__	0	0	0	0	2	0	0	0	0		k__Bacteria;p__Tenericutes;c__Mollicutes;o__;f__;g__;s__	0	0	0	0	0	0	118	0	0	0	0	0	0	0	0	0	0	0	0	0	0	0	0	0	0	0	0	0	0		k__Bacteria;p__Tenericutes;c__Mollicutes;o__;f__;g__;s__	0	0	0	0	0	0	0
k__Bacteria;p__Tenericutes;c__Mollicutes;o__Anaeroplasmatales;f__Anaeroplasmataceae;g__Asteroleplasma;s__	0	0	0	0	0	0	2	0	0		k__Bacteria;p__Tenericutes;c__Mollicutes;o__Anaeroplasmatales;f__Anaeroplasmataceae;g__Asteroleplasma;s__	0	0	0	0	0	0	0	3	0	0	0	2	0	9	0	4	3	3	4	6	9	0	0	0	0	6	0	28	0		k__Bacteria;p__Tenericutes;c__Mollicutes;o__Anaeroplasmatales;f__Anaeroplasmataceae;g__Asteroleplasma;s__	0	0	0	0	0	0	0
k__Bacteria;p__Verrucomicrobia;c__Opitutae;o__Opitutales;f__Opitutaceae;__;__	8	5	1	9	3	14	3	1	7		k__Bacteria;p__Verrucomicrobia;c__Opitutae;o__Opitutales;f__Opitutaceae;__;__	2	5	0	0	7	1	20	4	8	13	4	10	4	14	5	5	4	16	3	4	6	47	28	5	10	21	15	34	4		k__Bacteria;p__Verrucomicrobia;c__Opitutae;o__Opitutales;f__Opitutaceae;__;__	0	0	2	0	0	0	2
k__Bacteria;p__Verrucomicrobia;c__Opitutae;o__Opitutales;f__Opitutaceae;g__;s__	5	4	6	7	2	8	8	0	5		k__Bacteria;p__Verrucomicrobia;c__Opitutae;o__Opitutales;f__Opitutaceae;g__;s__	7	10	20	8	10	10	16	22	10	0	5	2	10	6	12	10	6	6	10	4	6	3	3	2	7	5	2	1	2		k__Bacteria;p__Verrucomicrobia;c__Opitutae;o__Opitutales;f__Opitutaceae;g__;s__	0	0	3	0	0	0	2
k__Bacteria;p__Verrucomicrobia;c__Opitutae;o__Opitutales;f__Opitutaceae;g__Opitutus;s__	12	4	0	9	7	8	0	10	3		k__Bacteria;p__Verrucomicrobia;c__Opitutae;o__Opitutales;f__Opitutaceae;g__Opitutus;s__	9	9	42	42	17	65	36	44	74	29	12	9	18	8	7	19	6	7	8	14	7	10	3	17	12	4	18	2	4		k__Bacteria;p__Verrucomicrobia;c__Opitutae;o__Opitutales;f__Opitutaceae;g__Opitutus;s__	0	4	1	0	0	2	80
k__Bacteria;p__Verrucomicrobia;c__Opitutae;o__[Cerasicoccales];f__[Cerasicoccaceae];g__;s__	0	0	0	0	0	4	0	0	0		k__Bacteria;p__Verrucomicrobia;c__Opitutae;o__[Cerasicoccales];f__[Cerasicoccaceae];g__;s__	2	2	0	0	2	0	0	0	0	3	0	0	7	0	0	2	0	0	0	0	0	0	0	2	0	5	7	0	2		k__Bacteria;p__Verrucomicrobia;c__Opitutae;o__[Cerasicoccales];f__[Cerasicoccaceae];g__;s__	0	0	0	0	0	0	0
k__Bacteria;p__Verrucomicrobia;c__Verrucomicrobiae;o__Verrucomicrobiales;f__Verrucomicrobiaceae;__;__	0	0	0	0	0	0	0	0	0		k__Bacteria;p__Verrucomicrobia;c__Verrucomicrobiae;o__Verrucomicrobiales;f__Verrucomicrobiaceae;__;__	0	0	4	12	4	21	15	26	3	4	0	0	0	0	34	0	0	0	2	0	0	0	0	7	0	0	0	0	0		k__Bacteria;p__Verrucomicrobia;c__Verrucomicrobiae;o__Verrucomicrobiales;f__Verrucomicrobiaceae;__;__	0	0	0	0	0	0	20
k__Bacteria;p__Verrucomicrobia;c__Verrucomicrobiae;o__Verrucomicrobiales;f__Verrucomicrobiaceae;g__;s__	1	4	2	9	3	2	3	6	0		k__Bacteria;p__Verrucomicrobia;c__Verrucomicrobiae;o__Verrucomicrobiales;f__Verrucomicrobiaceae;g__;s__	31	8	14	68	22	235	39	21	68	22	4	7	15	4	54	7	13	6	7	2	0	6	0	14	7	6	2	1	6		k__Bacteria;p__Verrucomicrobia;c__Verrucomicrobiae;o__Verrucomicrobiales;f__Verrucomicrobiaceae;g__;s__	0	0	0	0	0	0	149
k__Bacteria;p__Verrucomicrobia;c__Verrucomicrobiae;o__Verrucomicrobiales;f__Verrucomicrobiaceae;g__Luteolibacter;s__	9	9	7	18	5	7	8	10	6		k__Bacteria;p__Verrucomicrobia;c__Verrucomicrobiae;o__Verrucomicrobiales;f__Verrucomicrobiaceae;g__Luteolibacter;s__	13	20	40	86	26	178	241	108	90	65	10	4	13	2	35	5	4	6	25	10	8	6	3	16	6	0	8	0	6		k__Bacteria;p__Verrucomicrobia;c__Verrucomicrobiae;o__Verrucomicrobiales;f__Verrucomicrobiaceae;g__Luteolibacter;s__	0	0	2	0	0	12	16
k__Bacteria;p__Verrucomicrobia;c__Verrucomicrobiae;o__Verrucomicrobiales;f__Verrucomicrobiaceae;g__Prosthecobacter;__	4	0	0	2	0	0	0	0	0		k__Bacteria;p__Verrucomicrobia;c__Verrucomicrobiae;o__Verrucomicrobiales;f__Verrucomicrobiaceae;g__Prosthecobacter;__	2	0	17	11	8	42	16	49	82	23	0	3	2	0	79	4	0	0	0	0	0	0	2	4	2	0	3	0	0		k__Bacteria;p__Verrucomicrobia;c__Verrucomicrobiae;o__Verrucomicrobiales;f__Verrucomicrobiaceae;g__Prosthecobacter;__	0	0	0	0	0	4	42
k__Bacteria;p__Verrucomicrobia;c__Verrucomicrobiae;o__Verrucomicrobiales;f__Verrucomicrobiaceae;g__Prosthecobacter;s__	2	0	0	0	0	0	0	0	0		k__Bacteria;p__Verrucomicrobia;c__Verrucomicrobiae;o__Verrucomicrobiales;f__Verrucomicrobiaceae;g__Prosthecobacter;s__	0	0	0	0	0	0	0	0	6	0	0	0	0	0	0	0	0	0	0	0	0	0	0	0	0	2	0	0	0		k__Bacteria;p__Verrucomicrobia;c__Verrucomicrobiae;o__Verrucomicrobiales;f__Verrucomicrobiaceae;g__Prosthecobacter;s__	0	0	0	0	0	0	0
k__Bacteria;p__Verrucomicrobia;c__Verrucomicrobiae;o__Verrucomicrobiales;f__Verrucomicrobiaceae;g__Prosthecobacter;s__debontii	0	0	0	0	0	0	0	0	0		k__Bacteria;p__Verrucomicrobia;c__Verrucomicrobiae;o__Verrucomicrobiales;f__Verrucomicrobiaceae;g__Prosthecobacter;s__debontii	0	0	0	0	0	35	0	0	0	2	6	0	0	0	0	0	0	0	2	0	0	0	0	0	0	0	0	0	0		k__Bacteria;p__Verrucomicrobia;c__Verrucomicrobiae;o__Verrucomicrobiales;f__Verrucomicrobiaceae;g__Prosthecobacter;s__debontii	0	0	0	0	0	0	0
k__Bacteria;p__Verrucomicrobia;c__[Methylacidiphilae];__;__;__;__	0	0	8	0	3	0	0	2	2		k__Bacteria;p__Verrucomicrobia;c__[Methylacidiphilae];__;__;__;__	0	0	0	0	0	0	0	0	0	0	3	0	0	0	0	0	0	0	2	0	0	0	0	0	0	0	0	0	0		k__Bacteria;p__Verrucomicrobia;c__[Methylacidiphilae];__;__;__;__	0	0	0	0	0	0	0
k__Bacteria;p__Verrucomicrobia;c__[Methylacidiphilae];o__Methylacidiphilales;__;__;__	0	0	0	0	0	0	0	0	0		k__Bacteria;p__Verrucomicrobia;c__[Methylacidiphilae];o__Methylacidiphilales;__;__;__	0	0	0	0	0	0	0	0	0	0	0	19	0	0	0	0	0	0	0	0	0	0	0	0	0	0	0	0	0		k__Bacteria;p__Verrucomicrobia;c__[Methylacidiphilae];o__Methylacidiphilales;__;__;__	0	0	0	0	0	0	0
k__Bacteria;p__Verrucomicrobia;c__[Methylacidiphilae];o__Methylacidiphilales;f__;g__;s__	0	0	0	0	0	0	0	0	0		k__Bacteria;p__Verrucomicrobia;c__[Methylacidiphilae];o__Methylacidiphilales;f__;g__;s__	30	2	31	42	17	30	2	35	28	11	9	231	29	90	26	8	2	34	79	55	10	84	29	28	0	32	95	112	4		k__Bacteria;p__Verrucomicrobia;c__[Methylacidiphilae];o__Methylacidiphilales;f__;g__;s__	4	0	148	2	5	9	12
k__Bacteria;p__Verrucomicrobia;c__[Methylacidiphilae];o__Methylacidiphilales;f__LD19;g__;s__	0	0	0	0	0	0	0	0	0		k__Bacteria;p__Verrucomicrobia;c__[Methylacidiphilae];o__Methylacidiphilales;f__LD19;g__;s__	60	2	165	94	14	537	3	84	77	52	4	12	24	0	83	2	0	0	19	0	7	7	0	11	0	2	0	0	0		k__Bacteria;p__Verrucomicrobia;c__[Methylacidiphilae];o__Methylacidiphilales;f__LD19;g__;s__	0	0	5	0	0	24	33
k__Bacteria;p__Verrucomicrobia;c__[Methylacidiphilae];o__S-BQ2-57;f__;g__;s__	2	0	0	0	0	2	0	5	7		k__Bacteria;p__Verrucomicrobia;c__[Methylacidiphilae];o__S-BQ2-57;f__;g__;s__	0	2	0	0	3	0	2	0	0	3	0	0	0	0	0	0	0	0	0	0	2	0	0	2	0	0	0	0	0		k__Bacteria;p__Verrucomicrobia;c__[Methylacidiphilae];o__S-BQ2-57;f__;g__;s__	0	0	0	0	0	0	0
k__Bacteria;p__Verrucomicrobia;c__[Pedosphaerae];o__[Pedosphaerales];__;__;__	22	9	14	9	15	5	6	9	7		k__Bacteria;p__Verrucomicrobia;c__[Pedosphaerae];o__[Pedosphaerales];__;__;__	10	4	6	8	17	2	4	8	10	5	10	14	13	67	4	11	21	38	7	82	15	16	27	15	24	12	27	59	9		k__Bacteria;p__Verrucomicrobia;c__[Pedosphaerae];o__[Pedosphaerales];__;__;__	0	0	5	0	0	0	0
k__Bacteria;p__Verrucomicrobia;c__[Pedosphaerae];o__[Pedosphaerales];f__;g__;s__	51	30	43	27	61	35	16	22	30		k__Bacteria;p__Verrucomicrobia;c__[Pedosphaerae];o__[Pedosphaerales];f__;g__;s__	21	22	10	10	12	4	17	0	10	18	22	0	16	19	7	26	33	12	10	17	27	9	4	35	25	12	4	0	12		k__Bacteria;p__Verrucomicrobia;c__[Pedosphaerae];o__[Pedosphaerales];f__;g__;s__	0	0	0	0	0	0	0
k__Bacteria;p__Verrucomicrobia;c__[Pedosphaerae];o__[Pedosphaerales];f__Ellin515;g__;s__	11	9	18	5	22	12	5	5	14		k__Bacteria;p__Verrucomicrobia;c__[Pedosphaerae];o__[Pedosphaerales];f__Ellin515;g__;s__	2	5	3	4	10	2	6	2	6	8	9	5	8	5	0	13	5	2	10	7	4	2	6	7	2	6	1	0	7		k__Bacteria;p__Verrucomicrobia;c__[Pedosphaerae];o__[Pedosphaerales];f__Ellin515;g__;s__	0	0	0	0	0	0	0
k__Bacteria;p__Verrucomicrobia;c__[Pedosphaerae];o__[Pedosphaerales];f__Ellin517;g__;s__	29	12	26	8	21	19	6	18	22		k__Bacteria;p__Verrucomicrobia;c__[Pedosphaerae];o__[Pedosphaerales];f__Ellin517;g__;s__	19	13	5	5	17	4	19	16	9	8	8	17	11	13	4	29	13	9	11	18	24	8	70	30	30	16	4	2	9		k__Bacteria;p__Verrucomicrobia;c__[Pedosphaerae];o__[Pedosphaerales];f__Ellin517;g__;s__	0	0	0	0	0	0	4
k__Bacteria;p__Verrucomicrobia;c__[Pedosphaerae];o__[Pedosphaerales];f__OPB35;g__;s__	0	2	0	0	1	0	0	0	4		k__Bacteria;p__Verrucomicrobia;c__[Pedosphaerae];o__[Pedosphaerales];f__OPB35;g__;s__	0	0	0	0	4	0	0	0	0	0	2	0	3	0	0	0	4	0	0	5	6	0	0	3	0	3	0	0	2		k__Bacteria;p__Verrucomicrobia;c__[Pedosphaerae];o__[Pedosphaerales];f__OPB35;g__;s__	0	0	0	0	0	0	0
k__Bacteria;p__Verrucomicrobia;c__[Pedosphaerae];o__[Pedosphaerales];f__[Pedosphaeraceae];g__Pedosphaera;s__	0	0	0	0	0	0	0	0	0		k__Bacteria;p__Verrucomicrobia;c__[Pedosphaerae];o__[Pedosphaerales];f__[Pedosphaeraceae];g__Pedosphaera;s__	0	0	0	2	0	0	0	0	8	0	2	23	2	19	0	0	0	0	4	9	4	6	12	9	0	2	2	11	0		k__Bacteria;p__Verrucomicrobia;c__[Pedosphaerae];o__[Pedosphaerales];f__[Pedosphaeraceae];g__Pedosphaera;s__	0	0	0	0	0	0	0
k__Bacteria;p__Verrucomicrobia;c__[Pedosphaerae];o__[Pedosphaerales];f__auto67_4W;g__;s__	27	7	28	10	28	21	9	25	12		k__Bacteria;p__Verrucomicrobia;c__[Pedosphaerae];o__[Pedosphaerales];f__auto67_4W;g__;s__	23	26	8	2	26	13	23	11	11	40	6	90	42	103	10	19	5	11	5	26	24	171	98	16	46	32	52	98	21		k__Bacteria;p__Verrucomicrobia;c__[Pedosphaerae];o__[Pedosphaerales];f__auto67_4W;g__;s__	0	2	2	0	0	0	5
k__Bacteria;p__Verrucomicrobia;c__[Spartobacteria];o__[Chthoniobacterales];f__01D2Z36;g__;s__	0	0	0	0	0	0	0	0	0		k__Bacteria;p__Verrucomicrobia;c__[Spartobacteria];o__[Chthoniobacterales];f__01D2Z36;g__;s__	0	2	0	13	0	0	0	7	0	6	2	0	8	0	2	0	0	17	6	0	0	0	0	0	2	0	0	0	0		k__Bacteria;p__Verrucomicrobia;c__[Spartobacteria];o__[Chthoniobacterales];f__01D2Z36;g__;s__	0	0	0	0	0	0	10
k__Bacteria;p__Verrucomicrobia;c__[Spartobacteria];o__[Chthoniobacterales];f__[Chthoniobacteraceae];__;__	8	5	2	0	5	4	2	2	2		k__Bacteria;p__Verrucomicrobia;c__[Spartobacteria];o__[Chthoniobacterales];f__[Chthoniobacteraceae];__;__	9	7	11	8	6	3	4	2	32	12	10	8	0	7	0	2	4	4	5	38	2	5	2	8	0	8	6	0	0		k__Bacteria;p__Verrucomicrobia;c__[Spartobacteria];o__[Chthoniobacterales];f__[Chthoniobacteraceae];__;__	0	0	0	0	0	0	0
k__Bacteria;p__Verrucomicrobia;c__[Spartobacteria];o__[Chthoniobacterales];f__[Chthoniobacteraceae];g__;s__	18	8	2	14	24	19	25	3	16		k__Bacteria;p__Verrucomicrobia;c__[Spartobacteria];o__[Chthoniobacterales];f__[Chthoniobacteraceae];g__;s__	18	18	24	10	27	17	30	28	9	22	8	6	22	4	2	24	13	20	21	16	14	76	22	7	6	20	2	10	10		k__Bacteria;p__Verrucomicrobia;c__[Spartobacteria];o__[Chthoniobacterales];f__[Chthoniobacteraceae];g__;s__	0	9	0	0	0	0	2
k__Bacteria;p__Verrucomicrobia;c__[Spartobacteria];o__[Chthoniobacterales];f__[Chthoniobacteraceae];g__Candidatus Xiphinematobacter;s__	140	149	164	128	221	115	74	84	134		k__Bacteria;p__Verrucomicrobia;c__[Spartobacteria];o__[Chthoniobacterales];f__[Chthoniobacteraceae];g__Candidatus Xiphinematobacter;s__	98	87	110	48	104	165	105	67	128	107	158	33	184	114	89	97	62	64	81	68	84	99	91	117	184	137	44	19	165		k__Bacteria;p__Verrucomicrobia;c__[Spartobacteria];o__[Chthoniobacterales];f__[Chthoniobacteraceae];g__Candidatus Xiphinematobacter;s__	2	4	17	0	0	6	47
k__Bacteria;p__Verrucomicrobia;c__[Spartobacteria];o__[Chthoniobacterales];f__[Chthoniobacteraceae];g__Chthoniobacter;s__	24	9	18	25	44	15	13	6	14		k__Bacteria;p__Verrucomicrobia;c__[Spartobacteria];o__[Chthoniobacterales];f__[Chthoniobacteraceae];g__Chthoniobacter;s__	88	42	120	130	37	321	67	126	373	114	21	89	34	43	49	32	14	35	62	33	40	60	17	40	35	67	21	20	2		k__Bacteria;p__Verrucomicrobia;c__[Spartobacteria];o__[Chthoniobacterales];f__[Chthoniobacteraceae];g__Chthoniobacter;s__	0	2	12	0	0	2	90
k__Bacteria;p__Verrucomicrobia;c__[Spartobacteria];o__[Chthoniobacterales];f__[Chthoniobacteraceae];g__DA101;s__	28	109	53	36	75	89	89	38	53		k__Bacteria;p__Verrucomicrobia;c__[Spartobacteria];o__[Chthoniobacterales];f__[Chthoniobacteraceae];g__DA101;s__	37	47	16	6	49	12	28	15	31	21	41	85	76	64	2	56	31	75	39	99	37	50	69	51	38	82	64	34	39		k__Bacteria;p__Verrucomicrobia;c__[Spartobacteria];o__[Chthoniobacterales];f__[Chthoniobacteraceae];g__DA101;s__	0	0	2	0	0	0	0
k__Bacteria;p__Verrucomicrobia;c__[Spartobacteria];o__[Chthoniobacterales];f__[Chthoniobacteraceae];g__Ellin506;s__	6	2	0	2	4	10	3	3	2		k__Bacteria;p__Verrucomicrobia;c__[Spartobacteria];o__[Chthoniobacterales];f__[Chthoniobacteraceae];g__Ellin506;s__	2	4	0	4	12	2	2	3	0	4	9	0	4	3	2	7	17	0	7	7	7	2	0	11	4	2	17	0	0		k__Bacteria;p__Verrucomicrobia;c__[Spartobacteria];o__[Chthoniobacterales];f__[Chthoniobacteraceae];g__Ellin506;s__	0	0	0	0	0	0	0
k__Bacteria;p__Verrucomicrobia;c__[Spartobacteria];o__[Chthoniobacterales];f__[Chthoniobacteraceae];g__OR-59;s__	2	2	6	0	7	10	2	7	3		k__Bacteria;p__Verrucomicrobia;c__[Spartobacteria];o__[Chthoniobacterales];f__[Chthoniobacteraceae];g__OR-59;s__	9	9	12	15	5	4	0	10	6	8	3	0	7	1	13	10	14	7	18	10	6	2	2	9	0	4	0	0	0		k__Bacteria;p__Verrucomicrobia;c__[Spartobacteria];o__[Chthoniobacterales];f__[Chthoniobacteraceae];g__OR-59;s__	0	0	0	0	0	0	0
k__Bacteria;p__WPS-2;c__;o__;f__;g__;s__	0	0	0	0	0	0	0	0	0		k__Bacteria;p__WPS-2;c__;o__;f__;g__;s__	0	0	4	0	0	0	0	2	0	0	0	12	0	36	0	0	0	0	0	32	0	38	51	0	2	0	5	106	0		k__Bacteria;p__WPS-2;c__;o__;f__;g__;s__	0	0	0	0	0	0	0
k__Bacteria;p__WS2;c__SHA-109;o__;f__;g__;s__	0	5	0	0	0	3	2	0	0		k__Bacteria;p__WS2;c__SHA-109;o__;f__;g__;s__	0	0	0	0	6	0	0	0	14	0	0	0	0	0	5	0	0	0	0	0	0	0	0	3	0	0	0	0	0		k__Bacteria;p__WS2;c__SHA-109;o__;f__;g__;s__	0	0	0	0	0	0	0
k__Bacteria;p__WS3;c__PRR-12;__;__;__;__	2	4	8	0	0	0	0	5	2		k__Bacteria;p__WS3;c__PRR-12;__;__;__;__	0	0	0	0	0	0	0	0	0	0	0	0	2	0	0	0	0	0	0	0	0	0	0	0	0	0	0	0	6		k__Bacteria;p__WS3;c__PRR-12;__;__;__;__	0	0	0	0	0	0	0
k__Bacteria;p__WS3;c__PRR-12;o__LD1-PA13;f__;g__;s__	25	15	28	21	30	19	16	23	24		k__Bacteria;p__WS3;c__PRR-12;o__LD1-PA13;f__;g__;s__	6	40	17	3	29	7	20	9	18	28	28	4	11	7	12	11	20	6	14	17	39	11	0	30	46	10	0	3	14		k__Bacteria;p__WS3;c__PRR-12;o__LD1-PA13;f__;g__;s__	0	0	0	0	0	2	2
k__Bacteria;p__WS3;c__PRR-12;o__Sediment-1;f__;g__;s__	53	91	89	48	66	71	46	69	66		k__Bacteria;p__WS3;c__PRR-12;o__Sediment-1;f__;g__;s__	26	31	32	8	41	11	11	4	10	82	42	10	52	19	17	39	17	18	33	20	55	32	14	34	62	29	9	4	49		k__Bacteria;p__WS3;c__PRR-12;o__Sediment-1;f__;g__;s__	0	0	0	0	0	0	0
k__Bacteria;p__WS3;c__PRR-12;o__Sediment-1;f__CV106;g__;s__	6	0	16	4	11	1	0	7	8		k__Bacteria;p__WS3;c__PRR-12;o__Sediment-1;f__CV106;g__;s__	0	2	0	0	3	0	4	0	0	4	5	0	5	3	0	0	0	0	2	3	0	0	0	2	9	0	0	2	2		k__Bacteria;p__WS3;c__PRR-12;o__Sediment-1;f__CV106;g__;s__	0	0	0	0	0	0	0
k__Bacteria;p__WS3;c__PRR-12;o__Sediment-1;f__PRR-10;g__;s__	74	29	98	77	54	36	35	80	91		k__Bacteria;p__WS3;c__PRR-12;o__Sediment-1;f__PRR-10;g__;s__	22	47	13	10	37	9	21	9	18	61	66	14	40	19	13	17	19	15	36	14	59	21	8	63	67	28	7	8	49		k__Bacteria;p__WS3;c__PRR-12;o__Sediment-1;f__PRR-10;g__;s__	0	0	0	0	0	0	0
k__Bacteria;p__WS3;c__PRR-12;o__wb1_H11;f__;g__;s__	15	3	15	9	13	2	2	9	24		k__Bacteria;p__WS3;c__PRR-12;o__wb1_H11;f__;g__;s__	1	3	2	0	0	2	4	0	3	12	7	0	12	4	2	2	2	0	3	0	3	4	0	6	12	3	0	0	2		k__Bacteria;p__WS3;c__PRR-12;o__wb1_H11;f__;g__;s__	0	0	0	0	0	0	0
k__Bacteria;p__WS6;c__B142;o__;f__;g__;s__	0	0	0	0	0	0	0	0	0		k__Bacteria;p__WS6;c__B142;o__;f__;g__;s__	0	0	0	0	10	0	0	0	0	0	0	0	0	0	0	0	0	0	0	0	0	0	0	0	0	0	0	0	0		k__Bacteria;p__WS6;c__B142;o__;f__;g__;s__	0	0	0	0	0	0	0
k__Bacteria;p__[Caldithrix];c__KSB1;o__Ucn15732;f__;g__;s__	2	0	3	0	3	0	0	0	0		k__Bacteria;p__[Caldithrix];c__KSB1;o__Ucn15732;f__;g__;s__	0	0	0	0	0	0	0	0	0	0	0	0	0	0	0	0	0	0	0	0	0	2	0	0	0	0	0	0	0		k__Bacteria;p__[Caldithrix];c__KSB1;o__Ucn15732;f__;g__;s__	0	0	0	0	0	0	0
k__Bacteria;p__[Thermi];c__Deinococci;o__Deinococcales;f__Trueperaceae;g__Truepera;s__	0	0	0	0	0	0	0	0	0		k__Bacteria;p__[Thermi];c__Deinococci;o__Deinococcales;f__Trueperaceae;g__Truepera;s__	0	0	0	3	0	0	0	2	0	0	0	0	0	0	0	3	2	3	0	0	2	0	0	0	0	0	0	0	0		k__Bacteria;p__[Thermi];c__Deinococci;o__Deinococcales;f__Trueperaceae;g__Truepera;s__	0	3	0	0	0	0	0
	8405	8945	8888	6981	10307	8546	8293	7745	8527			11148	8975	10567	10631	11684	17365	13706	12011	13034	12441	9066	12694	10300	13315	11956	12291	8827	12240	13808	13801	10784	11943	11506	10841	10381	10413	12695	10918	10128			32336	34587	31108	24340	31396	34322	32254
[truncated: 52 more columns]

## Sheet: Bacterial Classes per sample
S No.	Soil	Sum	D-Mean	D-SD	H-Mean	H-SD		S No.	Rhizosphere	Sum	D-Mean	D-SD	H-Mean	H-SD		S No.	Root	Sum	D-Mean	D-SD	H-Mean	H-SD		S No.	Shoot	Sum	D-Mean	D-SD	H-Mean	H-SD
13	k__Bacteria;p__Acidobacteria;c__Acidobacteria-6;o__iii1-15;f__;g__;s__	4122	498.667	64.7019	437.667	94.973		369	k__Bacteria;p__Proteobacteria;c__Alphaproteobacteria;o__Rhizobiales;f__Bradyrhizobiaceae;g__Bradyrhizobium;__	8240	377.375	151.576	169.385	81.4223		239	k__Bacteria;p__Cyanobacteria;c__Chloroplast;o__Streptophyta;f__;g__;s__	761996	26640.4	5539.73	25826.8	3921.85		239	k__Bacteria;p__Cyanobacteria;c__Chloroplast;o__Streptophyta;f__;g__;s__	811744	29227.9	5426.88	26986.3	5838.43
297	k__Bacteria;p__Gemmatimonadetes;c__Gemm-1;o__;f__;g__;s__	2435	341	66.7308	235.333	46.2933		143	k__Bacteria;p__Bacteroidetes;c__Cytophagia;o__Cytophagales;f__Cytophagaceae;g__;s__	8106	207.875	128.981	367.692	124.792		424	k__Bacteria;p__Proteobacteria;c__Alphaproteobacteria;o__Rickettsiales;f__mitochondria;g__;s__	185120	8343.81	2106.54	3970.69	1542.87		424	k__Bacteria;p__Proteobacteria;c__Alphaproteobacteria;o__Rickettsiales;f__mitochondria;g__;s__	154054	4573.54	1221.31	5912.38	1506.98
123	k__Bacteria;p__Actinobacteria;c__Thermoleophilia;o__Gaiellales;f__Gaiellaceae;g__;s__	2056	236.667	41.065	224.333	60.1786		173	k__Bacteria;p__Bacteroidetes;c__[Saprospirae];o__[Saprospirales];f__Chitinophagaceae;g__;s__	8065	245.812	91.6015	317.846	118.231		535	k__Bacteria;p__Proteobacteria;c__Gammaproteobacteria;o__Enterobacteriales;f__Enterobacteriaceae;__;__	25081	614.062	1670.96	1173.54	1865.16		392	k__Bacteria;p__Proteobacteria;c__Alphaproteobacteria;o__Rhizobiales;f__Rhizobiaceae;__;__	38	1.46154	2.8465	1.1875	2.136
119	k__Bacteria;p__Actinobacteria;c__MB-A2-108;o__0319-7L14;f__;g__;s__	1752	197	18.735	193.5	69.3592		13	k__Bacteria;p__Acidobacteria;c__Acidobacteria-6;o__iii1-15;f__;g__;s__	6617	244.75	123.049	207.769	108.404		172	k__Bacteria;p__Bacteroidetes;c__[Saprospirae];o__[Saprospirales];f__Chitinophagaceae;__;__	1909	83.125	158.279	44.5385	61.0773		382	k__Bacteria;p__Proteobacteria;c__Alphaproteobacteria;o__Rhizobiales;f__Methylobacteriaceae;g__Methylobacterium;__	33	2.07692	4.09189	0.375	1.08781
372	k__Bacteria;p__Proteobacteria;c__Alphaproteobacteria;o__Rhizobiales;f__Hyphomicrobiaceae;g__;s__	1746	222.667	46.0471	179.667	77.5053		172	k__Bacteria;p__Bacteroidetes;c__[Saprospirae];o__[Saprospirales];f__Chitinophagaceae;__;__	6472	155.312	152.319	306.692	308.338		284	k__Bacteria;p__Firmicutes;c__Clostridia;o__Clostridiales;f__Lachnospiraceae;__;__	1008	60.4375	165.257	3.15385	8.01921		393	k__Bacteria;p__Proteobacteria;c__Alphaproteobacteria;o__Rhizobiales;f__Rhizobiaceae;g__Agrobacterium;s__	10	0.230769	0.599145	0.4375	0.963933
143	k__Bacteria;p__Bacteroidetes;c__Cytophagia;o__Cytophagales;f__Cytophagaceae;g__;s__	1721	147.333	48.9524	213.167	50.0696		558	k__Bacteria;p__Proteobacteria;c__Gammaproteobacteria;o__Xanthomonadales;f__Sinobacteraceae;g__;s__	6447	255.812	120.763	181.077	193.02		392	k__Bacteria;p__Proteobacteria;c__Alphaproteobacteria;o__Rhizobiales;f__Rhizobiaceae;__;__	965	15.625	31.6457	55	64.6271		256	k__Bacteria;p__Firmicutes;c__Bacilli;o__Bacillales;f__Bacillaceae;g__;s__	8	0	0	0.5	1.09545
378	k__Bacteria;p__Proteobacteria;c__Alphaproteobacteria;o__Rhizobiales;f__Hyphomicrobiaceae;g__Rhodoplanes;s__	1718	200	54.8088	186.333	49.5769		551	k__Bacteria;p__Proteobacteria;c__Gammaproteobacteria;o__Pseudomonadales;f__Pseudomonadaceae;g__Pseudomonas;__	6370	242.938	246.103	191	245.265		143	k__Bacteria;p__Bacteroidetes;c__Cytophagia;o__Cytophagales;f__Cytophagaceae;g__;s__	963	17.5	33.0313	52.5385	114.592		450	k__Bacteria;p__Proteobacteria;c__Betaproteobacteria;o__Burkholderiales;f__Burkholderiaceae;g__Burkholderia;s__glathei	7	0.230769	0.83205	0.25	1
47	k__Bacteria;p__Acidobacteria;c__[Chloracidobacteria];o__RB41;f__;g__;s__	1713	229.667	47.3427	170.667	80.9362		60	k__Bacteria;p__Actinobacteria;c__Actinobacteria;o__Actinomycetales;__;__;__	5857	234	127.587	162.538	120.899		395	k__Bacteria;p__Proteobacteria;c__Alphaproteobacteria;o__Rhizobiales;f__Rhizobiaceae;g__Rhizobium;__	807	39.6875	71.3683	13.2308	16.9123		433	k__Bacteria;p__Proteobacteria;c__Alphaproteobacteria;o__Sphingomonadales;f__Sphingomonadaceae;g__Sphingomonas;__	6	0.307692	0.751068	0.125	0.5
524	k__Bacteria;p__Proteobacteria;c__Deltaproteobacteria;o__Syntrophobacterales;f__Syntrophobacteraceae;g__;s__	1655	216	0	167.833	53.7454		593	k__Bacteria;p__TM7;c__TM7-1;o__;f__;g__;s__	5269	239.625	171.137	110.385	88.2388		551	k__Bacteria;p__Proteobacteria;c__Gammaproteobacteria;o__Pseudomonadales;f__Pseudomonadaceae;g__Pseudomonas;__	690	23.5625	56.4623	24.0769	50.0907		73	k__Bacteria;p__Actinobacteria;c__Actinobacteria;o__Actinomycetales;f__Microbacteriaceae;__;__	4	0.307692	1.1094	0	0
369	k__Bacteria;p__Proteobacteria;c__Alphaproteobacteria;o__Rhizobiales;f__Bradyrhizobiaceae;g__Bradyrhizobium;__	1583	169.667	73.9008	179	34.6237		123	k__Bacteria;p__Actinobacteria;c__Thermoleophilia;o__Gaiellales;f__Gaiellaceae;g__;s__	4606	190	84.6924	120.462	70.1767		288	k__Bacteria;p__Firmicutes;c__Clostridia;o__Clostridiales;f__Veillonellaceae;g__;s__	638	37.125	101.487	3.38462	8.27182		411	k__Bacteria;p__Proteobacteria;c__Alphaproteobacteria;o__Rhodospirillales;f__Acetobacteraceae;g__Acidocella;s__	3	0	0	0.1875	0.75
173	k__Bacteria;p__Bacteroidetes;c__[Saprospirae];o__[Saprospirales];f__Chitinophagaceae;g__;s__	1288	149	5.56776	140.167	24.3016		297	k__Bacteria;p__Gemmatimonadetes;c__Gemm-1;o__;f__;g__;s__	4522	165.938	66.7917	143.615	82.5798		173	k__Bacteria;p__Bacteroidetes;c__[Saprospirae];o__[Saprospirales];f__Chitinophagaceae;g__;s__	609	12.6875	22.6119	31.2308	38.1317		56	k__Bacteria;p__Actinobacteria;c__Acidimicrobiia;o__Acidimicrobiales;f__C111;g__;s__	2	0	0	0.125	0.5
416	k__Bacteria;p__Proteobacteria;c__Alphaproteobacteria;o__Rhodospirillales;f__Rhodospirillaceae;g__;s__	1287	145.333	32.6241	141.833	31.8711		125	k__Bacteria;p__Actinobacteria;c__Thermoleophilia;o__Solirubrobacterales;f__;g__;s__	4518	189.125	103.722	114.769	83.7498		108	k__Bacteria;p__Actinobacteria;c__Actinobacteria;o__Actinomycetales;f__Streptomycetaceae;__;__	556	32.375	73.412	2.92308	4.59096		361	k__Bacteria;p__Proteobacteria;c__Alphaproteobacteria;o__Rhizobiales;__;__;__	2	0.153846	0.5547	0	0
625	k__Bacteria;p__Verrucomicrobia;c__[Spartobacteria];o__[Chthoniobacterales];f__[Chthoniobacteraceae];g__Candidatus Xiphinematobacter;s__	1209	151	12.1244	126	52.3106		359	k__Bacteria;p__Proteobacteria;c__Alphaproteobacteria;o__Ellin329;f__;g__;s__	4429	216.062	180.393	74.7692	64.9912		60	k__Bacteria;p__Actinobacteria;c__Actinobacteria;o__Actinomycetales;__;__;__	531	11.75	12.2447	26.3846	34.4348		369	k__Bacteria;p__Proteobacteria;c__Alphaproteobacteria;o__Rhizobiales;f__Bradyrhizobiaceae;g__Bradyrhizobium;__	2	0	0	0.125	0.5
558	k__Bacteria;p__Proteobacteria;c__Gammaproteobacteria;o__Xanthomonadales;f__Sinobacteraceae;g__;s__	1190	134	27.8388	131.333	15.8198		416	k__Bacteria;p__Proteobacteria;c__Alphaproteobacteria;o__Rhodospirillales;f__Rhodospirillaceae;g__;s__	4218	153.812	42.0638	135.154	43.3337		425	k__Bacteria;p__Proteobacteria;c__Alphaproteobacteria;o__Sphingomonadales;__;__;__	516	7.5	14.0665	30.4615	47.8324		394	k__Bacteria;p__Proteobacteria;c__Alphaproteobacteria;o__Rhizobiales;f__Rhizobiaceae;g__Kaistia;s__	2	0	0	0.125	0.5
480	k__Bacteria;p__Proteobacteria;c__Betaproteobacteria;o__MND1;f__;g__;s__	1185	135.333	25.1462	129.833	24.7501		17	k__Bacteria;p__Acidobacteria;c__Acidobacteriia;o__Acidobacteriales;f__Acidobacteriaceae;g__;s__	4053	212.75	262.568	49.9231	88.7754		428	k__Bacteria;p__Proteobacteria;c__Alphaproteobacteria;o__Sphingomonadales;f__Sphingomonadaceae;__;__	478	21.1875	56.2841	10.6923	12.9447		428	k__Bacteria;p__Proteobacteria;c__Alphaproteobacteria;o__Sphingomonadales;f__Sphingomonadaceae;__;__	2	0	0	0.125	0.5
103	k__Bacteria;p__Actinobacteria;c__Actinobacteria;o__Actinomycetales;f__Propionibacteriaceae;g__Microlunatus;s__	1006	124	32.7414	105.667	32.346		564	k__Bacteria;p__Proteobacteria;c__Gammaproteobacteria;o__Xanthomonadales;f__Xanthomonadaceae;__;__	4031	54.75	51.2504	242.692	183.286		368	k__Bacteria;p__Proteobacteria;c__Alphaproteobacteria;o__Rhizobiales;f__Bradyrhizobiaceae;g__Bosea;s__genosp.	468	18.25	37.16	13.5385	19.4748		535	k__Bacteria;p__Proteobacteria;c__Gammaproteobacteria;o__Enterobacteriales;f__Enterobacteriaceae;__;__	2	0	0	0.125	0.5
334	k__Bacteria;p__Planctomycetes;c__Phycisphaerae;o__WD2101;f__;g__;s__	968	105.667	16.0104	108.5	19.2743		563	k__Bacteria;p__Proteobacteria;c__Gammaproteobacteria;o__Xanthomonadales;f__Sinobacteraceae;g__Steroidobacter;s__	4015	129.125	95.806	149.923	83.1178		447	k__Bacteria;p__Proteobacteria;c__Betaproteobacteria;o__Burkholderiales;f__Burkholderiaceae;g__Burkholderia;__	466	18.5625	27.8734	13	22.6826		573	k__Bacteria;p__Proteobacteria;c__Gammaproteobacteria;o__Xanthomonadales;f__Xanthomonadaceae;g__Rhodanobacter;s__	2	0	0	0.125	0.5
302	k__Bacteria;p__Gemmatimonadetes;c__Gemmatimonadetes;o__;f__;g__;s__	955	119.333	47.7109	99.5	20.1965		157	k__Bacteria;p__Bacteroidetes;c__Flavobacteriia;o__Flavobacteriales;f__Flavobacteriaceae;g__Flavobacterium;s__	3985	63.8125	60.7588	228	491.112		563	k__Bacteria;p__Proteobacteria;c__Gammaproteobacteria;o__Xanthomonadales;f__Sinobacteraceae;g__Steroidobacter;s__	438	11.5625	19.728	19.4615	30.6611		1	k__Archaea;p__Crenarchaeota;c__Thaumarchaeota;o__Cenarchaeales;f__SAGMA-X;g__;s__	0	0	0	0	0
80	k__Bacteria;p__Actinobacteria;c__Actinobacteria;o__Actinomycetales;f__Micrococcaceae;__;__	952	76.6667	4.72582	120.333	41.9508		378	k__Bacteria;p__Proteobacteria;c__Alphaproteobacteria;o__Rhizobiales;f__Hyphomicrobiaceae;g__Rhodoplanes;s__	3978	161.562	46.1663	107.154	38.3055		411	k__Bacteria;p__Proteobacteria;c__Alphaproteobacteria;o__Rhodospirillales;f__Acetobacteraceae;g__Acidocella;s__	413	16.6875	24.6434	11.2308	29.5216		2	k__Bacteria;__;__;__;__;__;__	0	0	0	0	0
48	k__Bacteria;p__Acidobacteria;c__[Chloracidobacteria];o__RB41;f__Ellin6075;g__;s__	897	116.333	17.7858	91.3333	24.533		447	k__Bacteria;p__Proteobacteria;c__Betaproteobacteria;o__Burkholderiales;f__Burkholderiaceae;g__Burkholderia;__	3908	199.875	180.766	54.6154	85.5848		369	k__Bacteria;p__Proteobacteria;c__Alphaproteobacteria;o__Rhizobiales;f__Bradyrhizobiaceae;g__Bradyrhizobium;__	343	11.125	14.5413	12.6923	10.5229		3	k__Bacteria;p__;c__;o__;f__;g__;s__	0	0	0	0	0
440	k__Bacteria;p__Proteobacteria;c__Betaproteobacteria;o__;f__;g__;s__	853	90.6667	27.0986	96.8333	24.6529		504	k__Bacteria;p__Proteobacteria;c__Deltaproteobacteria;o__Myxococcales;f__;g__;s__	3736	99.8125	37.6231	164.538	76.572		504	k__Bacteria;p__Proteobacteria;c__Deltaproteobacteria;o__Myxococcales;f__;g__;s__	332	6.5	7.75457	17.5385	23.8069		4	k__Bacteria;p__AD3;c__ABS-6;o__;f__;g__;s__	0	0	0	0	0
551	k__Bacteria;p__Proteobacteria;c__Gammaproteobacteria;o__Pseudomonadales;f__Pseudomonadaceae;g__Pseudomonas;__	823	48	32.7414	113.167	84.4024		82	k__Bacteria;p__Actinobacteria;c__Actinobacteria;o__Actinomycetales;f__Micromonosporaceae;__;__	3701	128.375	83.9737	126.692	80.3787		591	k__Bacteria;p__TM7;c__;o__;f__;g__;s__	318	1	1.67332	23.2308	51.6029		5	k__Bacteria;p__Acidobacteria;__;__;__;__;__	0	0	0	0	0
314	k__Bacteria;p__Nitrospirae;c__Nitrospira;o__Nitrospirales;f__Nitrospiraceae;g__Nitrospira;s__	811	106	44.3959	82.1667	37.1129		88	k__Bacteria;p__Actinobacteria;c__Actinobacteria;o__Actinomycetales;f__Mycobacteriaceae;g__Mycobacterium;s__	3451	121.938	41.5796	115.385	57.6072		164	k__Bacteria;p__Bacteroidetes;c__Sphingobacteriia;o__Sphingobacteriales;f__Sphingobacteriaceae;g__;s__	313	9.8125	13.7172	12	27.9016		6	k__Bacteria;p__Acidobacteria;c__;o__;f__;g__;s__	0	0	0	0	0
88	k__Bacteria;p__Actinobacteria;c__Actinobacteria;o__Actinomycetales;f__Mycobacteriaceae;g__Mycobacterium;s__	804	97	60.0999	85.5	26.304		80	k__Bacteria;p__Actinobacteria;c__Actinobacteria;o__Actinomycetales;f__Micrococcaceae;__;__	3414	156.25	132.217	70.3077	49.7919		470	k__Bacteria;p__Proteobacteria;c__Betaproteobacteria;o__Burkholderiales;f__Oxalobacteraceae;__;__	299	15	28.7657	4.53846	8.55974		7	k__Bacteria;p__Acidobacteria;c__Acidobacteria-5;o__;f__;g__;s__	0	0	0	0	0
125	k__Bacteria;p__Actinobacteria;c__Thermoleophilia;o__Solirubrobacterales;f__;g__;s__	780	77.3333	11.6762	91.3333	26.9048		108	k__Bacteria;p__Actinobacteria;c__Actinobacteria;o__Actinomycetales;f__Streptomycetaceae;__;__	3056	122	128.339	84.9231	237.217		593	k__Bacteria;p__TM7;c__TM7-1;o__;f__;g__;s__	296	12.5	22.6451	7.38462	11.3544		8	k__Bacteria;p__Acidobacteria;c__Acidobacteria-6;__;__;__;__	0	0	0	0	0
209	k__Bacteria;p__Chloroflexi;c__Ellin6529;o__;f__;g__;s__	779	91.3333	29.1947	84.1667	28.3155		61	k__Bacteria;p__Actinobacteria;c__Actinobacteria;o__Actinomycetales;f__;g__;s__	2945	146.5	105.011	46.2308	35.3156		88	k__Bacteria;p__Actinobacteria;c__Actinobacteria;o__Actinomycetales;f__Mycobacteriaceae;g__Mycobacterium;s__	295	8.5625	12.987	12.1538	14.0407		9	k__Bacteria;p__Acidobacteria;c__Acidobacteria-6;o__;f__;g__;s__	0	0	0	0	0
15	k__Bacteria;p__Acidobacteria;c__Acidobacteria-6;o__iii1-15;f__mb2424;g__;s__	750	84.6667	20.502	82.6667	10.8012		625	k__Bacteria;p__Verrucomicrobia;c__[Spartobacteria];o__[Chthoniobacterales];f__[Chthoniobacteraceae];g__Candidatus Xiphinematobacter;s__	2909	94.6875	42.4055	107.231	44.1534		558	k__Bacteria;p__Proteobacteria;c__Gammaproteobacteria;o__Xanthomonadales;f__Sinobacteraceae;g__;s__	293	8.1875	13.472	12.4615	14.1811		10	k__Bacteria;p__Acidobacteria;c__Acidobacteria-6;o__BPC015;f__;g__;s__	0	0	0	0	0
491	k__Bacteria;p__Proteobacteria;c__Betaproteobacteria;o__SC-I-84;f__;g__;s__	750	69.3333	36.4737	90.3333	25.5395		119	k__Bacteria;p__Actinobacteria;c__MB-A2-108;o__0319-7L14;f__;g__;s__	2739	103.875	45.9578	82.8462	52.6986		451	k__Bacteria;p__Proteobacteria;c__Betaproteobacteria;o__Burkholderiales;f__Comamonadaceae;__;__	290	2.8125	7.5826	18.8462	27.4465		11	k__Bacteria;p__Acidobacteria;c__Acidobacteria-6;o__CCU21;f__;g__;s__	0	0	0	0	0
310	k__Bacteria;p__Nitrospirae;c__Nitrospira;o__Nitrospirales;f__0319-6A21;g__;s__	747	81.3333	11.7189	83.8333	19.3434		334	k__Bacteria;p__Planctomycetes;c__Phycisphaerae;o__WD2101;f__;g__;s__	2612	95.4375	26.3387	83.4615	43.6322		625	k__Bacteria;p__Verrucomicrobia;c__[Spartobacteria];o__[Chthoniobacterales];f__[Chthoniobacteraceae];g__Candidatus Xiphinematobacter;s__	260	8.125	21.8201	10	15.7692		12	k__Bacteria;p__Acidobacteria;c__Acidobacteria-6;o__iii1-15;__;__;__	0	0	0	0	0
439	k__Bacteria;p__Proteobacteria;c__Betaproteobacteria;__;__;__;__	700	90.6667	3.51188	71.3333	31.7406		561	k__Bacteria;p__Proteobacteria;c__Gammaproteobacteria;o__Xanthomonadales;f__Sinobacteraceae;g__Nevskia;s__	2607	86.9375	98.4347	93.5385	289.71		73	k__Bacteria;p__Actinobacteria;c__Actinobacteria;o__Actinomycetales;f__Microbacteriaceae;__;__	253	2.6875	5.90727	16.1538	22.4457		13	k__Bacteria;p__Acidobacteria;c__Acidobacteria-6;o__iii1-15;f__;g__;s__	0	0	0	0	0
504	k__Bacteria;p__Proteobacteria;c__Deltaproteobacteria;o__Myxococcales;f__;g__;s__	697	64.3333	12.3423	84	31.6481		425	k__Bacteria;p__Proteobacteria;c__Alphaproteobacteria;o__Sphingomonadales;__;__;__	2562	67.875	53.7635	113.538	69.4222		125	k__Bacteria;p__Actinobacteria;c__Thermoleophilia;o__Solirubrobacterales;f__;g__;s__	253	9.375	7.83901	7.92308	7.63175		14	k__Bacteria;p__Acidobacteria;c__Acidobacteria-6;o__iii1-15;f__RB40;g__;s__	0	0	0	0	0
172	k__Bacteria;p__Bacteroidetes;c__[Saprospirae];o__[Saprospirales];f__Chitinophagaceae;__;__	682	76.3333	12.6623	75.5	18.097		73	k__Bacteria;p__Actinobacteria;c__Actinobacteria;o__Actinomycetales;f__Microbacteriaceae;__;__	2446	47.4375	89.0924	129.769	175.33		67	k__Bacteria;p__Actinobacteria;c__Actinobacteria;o__Actinomycetales;f__Frankiaceae;g__Frankia;s__	251	0.9375	2.20511	18.1538	34.6863		15	k__Bacteria;p__Acidobacteria;c__Acidobacteria-6;o__iii1-15;f__mb2424;g__;s__	0	0	0	0	0
430	k__Bacteria;p__Proteobacteria;c__Alphaproteobacteria;o__Sphingomonadales;f__Sphingomonadaceae;g__Kaistobacter;s__	637	62	34.3948	75.1667	39.0969		524	k__Bacteria;p__Proteobacteria;c__Deltaproteobacteria;o__Syntrophobacterales;f__Syntrophobacteraceae;g__;s__	2402	84.6875	37.3054	80.5385	40.9545		175	k__Bacteria;p__Bacteroidetes;c__[Saprospirae];o__[Saprospirales];f__Chitinophagaceae;g__Chitinophaga;s__	250	1.1875	2.61327	17.7692	44.1723		16	k__Bacteria;p__Acidobacteria;c__Acidobacteriia;o__Acidobacteriales;f__Acidobacteriaceae;__;__	0	0	0	0	0
477	k__Bacteria;p__Proteobacteria;c__Betaproteobacteria;o__Ellin6067;f__;g__;s__	633	57	15.8745	77	13.755		372	k__Bacteria;p__Proteobacteria;c__Alphaproteobacteria;o__Rhizobiales;f__Hyphomicrobiaceae;g__;s__	2389	102.25	50.7116	57.9231	31.5396		612	k__Bacteria;p__Verrucomicrobia;c__[Methylacidiphilae];o__Methylacidiphilales;f__;g__;s__	245	3.5625	7.71983	14.4615	40.3002		17	k__Bacteria;p__Acidobacteria;c__Acidobacteriia;o__Acidobacteriales;f__Acidobacteriaceae;g__;s__	0	0	0	0	0
56	k__Bacteria;p__Actinobacteria;c__Acidimicrobiia;o__Acidimicrobiales;f__C111;g__;s__	617	60.6667	19.7315	72.5	16.5015		156	k__Bacteria;p__Bacteroidetes;c__Flavobacteriia;o__Flavobacteriales;f__Flavobacteriaceae;g__Flavobacterium;__	2318	32.9375	32.001	137.769	270.339		573	k__Bacteria;p__Proteobacteria;c__Gammaproteobacteria;o__Xanthomonadales;f__Xanthomonadaceae;g__Rhodanobacter;s__	239	12.25	15.0532	3.30769	4.49786		18	k__Bacteria;p__Acidobacteria;c__Acidobacteriia;o__Acidobacteriales;f__Acidobacteriaceae;g__Edaphobacter;__	0	0	0	0	0
634	k__Bacteria;p__WS3;c__PRR-12;o__Sediment-1;f__;g__;s__	599	77.6667	21.3854	61	11.0272		477	k__Bacteria;p__Proteobacteria;c__Betaproteobacteria;o__Ellin6067;f__;g__;s__	2255	85.375	38.3908	68.3846	22.0928		17	k__Bacteria;p__Acidobacteria;c__Acidobacteriia;o__Acidobacteriales;f__Acidobacteriaceae;g__;s__	230	9.6875	19.6018	5.76923	9.25701		19	k__Bacteria;p__Acidobacteria;c__Acidobacteriia;o__Acidobacteriales;f__Acidobacteriaceae;g__Edaphobacter;s__	0	0	0	0	0
57	k__Bacteria;p__Actinobacteria;c__Acidimicrobiia;o__Acidimicrobiales;f__EB1017;g__;s__	580	76	19.1572	58.6667	8.73308		27	k__Bacteria;p__Acidobacteria;c__DA052;o__Ellin6513;f__;g__;s__	2251	113.125	156.672	33.9231	56.4099		432	k__Bacteria;p__Proteobacteria;c__Alphaproteobacteria;o__Sphingomonadales;f__Sphingomonadaceae;g__Sphingobium;s__	227	10.8125	21.4856	4.15385	8.22442		20	k__Bacteria;p__Acidobacteria;c__Acidobacteriia;o__Acidobacteriales;f__Acidobacteriaceae;g__Terriglobus;s__	0	0	0	0	0
636	k__Bacteria;p__WS3;c__PRR-12;o__Sediment-1;f__PRR-10;g__;s__	574	67	35.0286	62.1667	23.9116		392	k__Bacteria;p__Proteobacteria;c__Alphaproteobacteria;o__Rhizobiales;f__Rhizobiaceae;__;__	2250	44.3125	89.5029	118.538	139.806		613	k__Bacteria;p__Verrucomicrobia;c__[Methylacidiphilae];o__Methylacidiphilales;f__LD19;g__;s__	227	5.625	15.1476	10.5385	20.2057		21	k__Bacteria;p__Acidobacteria;c__Acidobacteriia;o__Acidobacteriales;f__Koribacteraceae;__;__	0	0	0	0	0
627	k__Bacteria;p__Verrucomicrobia;c__[Spartobacteria];o__[Chthoniobacterales];f__[Chthoniobacteraceae];g__DA101;s__	570	63.3333	41.4769	63.3333	24.2872		480	k__Bacteria;p__Proteobacteria;c__Betaproteobacteria;o__MND1;f__;g__;s__	2175	76.8125	50.8569	72.7692	38.9255		540	k__Bacteria;p__Proteobacteria;c__Gammaproteobacteria;o__Enterobacteriales;f__Enterobacteriaceae;g__Sodalis;s__	226	0.375	1.5	16.9231	57.792		22	k__Bacteria;p__Acidobacteria;c__Acidobacteriia;o__Acidobacteriales;f__Koribacteraceae;g__;s__	0	0	0	0	0
43	k__Bacteria;p__Acidobacteria;c__[Chloracidobacteria];o__11-24;f__;g__;s__	568	94.6667	42.336	47.3333	15.41		35	k__Bacteria;p__Acidobacteria;c__Solibacteres;o__Solibacterales;f__;g__;s__	2164	92.6875	71.5502	52.3846	33.9989		564	k__Bacteria;p__Proteobacteria;c__Gammaproteobacteria;o__Xanthomonadales;f__Xanthomonadaceae;__;__	219	4.375	11.6669	11.4615	25.0852		23	k__Bacteria;p__Acidobacteria;c__Acidobacteriia;o__Acidobacteriales;f__Koribacteraceae;g__Candidatus Koribacter;__	0	0	0	0	0
257	k__Bacteria;p__Firmicutes;c__Bacilli;o__Bacillales;f__Bacillaceae;g__Bacillus;__	556	64.6667	12.741	60.3333	15.6418		164	k__Bacteria;p__Bacteroidetes;c__Sphingobacteriia;o__Sphingobacteriales;f__Sphingobacteriaceae;g__;s__	2155	69.0625	63.4618	80.7692	168.449		469	k__Bacteria;p__Proteobacteria;c__Betaproteobacteria;o__Burkholderiales;f__Comamonadaceae;g__Variovorax;s__paradoxus	215	4.75	13.738	10.6923	20.5564		24	k__Bacteria;p__Acidobacteria;c__Acidobacteriia;o__Acidobacteriales;f__Koribacteraceae;g__Candidatus Koribacter;s__	0	0	0	0	0
157	k__Bacteria;p__Bacteroidetes;c__Flavobacteriia;o__Flavobacteriales;f__Flavobacteriaceae;g__Flavobacterium;s__	532	41.3333	3.78594	68	29.6715		22	k__Bacteria;p__Acidobacteria;c__Acidobacteriia;o__Acidobacteriales;f__Koribacteraceae;g__;s__	2149	99.5	104.427	42.8462	68.0219		82	k__Bacteria;p__Actinobacteria;c__Actinobacteria;o__Actinomycetales;f__Micromonosporaceae;__;__	198	3.9375	7.22467	10.3846	12.2307		25	k__Bacteria;p__Acidobacteria;c__BPC102;o__;f__;g__;s__	0	0	0	0	0
217	k__Bacteria;p__Chloroflexi;c__S085;o__;f__;g__;s__	529	59	11.5326	58.6667	25.982		626	k__Bacteria;p__Verrucomicrobia;c__[Spartobacteria];o__[Chthoniobacterales];f__[Chthoniobacteraceae];g__Chthoniobacter;s__	2132	35.625	18.2021	120.154	107.837		526	k__Bacteria;p__Proteobacteria;c__Gammaproteobacteria;__;__;__;__	193	1.625	3.11716	12.8462	43.0578		26	k__Bacteria;p__Acidobacteria;c__BPC102;o__MVS-40;f__;g__;s__	0	0	0	0	0
60	k__Bacteria;p__Actinobacteria;c__Actinobacteria;o__Actinomycetales;__;__;__	503	54.6667	19.6554	56.5	21.8426		430	k__Bacteria;p__Proteobacteria;c__Alphaproteobacteria;o__Sphingomonadales;f__Sphingomonadaceae;g__Kaistobacter;s__	2122	82.625	43.1615	61.5385	36.2161		157	k__Bacteria;p__Bacteroidetes;c__Flavobacteriia;o__Flavobacteriales;f__Flavobacteriaceae;g__Flavobacterium;s__	190	6.75	12.5936	6.30769	9.91114		27	k__Bacteria;p__Acidobacteria;c__DA052;o__Ellin6513;f__;g__;s__	0	0	0	0	0
563	k__Bacteria;p__Proteobacteria;c__Gammaproteobacteria;o__Xanthomonadales;f__Sinobacteraceae;g__Steroidobacter;s__	496	53.3333	28.006	56	9.95992		239	k__Bacteria;p__Cyanobacteria;c__Chloroplast;o__Streptophyta;f__;g__;s__	2105	110.062	147.544	26.4615	12.554		385	k__Bacteria;p__Proteobacteria;c__Alphaproteobacteria;o__Rhizobiales;f__Methylocystaceae;__;__	190	1	2.50333	13.3846	42.4		28	k__Bacteria;p__Acidobacteria;c__EC1113;o__;f__;g__;s__	0	0	0	0	0
118	k__Bacteria;p__Actinobacteria;c__Actinobacteria;o__Micrococcales;f__;g__;s__	479	54.3333	21.5484	52.6667	32.9707		591	k__Bacteria;p__TM7;c__;o__;f__;g__;s__	2057	6.3125	10.3326	150.462	377.893		70	k__Bacteria;p__Actinobacteria;c__Actinobacteria;o__Actinomycetales;f__Kineosporiaceae;__;__	189	2.4375	4.48655	11.5385	21.9606		29	k__Bacteria;p__Acidobacteria;c__Holophagae;o__Holophagales;f__Holophagaceae;g__;s__	0	0	0	0	0
262	k__Bacteria;p__Firmicutes;c__Bacilli;o__Bacillales;f__Bacillaceae;g__Bacillus;s__longiquaesitum	465	70.6667	26.0832	42.1667	21.0087		47	k__Bacteria;p__Acidobacteria;c__[Chloracidobacteria];o__RB41;f__;g__;s__	2025	81.25	43.6555	55.7692	26.1889		378	k__Bacteria;p__Proteobacteria;c__Alphaproteobacteria;o__Rhizobiales;f__Hyphomicrobiaceae;g__Rhodoplanes;s__	189	4.375	6.52048	9.15385	15.0269		30	k__Bacteria;p__Acidobacteria;c__PAUC37f;o__;f__;g__;s__	0	0	0	0	0
156	k__Bacteria;p__Bacteroidetes;c__Flavobacteriia;o__Flavobacteriales;f__Flavobacteriaceae;g__Flavobacterium;__	436	45.3333	21.1975	50	27.8927		428	k__Bacteria;p__Proteobacteria;c__Alphaproteobacteria;o__Sphingomonadales;f__Sphingomonadaceae;__;__	2010	41	94.7178	104.154	118.021		605	k__Bacteria;p__Verrucomicrobia;c__Verrucomicrobiae;o__Verrucomicrobiales;f__Verrucomicrobiaceae;g__;s__	188	1.1875	2.76209	13	40.9817		31	k__Bacteria;p__Acidobacteria;c__RB25;o__;f__;g__;s__	0	0	0	0	0
7	k__Bacteria;p__Acidobacteria;c__Acidobacteria-5;o__;f__;g__;s__	435	54.6667	6.1101	45.1667	16.9283		526	k__Bacteria;p__Proteobacteria;c__Gammaproteobacteria;__;__;__;__	1980	54.8125	49.4964	84.8462	119.661		537	k__Bacteria;p__Proteobacteria;c__Gammaproteobacteria;o__Enterobacteriales;f__Enterobacteriaceae;g__Erwinia;s__	186	0	0	14.3077	27.3081		32	k__Bacteria;p__Acidobacteria;c__S035;o__;f__;g__;s__	0	0	0	0	0
11	k__Bacteria;p__Acidobacteria;c__Acidobacteria-6;o__CCU21;f__;g__;s__	431	38	11.5326	52.8333	11.8223		209	k__Bacteria;p__Chloroflexi;c__Ellin6529;o__;f__;g__;s__	1972	70.375	25.134	65.0769	33.2477		400	k__Bacteria;p__Proteobacteria;c__Alphaproteobacteria;o__Rhizobiales;f__Xanthobacteraceae;g__Xanthobacter;s__	181	1.1875	3.25	12.4615	22.3443		33	k__Bacteria;p__Acidobacteria;c__Solibacteres;o__JH-WHS99;f__;g__;s__	0	0	0	0	0
30	k__Bacteria;p__Acidobacteria;c__PAUC37f;o__;f__;g__;s__	429	62.3333	18.1751	40.3333	17.7726		491	k__Bacteria;p__Proteobacteria;c__Betaproteobacteria;o__SC-I-84;f__;g__;s__	1945	61.25	24.0984	74.2308	28.2434		57	k__Bacteria;p__Actinobacteria;c__Acidimicrobiia;o__Acidimicrobiales;f__EB1017;g__;s__	178	6.5	13.1403	5.69231	7.5651		34	k__Bacteria;p__Acidobacteria;c__Solibacteres;o__Solibacterales;__;__;__	0	0	0	0	0
376	k__Bacteria;p__Proteobacteria;c__Alphaproteobacteria;o__Rhizobiales;f__Hyphomicrobiaceae;g__Pedomicrobium;s__	415	49	14.5258	44.6667	9.30949		402	k__Bacteria;p__Proteobacteria;c__Alphaproteobacteria;o__Rhodobacterales;f__Hyphomonadaceae;g__;s__	1925	63.625	50.1104	69.7692	45.0761		626	k__Bacteria;p__Verrucomicrobia;c__[Spartobacteria];o__[Chthoniobacterales];f__[Chthoniobacteraceae];g__Chthoniobacter;s__	168	1.875	3.73943	10.6154	24.374		35	k__Bacteria;p__Acidobacteria;c__Solibacteres;o__Solibacterales;f__;g__;s__	0	0	0	0	0
31	k__Bacteria;p__Acidobacteria;c__RB25;o__;f__;g__;s__	407	53.3333	5.68624	41.1667	12.5286		57	k__Bacteria;p__Actinobacteria;c__Acidimicrobiia;o__Acidimicrobiales;f__EB1017;g__;s__	1887	77.625	20.4283	49.6154	26.3203		399	k__Bacteria;p__Proteobacteria;c__Alphaproteobacteria;o__Rhizobiales;f__Xanthobacteraceae;g__Labrys;s__	166	4.6875	8.19527	7	8.65063		36	k__Bacteria;p__Acidobacteria;c__Solibacteres;o__Solibacterales;f__AKIW659;g__;s__	0	0	0	0	0
54	k__Bacteria;p__Actinobacteria;c__Acidimicrobiia;o__Acidimicrobiales;f__;g__;s__	405	44.6667	2.51661	45.1667	6.70572		39	k__Bacteria;p__Acidobacteria;c__Solibacteres;o__Solibacterales;f__Solibacteraceae;g__Candidatus Solibacter;s__	1740	88.4375	148.174	25	16.6283		78	k__Bacteria;p__Actinobacteria;c__Actinobacteria;o__Actinomycetales;f__Microbacteriaceae;g__Salinibacterium;__	164	1.8125	3.31097	10.3846	19.4788		37	k__Bacteria;p__Acidobacteria;c__Solibacteres;o__Solibacterales;f__PAUC26f;g__;s__	0	0	0	0	0
49	k__Bacteria;p__Acidobacteria;c__iii1-8;o__32-20;f__;g__;s__	392	59	23.0651	35.8333	15.5874		395	k__Bacteria;p__Proteobacteria;c__Alphaproteobacteria;o__Rhizobiales;f__Rhizobiaceae;g__Rhizobium;__	1727	82.0625	96.4583	31.8462	21.9159		167	k__Bacteria;p__Bacteroidetes;c__Sphingobacteriia;o__Sphingobacteriales;f__Sphingobacteriaceae;g__Pedobacter;s__cryoconitis	163	0.6875	2.49583	11.6923	34.69		38	k__Bacteria;p__Acidobacteria;c__Solibacteres;o__Solibacterales;f__Solibacteraceae;g__;s__	0	0	0	0	0
183	k__Bacteria;p__Bacteroidetes;c__[Saprospirae];o__[Saprospirales];f__Saprospiraceae;g__;s__	367	36.3333	15.308	43	9.57079		535	k__Bacteria;p__Proteobacteria;c__Gammaproteobacteria;o__Enterobacteriales;f__Enterobacteriaceae;__;__	1714	26.75	65.1659	98.9231	157.654		434	k__Bacteria;p__Proteobacteria;c__Alphaproteobacteria;o__Sphingomonadales;f__Sphingomonadaceae;g__Sphingomonas;s__	163	4.125	5.74891	7.46154	10.4532		39	k__Bacteria;p__Acidobacteria;c__Solibacteres;o__Solibacterales;f__Solibacteraceae;g__Candidatus Solibacter;s__	0	0	0	0	0
35	k__Bacteria;p__Acidobacteria;c__Solibacteres;o__Solibacterales;f__;g__;s__	339	29.6667	9.71253	41.6667	10.4435		103	k__Bacteria;p__Actinobacteria;c__Actinobacteria;o__Actinomycetales;f__Propionibacteriaceae;g__Microlunatus;s__	1670	65.25	32.343	48.1538	37.2242		61	k__Bacteria;p__Actinobacteria;c__Actinobacteria;o__Actinomycetales;f__;g__;s__	162	7.4375	10.1257	3.30769	4.008		40	k__Bacteria;p__Acidobacteria;c__Solibacteres;o__Solibacterales;f__[Bryobacteraceae];g__;s__	0	0	0	0	0
479	k__Bacteria;p__Proteobacteria;c__Betaproteobacteria;o__IS-44;f__;g__;s__	338	45	15.6205	33.8333	5.03653		48	k__Bacteria;p__Acidobacteria;c__[Chloracidobacteria];o__RB41;f__Ellin6075;g__;s__	1614	66.125	61.5065	42.7692	20.8013		449	k__Bacteria;p__Proteobacteria;c__Betaproteobacteria;o__Burkholderiales;f__Burkholderiaceae;g__Burkholderia;s__bryophila	161	4.6875	18.2235	6.61538	13.0291		41	k__Bacteria;p__Acidobacteria;c__Sva0725;o__Sva0725;f__;g__;s__	0	0	0	0	0
445	k__Bacteria;p__Proteobacteria;c__Betaproteobacteria;o__Burkholderiales;f__Alcaligenaceae;g__;s__	336	42.3333	27.1539	34.8333	19.7425		565	k__Bacteria;p__Proteobacteria;c__Gammaproteobacteria;o__Xanthomonadales;f__Xanthomonadaceae;g__;s__	1606	47.75	31.3826	64.7692	45.0225		359	k__Bacteria;p__Proteobacteria;c__Alphaproteobacteria;o__Ellin329;f__;g__;s__	155	7.375	12.9351	2.84615	4.18023		42	k__Bacteria;p__Acidobacteria;c__TM1;o__;f__;g__;s__	0	0	0	0	0
593	k__Bacteria;p__TM7;c__TM7-1;o__;f__;g__;s__	335	35.3333	14.2244	38.1667	15.1184		440	k__Bacteria;p__Proteobacteria;c__Betaproteobacteria;o__;f__;g__;s__	1570	53.375	26.3714	55.0769	21.4105		365	k__Bacteria;p__Proteobacteria;c__Alphaproteobacteria;o__Rhizobiales;f__Bradyrhizobiaceae;__;__	155	6.0625	8.39419	4.46154	6.11849		43	k__Bacteria;p__Acidobacteria;c__[Chloracidobacteria];o__11-24;f__;g__;s__	0	0	0	0	0
616	k__Bacteria;p__Verrucomicrobia;c__[Pedosphaerae];o__[Pedosphaerales];f__;g__;s__	315	41.3333	10.5987	31.8333	15.7152		302	k__Bacteria;p__Gemmatimonadetes;c__Gemmatimonadetes;o__;f__;g__;s__	1564	57.3125	35.4151	49.7692	26.2016		474	k__Bacteria;p__Proteobacteria;c__Betaproteobacteria;o__Burkholderiales;f__Oxalobacteraceae;g__Janthinobacterium;__	153	9.0625	21.1675	0.615385	1.26085		44	k__Bacteria;p__Acidobacteria;c__[Chloracidobacteria];o__;f__;g__;s__	0	0	0	0	0
22	k__Bacteria;p__Acidobacteria;c__Acidobacteriia;o__Acidobacteriales;f__Koribacteraceae;g__;s__	314	42.3333	25.5016	31.1667	20.5856		469	k__Bacteria;p__Proteobacteria;c__Betaproteobacteria;o__Burkholderiales;f__Comamonadaceae;g__Variovorax;s__paradoxus	1542	24.625	45.1868	88.3077	117.754		394	k__Bacteria;p__Proteobacteria;c__Alphaproteobacteria;o__Rhizobiales;f__Rhizobiaceae;g__Kaistia;s__	152	2.8125	5.17969	8.23077	11.9872		45	k__Bacteria;p__Acidobacteria;c__[Chloracidobacteria];o__DS-100;f__;g__;s__	0	0	0	0	0
6	k__Bacteria;p__Acidobacteria;c__;o__;f__;g__;s__	313	46	19.4679	29.1667	13.0601		54	k__Bacteria;p__Actinobacteria;c__Acidimicrobiia;o__Acidimicrobiales;f__;g__;s__	1524	51.8125	19.7593	53.4615	13.3017		289	k__Bacteria;p__Firmicutes;c__Clostridia;o__Clostridiales;f__Veillonellaceae;g__Pelosinus;s__	141	4.5	12.8271	5.30769	9.75008		46	k__Bacteria;p__Acidobacteria;c__[Chloracidobacteria];o__PK29;f__;g__;s__	0	0	0	0	0
402	k__Bacteria;p__Proteobacteria;c__Alphaproteobacteria;o__Rhodobacterales;f__Hyphomonadaceae;g__;s__	309	35.6667	6.65833	33.6667	4.50185		56	k__Bacteria;p__Actinobacteria;c__Acidimicrobiia;o__Acidimicrobiales;f__C111;g__;s__	1470	48.1875	24.2987	53.7692	32.1277		475	k__Bacteria;p__Proteobacteria;c__Betaproteobacteria;o__Burkholderiales;f__Oxalobacteraceae;g__Janthinobacterium;s__	137	8.5625	26.1533	0	0		47	k__Bacteria;p__Acidobacteria;c__[Chloracidobacteria];o__RB41;f__;g__;s__	0	0	0	0	0
14	k__Bacteria;p__Acidobacteria;c__Acidobacteria-6;o__iii1-15;f__RB40;g__;s__	308	37.6667	22.3681	32.5	12.5817		527	k__Bacteria;p__Proteobacteria;c__Gammaproteobacteria;o__Aeromonadales;f__Aeromonadaceae;g__;s__	1448	6.5625	10.5323	103.308	343.295		416	k__Bacteria;p__Proteobacteria;c__Alphaproteobacteria;o__Rhodospirillales;f__Rhodospirillaceae;g__;s__	136	3.625	6.32324	6	6.19139		48	k__Bacteria;p__Acidobacteria;c__[Chloracidobacteria];o__RB41;f__Ellin6075;g__;s__	0	0	0	0	0
362	k__Bacteria;p__Proteobacteria;c__Alphaproteobacteria;o__Rhizobiales;f__;g__;s__	279	31.3333	16.0416	30.8333	7.70498		567	k__Bacteria;p__Proteobacteria;c__Gammaproteobacteria;o__Xanthomonadales;f__Xanthomonadaceae;g__Dokdonella;s__	1396	43	27.9857	54.4615	37.0442		351	k__Bacteria;p__Proteobacteria;c__Alphaproteobacteria;o__BD7-3;f__;g__;s__	134	3.75	9.55336	5.69231	9.04972		49	k__Bacteria;p__Acidobacteria;c__iii1-8;o__32-20;f__;g__;s__	0	0	0	0	0
95	k__Bacteria;p__Actinobacteria;c__Actinobacteria;o__Actinomycetales;f__Nocardioidaceae;g__;s__	270	22.3333	6.50641	33.8333	11.8223		24	k__Bacteria;p__Acidobacteria;c__Acidobacteriia;o__Acidobacteriales;f__Koribacteraceae;g__Candidatus Koribacter;s__	1392	66.375	66.1855	25.3846	36.3239		448	k__Bacteria;p__Proteobacteria;c__Betaproteobacteria;o__Burkholderiales;f__Burkholderiaceae;g__Burkholderia;s__	131	5.3125	7.10604	3.53846	7.40062		50	k__Bacteria;p__Acidobacteria;c__iii1-8;o__DS-18;f__;g__;s__	0	0	0	0	0
420	k__Bacteria;p__Proteobacteria;c__Alphaproteobacteria;o__Rhodospirillales;f__Rhodospirillaceae;g__Skermanella;s__	270	33.6667	9.29157	28.1667	4.87511		67	k__Bacteria;p__Actinobacteria;c__Actinobacteria;o__Actinomycetales;f__Frankiaceae;g__Frankia;s__	1382	6.5	14.1374	98.3077	192.282		602	k__Bacteria;p__Verrucomicrobia;c__Opitutae;o__Opitutales;f__Opitutaceae;g__Opitutus;s__	126	0.4375	1.20934	9.15385	22.1429		51	k__Bacteria;p__Acidobacteria;c__iii1-8;o__SJA-36;f__;g__;s__	0	0	0	0	0
210	k__Bacteria;p__Chloroflexi;c__Gitt-GS-136;o__;f__;g__;s__	268	26.3333	11.9304	31.5	14.1244		411	k__Bacteria;p__Proteobacteria;c__Alphaproteobacteria;o__Rhodospirillales;f__Acetobacteraceae;g__Acidocella;s__	1317	61.25	79.3175	25.9231	33.7576		146	k__Bacteria;p__Bacteroidetes;c__Cytophagia;o__Cytophagales;f__Cytophagaceae;g__Dyadobacter;s__	125	1.3125	3.59108	8	10.336		52	k__Bacteria;p__Actinobacteria;__;__;__;__;__	0	0	0	0	0
597	k__Bacteria;p__TM7;c__TM7-3;o__I025;f__;g__;s__	265	27.3333	11.9304	30.5	11.6404		78	k__Bacteria;p__Actinobacteria;c__Actinobacteria;o__Actinomycetales;f__Microbacteriaceae;g__Salinibacterium;__	1302	35.1875	38.0337	56.8462	42.6514		16	k__Bacteria;p__Acidobacteria;c__Acidobacteriia;o__Acidobacteriales;f__Acidobacteriaceae;__;__	124	6.0625	8.69842	2.07692	4.82116		53	k__Bacteria;p__Actinobacteria;c__Acidimicrobiia;o__Acidimicrobiales;__;__;__	0	0	0	0	0
359	k__Bacteria;p__Proteobacteria;c__Alphaproteobacteria;o__Ellin329;f__;g__;s__	250	27	8.544	28.1667	10.9072		627	k__Bacteria;p__Verrucomicrobia;c__[Spartobacteria];o__[Chthoniobacterales];f__[Chthoniobacteraceae];g__DA101;s__	1294	51.875	23.4659	35.6923	24.0603		561	k__Bacteria;p__Proteobacteria;c__Gammaproteobacteria;o__Xanthomonadales;f__Sinobacteraceae;g__Nevskia;s__	121	6.75	16.6393	1	2.82843		54	k__Bacteria;p__Actinobacteria;c__Acidimicrobiia;o__Acidimicrobiales;f__;g__;s__	0	0	0	0	0
308	k__Bacteria;p__Gemmatimonadetes;c__Gemmatimonadetes;o__N1423WL;f__;g__;s__	247	41.6667	32.1299	20.3333	18.3048		15	k__Bacteria;p__Acidobacteria;c__Acidobacteria-6;o__iii1-15;f__mb2424;g__;s__	1291	43.5625	27.117	45.6923	26.7531		65	k__Bacteria;p__Actinobacteria;c__Actinobacteria;o__Actinomycetales;f__Frankiaceae;__;__	119	2.75	7.15076	5.76923	20.8013		55	k__Bacteria;p__Actinobacteria;c__Acidimicrobiia;o__Acidimicrobiales;f__AKIW874;g__;s__	0	0	0	0	0
82	k__Bacteria;p__Actinobacteria;c__Actinobacteria;o__Actinomycetales;f__Micromonosporaceae;__;__	239	18.6667	21.0792	30.5	15.9844		439	k__Bacteria;p__Proteobacteria;c__Betaproteobacteria;__;__;__;__	1281	46.375	20.979	41.4615	20.7309		162	k__Bacteria;p__Bacteroidetes;c__Sphingobacteriia;o__Sphingobacteriales;f__;g__;s__	119	3.3125	9.06803	5.07692	13.6288		57	k__Bacteria;p__Actinobacteria;c__Acidimicrobiia;o__Acidimicrobiales;f__EB1017;g__;s__	0	0	0	0	0
407	k__Bacteria;p__Proteobacteria;c__Alphaproteobacteria;o__Rhodospirillales;f__;g__;s__	235	26.6667	4.93288	25.8333	9.13053		310	k__Bacteria;p__Nitrospirae;c__Nitrospira;o__Nitrospirales;f__0319-6A21;g__;s__	1275	45.1875	23.811	42.4615	24.5242		19	k__Bacteria;p__Acidobacteria;c__Acidobacteriia;o__Acidobacteriales;f__Acidobacteriaceae;g__Edaphobacter;s__	112	3.375	4.34933	4.46154	8.10982		58	k__Bacteria;p__Actinobacteria;c__Acidimicrobiia;o__Acidimicrobiales;f__Iamiaceae;g__Iamia;s__	0	0	0	0	0
87	k__Bacteria;p__Actinobacteria;c__Actinobacteria;o__Actinomycetales;f__Mycobacteriaceae;g__Mycobacterium;__	227	29	9.53939	23.3333	9.54289		613	k__Bacteria;p__Verrucomicrobia;c__[Methylacidiphilae];o__Methylacidiphilales;f__LD19;g__;s__	1259	8.1875	20.6631	86.7692	143.407		373	k__Bacteria;p__Proteobacteria;c__Alphaproteobacteria;o__Rhizobiales;f__Hyphomicrobiaceae;g__Devosia;s__	111	2.6875	3.26024	5.23077	15.0286		59	k__Bacteria;p__Actinobacteria;c__Acidimicrobiia;o__Acidimicrobiales;f__Microthrixaceae;g__;s__	0	0	0	0	0
229	k__Bacteria;p__Chloroflexi;c__Thermomicrobia;o__JG30-KF-CM45;f__;g__;s__	221	22.6667	8.5049	25.5	9.09395		91	k__Bacteria;p__Actinobacteria;c__Actinobacteria;o__Actinomycetales;f__Nakamurellaceae;g__;s__	1255	47.125	35.2342	38.5385	20.2921		375	k__Bacteria;p__Proteobacteria;c__Alphaproteobacteria;o__Rhizobiales;f__Hyphomicrobiaceae;g__Hyphomicrobium;s__	102	3.4375	2.89756	3.61538	4.59236		60	k__Bacteria;p__Actinobacteria;c__Actinobacteria;o__Actinomycetales;__;__;__	0	0	0	0	0
69	k__Bacteria;p__Actinobacteria;c__Actinobacteria;o__Actinomycetales;f__Intrasporangiaceae;__;__	215	23.6667	9.60902	24	9.71597		70	k__Bacteria;p__Actinobacteria;c__Actinobacteria;o__Actinomycetales;f__Kineosporiaceae;__;__	1228	47.8125	39.5293	35.6154	34.8605		109	k__Bacteria;p__Actinobacteria;c__Actinobacteria;o__Actinomycetales;f__Streptomycetaceae;g__Streptomyces;__	100	3.125	7.63217	3.84615	10.6915		61	k__Bacteria;p__Actinobacteria;c__Actinobacteria;o__Actinomycetales;f__;g__;s__	0	0	0	0	0
375	k__Bacteria;p__Proteobacteria;c__Alphaproteobacteria;o__Rhizobiales;f__Hyphomicrobiaceae;g__Hyphomicrobium;s__	210	26.6667	10.7858	21.6667	3.88158		95	k__Bacteria;p__Actinobacteria;c__Actinobacteria;o__Actinomycetales;f__Nocardioidaceae;g__;s__	1205	41.625	35.0445	41.4615	20.6866		361	k__Bacteria;p__Proteobacteria;c__Alphaproteobacteria;o__Rhizobiales;__;__;__	99	1.8125	3.61882	5.38462	9.92084		62	k__Bacteria;p__Actinobacteria;c__Actinobacteria;o__Actinomycetales;f__Actinospicaceae;g__;s__	0	0	0	0	0
39	k__Bacteria;p__Acidobacteria;c__Solibacteres;o__Solibacterales;f__Solibacteraceae;g__Candidatus Solibacter;s__	204	22	9.53939	23	9.05539		612	k__Bacteria;p__Verrucomicrobia;c__[Methylacidiphilae];o__Methylacidiphilales;f__;g__;s__	1185	43	37.4807	38.2308	59.3256		607	k__Bacteria;p__Verrucomicrobia;c__Verrucomicrobiae;o__Verrucomicrobiales;f__Verrucomicrobiaceae;g__Prosthecobacter;__	99	3.1875	8.1912	3.69231	11.5714		63	k__Bacteria;p__Actinobacteria;c__Actinobacteria;o__Actinomycetales;f__Cellulomonadaceae;__;__	0	0	0	0	0
526	k__Bacteria;p__Proteobacteria;c__Gammaproteobacteria;__;__;__;__	204	11.3333	4.50925	28.3333	15.3319		573	k__Bacteria;p__Proteobacteria;c__Gammaproteobacteria;o__Xanthomonadales;f__Xanthomonadaceae;g__Rhodanobacter;s__	1180	65.4375	84.5947	10.2308	13.0968		56	k__Bacteria;p__Actinobacteria;c__Acidimicrobiia;o__Acidimicrobiales;f__C111;g__;s__	96	3.25	7.27095	3.38462	6.29204		64	k__Bacteria;p__Actinobacteria;c__Actinobacteria;o__Actinomycetales;f__Cellulomonadaceae;g__Demequina;s__	0	0	0	0	0
91	k__Bacteria;p__Actinobacteria;c__Actinobacteria;o__Actinomycetales;f__Nakamurellaceae;g__;s__	201	20.6667	2.88675	23.1667	7.70498		118	k__Bacteria;p__Actinobacteria;c__Actinobacteria;o__Micrococcales;f__;g__;s__	1164	36	25.7423	45.2308	40.6697		410	k__Bacteria;p__Proteobacteria;c__Alphaproteobacteria;o__Rhodospirillales;f__Acetobacteraceae;g__Acidisoma;s__	95	2.25	5.45894	4.53846	7.55662		65	k__Bacteria;p__Actinobacteria;c__Actinobacteria;o__Actinomycetales;f__Frankiaceae;__;__	0	0	0	0	0
633	k__Bacteria;p__WS3;c__PRR-12;o__LD1-PA13;f__;g__;s__	201	22.6667	6.80686	22.1667	4.79236		432	k__Bacteria;p__Proteobacteria;c__Alphaproteobacteria;o__Sphingomonadales;f__Sphingomonadaceae;g__Sphingobium;s__	1146	30.875	37.0547	50.1538	51.8794		95	k__Bacteria;p__Actinobacteria;c__Actinobacteria;o__Actinomycetales;f__Nocardioidaceae;g__;s__	94	2.125	5.18813	4.61538	7.17099		66	k__Bacteria;p__Actinobacteria;c__Actinobacteria;o__Actinomycetales;f__Frankiaceae;g__;s__	0	0	0	0	0
564	k__Bacteria;p__Proteobacteria;c__Gammaproteobacteria;o__Xanthomonadales;f__Xanthomonadaceae;__;__	200	10.3333	8.0829	28.1667	17.1629		314	k__Bacteria;p__Nitrospirae;c__Nitrospira;o__Nitrospirales;f__Nitrospiraceae;g__Nitrospira;s__	1115	36.9375	16.5387	40.3077	24.5981		402	k__Bacteria;p__Proteobacteria;c__Alphaproteobacteria;o__Rhodobacterales;f__Hyphomonadaceae;g__;s__	94	2.75	4.80971	3.84615	5.7857		67	k__Bacteria;p__Actinobacteria;c__Actinobacteria;o__Actinomycetales;f__Frankiaceae;g__Frankia;s__	0	0	0	0	0
361	k__Bacteria;p__Proteobacteria;c__Alphaproteobacteria;o__Rhizobiales;__;__;__	198	20	7.81025	23	7.42967		451	k__Bacteria;p__Proteobacteria;c__Betaproteobacteria;o__Burkholderiales;f__Comamonadaceae;__;__	1113	24.1875	25.0259	55.8462	40.5891		229	k__Bacteria;p__Chloroflexi;c__Thermomicrobia;o__JG30-KF-CM45;f__;g__;s__	93	1.9375	4.25	4.76923	8.69055		68	k__Bacteria;p__Actinobacteria;c__Actinobacteria;o__Actinomycetales;f__Geodermatophilaceae;g__;s__	0	0	0	0	0
367	k__Bacteria;p__Proteobacteria;c__Alphaproteobacteria;o__Rhizobiales;f__Bradyrhizobiaceae;g__Balneimonas;s__	198	22	6.245	22	7.56307		19	k__Bacteria;p__Acidobacteria;c__Acidobacteriia;o__Acidobacteriales;f__Acidobacteriaceae;g__Edaphobacter;s__	1095	47.6875	56.8726	25.5385	29.9461		231	k__Bacteria;p__Cyanobacteria;c__4C0d-2;o__MLE1-12;f__;g__;s__	90	2	3.63318	4.46154	6.74062		69	k__Bacteria;p__Actinobacteria;c__Actinobacteria;o__Actinomycetales;f__Intrasporangiaceae;__;__	0	0	0	0	0
162	k__Bacteria;p__Bacteroidetes;c__Sphingobacteriia;o__Sphingobacteriales;f__;g__;s__	186	14.6667	7.23418	23.6667	9.5219		361	k__Bacteria;p__Proteobacteria;c__Alphaproteobacteria;o__Rhizobiales;__;__;__	1079	35.1875	27.0289	39.6923	23.8969		539	k__Bacteria;p__Proteobacteria;c__Gammaproteobacteria;o__Enterobacteriales;f__Enterobacteriaceae;g__Klebsiella;s__	88	0	0	6.76923	22.6648		70	k__Bacteria;p__Actinobacteria;c__Actinobacteria;o__Actinomycetales;f__Kineosporiaceae;__;__	0	0	0	0	0
451	k__Bacteria;p__Proteobacteria;c__Betaproteobacteria;o__Burkholderiales;f__Comamonadaceae;__;__	182	16.6667	5.85947	22	3.28634		375	k__Bacteria;p__Proteobacteria;c__Alphaproteobacteria;o__Rhizobiales;f__Hyphomicrobiaceae;g__Hyphomicrobium;s__	1071	42	14.4453	30.6923	11.954		595	k__Bacteria;p__TM7;c__TM7-3;o__;f__;g__;s__	88	0.9375	3.04344	5.61538	11.8991		71	k__Bacteria;p__Actinobacteria;c__Actinobacteria;o__Actinomycetales;f__Kineosporiaceae;g__;s__	0	0	0	0	0
507	k__Bacteria;p__Proteobacteria;c__Deltaproteobacteria;o__Myxococcales;f__Haliangiaceae;g__;s__	177	17	5.2915	21	6.54217		621	k__Bacteria;p__Verrucomicrobia;c__[Pedosphaerae];o__[Pedosphaerales];f__auto67_4W;g__;s__	1058	46.0625	47.2828	24.6923	23.207		204	k__Bacteria;p__Chloroflexi;c__C0119;o__;f__;g__;s__	85	0	0	6.53846	23.5748		72	k__Bacteria;p__Actinobacteria;c__Actinobacteria;o__Actinomycetales;f__Kineosporiaceae;g__Kineosporia;s__	0	0	0	0	0
371	k__Bacteria;p__Proteobacteria;c__Alphaproteobacteria;o__Rhizobiales;f__Hyphomicrobiaceae;__;__	171	21.3333	12.5033	17.8333	8.61201		606	k__Bacteria;p__Verrucomicrobia;c__Verrucomicrobiae;o__Verrucomicrobiales;f__Verrucomicrobiaceae;g__Luteolibacter;s__	1034	8.75	9.33452	68.7692	72.342		352	k__Bacteria;p__Proteobacteria;c__Alphaproteobacteria;o__Caulobacterales;f__Caulobacteraceae;__;__	80	1.4375	2.75605	4.38462	6.25218		74	k__Bacteria;p__Actinobacteria;c__Actinobacteria;o__Actinomycetales;f__Microbacteriaceae;g__;s__	0	0	0	0	0
208	k__Bacteria;p__Chloroflexi;c__Chloroflexi;o__[Roseiflexales];f__[Kouleothrixaceae];g__;s__	170	22.3333	7.37111	17.1667	8.32867		183	k__Bacteria;p__Bacteroidetes;c__[Saprospirae];o__[Saprospirales];f__Saprospiraceae;g__;s__	1021	19.625	14.8318	54.3846	30.6255		165	k__Bacteria;p__Bacteroidetes;c__Sphingobacteriia;o__Sphingobacteriales;f__Sphingobacteriaceae;g__Pedobacter;__	77	0.6875	1.88746	5.07692	11.1165		75	k__Bacteria;p__Actinobacteria;c__Actinobacteria;o__Actinomycetales;f__Microbacteriaceae;g__Agromyces;s__	0	0	0	0	0
626	k__Bacteria;p__Verrucomicrobia;c__[Spartobacteria];o__[Chthoniobacterales];f__[Chthoniobacteraceae];g__Chthoniobacter;s__	168	17	7.54983	19.5	13.4573		507	k__Bacteria;p__Proteobacteria;c__Deltaproteobacteria;o__Myxococcales;f__Haliangiaceae;g__;s__	1012	33.5	16.8602	36.6154	18.8438		435	k__Bacteria;p__Proteobacteria;c__Alphaproteobacteria;o__Sphingomonadales;f__Sphingomonadaceae;g__Sphingomonas;s__wittichii	77	1.9375	2.88603	3.53846	4.50214		76	k__Bacteria;p__Actinobacteria;c__Actinobacteria;o__Actinomycetales;f__Microbacteriaceae;g__Cryocola;s__	0	0	0	0	0
46	k__Bacteria;p__Acidobacteria;c__[Chloracidobacteria];o__PK29;f__;g__;s__	167	27	4.3589	14.3333	5.39135		552	k__Bacteria;p__Proteobacteria;c__Gammaproteobacteria;o__Pseudomonadales;f__Pseudomonadaceae;g__Pseudomonas;s__	1002	41.8125	54.8807	25.6154	39.4705		20	k__Bacteria;p__Acidobacteria;c__Acidobacteriia;o__Acidobacteriales;f__Acidobacteriaceae;g__Terriglobus;s__	71	2.8125	4.03681	2	3.76386		77	k__Bacteria;p__Actinobacteria;c__Actinobacteria;o__Actinomycetales;f__Microbacteriaceae;g__Microbacterium;__	0	0	0	0	0
621	k__Bacteria;p__Verrucomicrobia;c__[Pedosphaerae];o__[Pedosphaerales];f__auto67_4W;g__;s__	167	20.6667	11.8462	17.5	8.21584		368	k__Bacteria;p__Proteobacteria;c__Alphaproteobacteria;o__Rhizobiales;f__Bradyrhizobiaceae;g__Bosea;s__genosp.	984	10.75	36.4024	62.4615	97.992		567	k__Bacteria;p__Proteobacteria;c__Gammaproteobacteria;o__Xanthomonadales;f__Xanthomonadaceae;g__Dokdonella;s__	71	1.375	2.30579	3.76923	7.56256		78	k__Bacteria;p__Actinobacteria;c__Actinobacteria;o__Actinomycetales;f__Microbacteriaceae;g__Salinibacterium;__	0	0	0	0	0
312	k__Bacteria;p__Nitrospirae;c__Nitrospira;o__Nitrospirales;f__Nitrospiraceae;g__;s__	161	16.3333	1.52753	18.6667	4.84424		362	k__Bacteria;p__Proteobacteria;c__Alphaproteobacteria;o__Rhizobiales;f__;g__;s__	966	36.5625	19.7111	29.3077	14.2384		545	k__Bacteria;p__Proteobacteria;c__Gammaproteobacteria;o__Legionellales;f__Coxiellaceae;g__Aquicella;s__	69	1.75	3.43511	3.15385	6.55548		79	k__Bacteria;p__Actinobacteria;c__Actinobacteria;o__Actinomycetales;f__Microbacteriaceae;g__Salinibacterium;s__	0	0	0	0	0
618	k__Bacteria;p__Verrucomicrobia;c__[Pedosphaerae];o__[Pedosphaerales];f__Ellin517;g__;s__	161	22.3333	9.07377	15.6667	6.88961		365	k__Bacteria;p__Proteobacteria;c__Alphaproteobacteria;o__Rhizobiales;f__Bradyrhizobiaceae;__;__	940	40.5625	43.543	22.3846	25.1878		349	k__Bacteria;p__Proteobacteria;c__Alphaproteobacteria;__;__;__;__	68	1.75	3.76829	3.07692	6.6641		80	k__Bacteria;p__Actinobacteria;c__Actinobacteria;o__Actinomycetales;f__Micrococcaceae;__;__	0	0	0	0	0
161	k__Bacteria;p__Bacteroidetes;c__Flavobacteriia;o__Flavobacteriales;f__[Weeksellaceae];g__Chryseobacterium;s__	159	0	0	26.5	63.9367		373	k__Bacteria;p__Proteobacteria;c__Alphaproteobacteria;o__Rhizobiales;f__Hyphomicrobiaceae;g__Devosia;s__	940	29.125	14.0042	36.4615	19.4363		362	k__Bacteria;p__Proteobacteria;c__Alphaproteobacteria;o__Rhizobiales;f__;g__;s__	67	1.625	4.08044	3.15385	5.08013		81	k__Bacteria;p__Actinobacteria;c__Actinobacteria;o__Actinomycetales;f__Micrococcaceae;g__;s__	0	0	0	0	0
106	k__Bacteria;p__Actinobacteria;c__Actinobacteria;o__Actinomycetales;f__Pseudonocardiaceae;g__Pseudonocardia;s__	158	13.6667	10.0167	19.5	8.26438		109	k__Bacteria;p__Actinobacteria;c__Actinobacteria;o__Actinomycetales;f__Streptomycetaceae;g__Streptomyces;__	921	32.9375	31.6491	30.3077	25.8308		443	k__Bacteria;p__Proteobacteria;c__Betaproteobacteria;o__Burkholderiales;__;__;__	67	2.1875	4.92908	2.46154	4.46496		82	k__Bacteria;p__Actinobacteria;c__Actinobacteria;o__Actinomycetales;f__Micromonosporaceae;__;__	0	0	0	0	0
98	k__Bacteria;p__Actinobacteria;c__Actinobacteria;o__Actinomycetales;f__Nocardioidaceae;g__Kribbella;s__	156	17.3333	4.16333	17.3333	6.02218		553	k__Bacteria;p__Proteobacteria;c__Gammaproteobacteria;o__Pseudomonadales;f__Pseudomonadaceae;g__Pseudomonas;s__fragi	912	36.1875	62.5899	25.6154	41.1249		409	k__Bacteria;p__Proteobacteria;c__Alphaproteobacteria;o__Rhodospirillales;f__Acetobacteraceae;g__;s__	66	2	3.94968	2.61538	3.45298		83	k__Bacteria;p__Actinobacteria;c__Actinobacteria;o__Actinomycetales;f__Micromonosporaceae;g__Catellatospora;s__	0	0	0	0	0
61	k__Bacteria;p__Actinobacteria;c__Actinobacteria;o__Actinomycetales;f__;g__;s__	155	18.6667	10.6927	16.5	8.28855		448	k__Bacteria;p__Proteobacteria;c__Betaproteobacteria;o__Burkholderiales;f__Burkholderiaceae;g__Burkholderia;s__	908	43	39.5289	16.9231	36.6707		569	k__Bacteria;p__Proteobacteria;c__Gammaproteobacteria;o__Xanthomonadales;f__Xanthomonadaceae;g__Luteibacter;s__rhizovicinus	66	1.3125	4.23822	3.46154	6.52706		84	k__Bacteria;p__Actinobacteria;c__Actinobacteria;o__Actinomycetales;f__Micromonosporaceae;g__Dactylosporangium;s__	0	0	0	0	0
503	k__Bacteria;p__Proteobacteria;c__Deltaproteobacteria;o__Myxococcales;__;__;__	152	20	11.3578	15.3333	4.76095		162	k__Bacteria;p__Bacteroidetes;c__Sphingobacteriia;o__Sphingobacteriales;f__;g__;s__	900	27.1875	13.843	35.7692	16.295		54	k__Bacteria;p__Actinobacteria;c__Acidimicrobiia;o__Acidimicrobiales;f__;g__;s__	64	2.125	5.86373	2.30769	5.13784		85	k__Bacteria;p__Actinobacteria;c__Actinobacteria;o__Actinomycetales;f__Micromonosporaceae;g__Pilimelia;s__	0	0	0	0	0
518	k__Bacteria;p__Proteobacteria;c__Deltaproteobacteria;o__NB1-j;f__;g__;s__	148	17.6667	10.9697	15.8333	12.6399		435	k__Bacteria;p__Proteobacteria;c__Alphaproteobacteria;o__Sphingomonadales;f__Sphingomonadaceae;g__Sphingomonas;s__wittichii	881	19.8125	12.0511	43.3846	28.7186		55	k__Bacteria;p__Actinobacteria;c__Acidimicrobiia;o__Acidimicrobiales;f__AKIW874;g__;s__	64	3.4375	10.6769	0.692308	1.70219		86	k__Bacteria;p__Actinobacteria;c__Actinobacteria;o__Actinomycetales;f__Micromonosporaceae;g__Virgisporangium;s__ochraceum	0	0	0	0	0
4	k__Bacteria;p__AD3;c__ABS-6;o__;f__;g__;s__	147	19.3333	28.3078	14.8333	21.0847		257	k__Bacteria;p__Firmicutes;c__Bacilli;o__Bacillales;f__Bacillaceae;g__Bacillus;__	854	37.0625	23.6854	20.0769	10.9883		431	k__Bacteria;p__Proteobacteria;c__Alphaproteobacteria;o__Sphingomonadales;f__Sphingomonadaceae;g__Sphingobium;__	63	1	2.09762	3.61538	6.95867		87	k__Bacteria;p__Actinobacteria;c__Actinobacteria;o__Actinomycetales;f__Mycobacteriaceae;g__Mycobacterium;__	0	0	0	0	0
254	k__Bacteria;p__Firmicutes;c__Bacilli;o__Bacillales;f__Alicyclobacillaceae;g__Alicyclobacillus;s__	147	17	4.3589	16	5.21536		376	k__Bacteria;p__Proteobacteria;c__Alphaproteobacteria;o__Rhizobiales;f__Hyphomicrobiaceae;g__Pedomicrobium;s__	835	33.8125	13.6197	22.6154	10.6344		606	k__Bacteria;p__Verrucomicrobia;c__Verrucomicrobiae;o__Verrucomicrobiales;f__Verrucomicrobiaceae;g__Luteolibacter;s__	63	1	3.01109	3.61538	5.59074		88	k__Bacteria;p__Actinobacteria;c__Actinobacteria;o__Actinomycetales;f__Mycobacteriaceae;g__Mycobacterium;s__	0	0	0	0	0
441	k__Bacteria;p__Proteobacteria;c__Betaproteobacteria;o__A21b;f__EB1003;g__;s__	146	18.3333	13.0512	15.1667	11.5311		16	k__Bacteria;p__Acidobacteria;c__Acidobacteriia;o__Acidobacteriales;f__Acidobacteriaceae;__;__	829	40.9375	48.4884	13.3846	22.5224		89	k__Bacteria;p__Actinobacteria;c__Actinobacteria;o__Actinomycetales;f__Mycobacteriaceae;g__Mycobacterium;s__celatum	62	2.6875	6.70044	1.46154	3.17845		89	k__Bacteria;p__Actinobacteria;c__Actinobacteria;o__Actinomycetales;f__Mycobacteriaceae;g__Mycobacterium;s__celatum	0	0	0	0	0
226	k__Bacteria;p__Chloroflexi;c__TK17;o__mle1-48;f__;g__;s__	143	14	7.93725	16.8333	6.61564		399	k__Bacteria;p__Proteobacteria;c__Alphaproteobacteria;o__Rhizobiales;f__Xanthobacteraceae;g__Labrys;s__	815	25.3125	18.1281	31.5385	26.8223		421	k__Bacteria;p__Proteobacteria;c__Alphaproteobacteria;o__Rhodospirillales;f__Rhodospirillaceae;g__Telmatospirillum;s__	60	1.375	4.48516	2.92308	8.31125		90	k__Bacteria;p__Actinobacteria;c__Actinobacteria;o__Actinomycetales;f__Mycobacteriaceae;g__Mycobacterium;s__vaccae	0	0	0	0	0
24	k__Bacteria;p__Acidobacteria;c__Acidobacteriia;o__Acidobacteriales;f__Koribacteraceae;g__Candidatus Koribacter;s__	139	13.6667	8.62168	16.3333	4.17931		420	k__Bacteria;p__Proteobacteria;c__Alphaproteobacteria;o__Rhodospirillales;f__Rhodospirillaceae;g__Skermanella;s__	815	26.1875	14.1054	30.4615	13.1632		35	k__Bacteria;p__Acidobacteria;c__Solibacteres;o__Solibacterales;f__;g__;s__	59	2.3125	6.4054	1.69231	2.95479		91	k__Bacteria;p__Actinobacteria;c__Actinobacteria;o__Actinomycetales;f__Nakamurellaceae;g__;s__	0	0	0	0	0
109	k__Bacteria;p__Actinobacteria;c__Actinobacteria;o__Actinomycetales;f__Streptomycetaceae;g__Streptomyces;__	137	13.3333	11.8462	16.1667	5.03653		385	k__Bacteria;p__Proteobacteria;c__Alphaproteobacteria;o__Rhizobiales;f__Methylocystaceae;__;__	813	2.25	6.73795	59.7692	92.8558		408	k__Bacteria;p__Proteobacteria;c__Alphaproteobacteria;o__Rhodospirillales;f__Acetobacteraceae;__;__	56	0.875	1.92787	3.23077	6.33974		92	k__Bacteria;p__Actinobacteria;c__Actinobacteria;o__Actinomycetales;f__Nocardiaceae;g__;s__	0	0	0	0	0
55	k__Bacteria;p__Actinobacteria;c__Acidimicrobiia;o__Acidimicrobiales;f__AKIW874;g__;s__	136	20.3333	5.68624	12.5	7.66159		634	k__Bacteria;p__WS3;c__PRR-12;o__Sediment-1;f__;g__;s__	811	28.1875	16.6221	27.6923	22.5218		507	k__Bacteria;p__Proteobacteria;c__Deltaproteobacteria;o__Myxococcales;f__Haliangiaceae;g__;s__	56	2	3.68782	1.84615	3.78255		93	k__Bacteria;p__Actinobacteria;c__Actinobacteria;o__Actinomycetales;f__Nocardiaceae;g__Rhodococcus;s__fascians	0	0	0	0	0
333	k__Bacteria;p__Planctomycetes;c__Phycisphaerae;o__Phycisphaerales;f__;g__;s__	136	13	1	16.1667	6.73548		636	k__Bacteria;p__WS3;c__PRR-12;o__Sediment-1;f__PRR-10;g__;s__	810	27.6875	20.613	28.2308	19.938		560	k__Bacteria;p__Proteobacteria;c__Gammaproteobacteria;o__Xanthomonadales;f__Sinobacteraceae;g__Nevskia;__	55	0.875	1.78419	3.15385	4.99744		94	k__Bacteria;p__Actinobacteria;c__Actinobacteria;o__Actinomycetales;f__Nocardioidaceae;__;__	0	0	0	0	0
239	k__Bacteria;p__Cyanobacteria;c__Chloroplast;o__Streptophyta;f__;g__;s__	134	20	14.4222	12.3333	17.0841		351	k__Bacteria;p__Proteobacteria;c__Alphaproteobacteria;o__BD7-3;f__;g__;s__	807	16.6875	19.9523	41.5385	44.3539		27	k__Bacteria;p__Acidobacteria;c__DA052;o__Ellin6513;f__;g__;s__	54	2.375	6.34429	1.23077	2.89119		95	k__Bacteria;p__Actinobacteria;c__Actinobacteria;o__Actinomycetales;f__Nocardioidaceae;g__;s__	0	0	0	0	0
463	k__Bacteria;p__Proteobacteria;c__Betaproteobacteria;o__Burkholderiales;f__Comamonadaceae;g__Ramlibacter;s__	134	13	8.18535	15.8333	5.77639		146	k__Bacteria;p__Bacteroidetes;c__Cytophagia;o__Cytophagales;f__Cytophagaceae;g__Dyadobacter;s__	803	6.4375	11.7812	53.8462	57.7911		90	k__Bacteria;p__Actinobacteria;c__Actinobacteria;o__Actinomycetales;f__Mycobacteriaceae;g__Mycobacterium;s__vaccae	54	1.0625	2.20511	2.84615	7.98797		96	k__Bacteria;p__Actinobacteria;c__Actinobacteria;o__Actinomycetales;f__Nocardioidaceae;g__Aeromicrobium;s__	0	0	0	0	0
301	k__Bacteria;p__Gemmatimonadetes;c__Gemmatimonadetes;__;__;__;__	133	11	4.58258	16.6667	6.21825		84	k__Bacteria;p__Actinobacteria;c__Actinobacteria;o__Actinomycetales;f__Micromonosporaceae;g__Dactylosporangium;s__	798	33.25	22.2935	20.4615	12.2788		66	k__Bacteria;p__Actinobacteria;c__Actinobacteria;o__Actinomycetales;f__Frankiaceae;g__;s__	53	2.6875	6.96389	0.769231	1.09193		97	k__Bacteria;p__Actinobacteria;c__Actinobacteria;o__Actinomycetales;f__Nocardioidaceae;g__Friedmanniella;s__	0	0	0	0	0
432	k__Bacteria;p__Proteobacteria;c__Alphaproteobacteria;o__Sphingomonadales;f__Sphingomonadaceae;g__Sphingobium;s__	130	12	5.19615	15.6667	9.66782		449	k__Bacteria;p__Proteobacteria;c__Betaproteobacteria;o__Burkholderiales;f__Burkholderiaceae;g__Burkholderia;s__bryophila	787	34.5	45.6976	18.0769	16.5603		181	k__Bacteria;p__Bacteroidetes;c__[Saprospirae];o__[Saprospirales];f__Chitinophagaceae;g__Sediminibacterium;s__	52	1.75	4.07431	1.84615	3.73823		98	k__Bacteria;p__Actinobacteria;c__Actinobacteria;o__Actinomycetales;f__Nocardioidaceae;g__Kribbella;s__	0	0	0	0	0
565	k__Bacteria;p__Proteobacteria;c__Gammaproteobacteria;o__Xanthomonadales;f__Xanthomonadaceae;g__;s__	130	9.66667	4.50925	16.8333	5.49242		358	k__Bacteria;p__Proteobacteria;c__Alphaproteobacteria;o__Caulobacterales;f__Caulobacteraceae;g__Phenylobacterium;s__	781	22.5	13.8034	32.3846	18.8482		396	k__Bacteria;p__Proteobacteria;c__Alphaproteobacteria;o__Rhizobiales;f__Rhizobiaceae;g__Rhizobium;s__	52	0	0	4	9.90791		99	k__Bacteria;p__Actinobacteria;c__Actinobacteria;o__Actinomycetales;f__Nocardioidaceae;g__Nocardioides;s__	0	0	0	0	0
624	k__Bacteria;p__Verrucomicrobia;c__[Spartobacteria];o__[Chthoniobacterales];f__[Chthoniobacteraceae];g__;s__	129	9.33333	8.0829	16.8333	8.03534		479	k__Bacteria;p__Proteobacteria;c__Betaproteobacteria;o__IS-44;f__;g__;s__	775	33.375	21.7803	18.5385	9.3418		372	k__Bacteria;p__Proteobacteria;c__Alphaproteobacteria;o__Rhizobiales;f__Hyphomicrobiaceae;g__;s__	51	1.375	2.80179	2.23077	1.73944		100	k__Bacteria;p__Actinobacteria;c__Actinobacteria;o__Actinomycetales;f__Nocardioidaceae;g__Pimelobacter;s__	0	0	0	0	0
425	k__Bacteria;p__Proteobacteria;c__Alphaproteobacteria;o__Sphingomonadales;__;__;__	128	10.3333	3.51188	16.1667	5.87934		231	k__Bacteria;p__Cyanobacteria;c__4C0d-2;o__MLE1-12;f__;g__;s__	750	25.25	22.5315	26.6154	20.048		358	k__Bacteria;p__Proteobacteria;c__Alphaproteobacteria;o__Caulobacterales;f__Caulobacteraceae;g__Phenylobacterium;s__	49	1.3125	1.95683	2.15385	3.97589		101	k__Bacteria;p__Actinobacteria;c__Actinobacteria;o__Actinomycetales;f__Nocardioidaceae;g__Propionicimonas;s__	0	0	0	0	0
303	k__Bacteria;p__Gemmatimonadetes;c__Gemmatimonadetes;o__C114;f__;g__;s__	127	21.6667	10.0167	10.3333	6.121		407	k__Bacteria;p__Proteobacteria;c__Alphaproteobacteria;o__Rhodospirillales;f__;g__;s__	705	23.625	9.0471	25.1538	11.014		467	k__Bacteria;p__Proteobacteria;c__Betaproteobacteria;o__Burkholderiales;f__Comamonadaceae;g__Rubrivivax;s__gelatinosus	48	2.0625	5.66238	1.15385	2.30384		102	k__Bacteria;p__Actinobacteria;c__Actinobacteria;o__Actinomycetales;f__Promicromonosporaceae;g__Promicromonospora;s__	0	0	0	0	0
390	k__Bacteria;p__Proteobacteria;c__Alphaproteobacteria;o__Rhizobiales;f__Phyllobacteriaceae;g__Mesorhizobium;s__	127	13.3333	6.80686	14.5	5.28205		394	k__Bacteria;p__Proteobacteria;c__Alphaproteobacteria;o__Rhizobiales;f__Rhizobiaceae;g__Kaistia;s__	702	19.6875	34.7979	29.7692	22.1215		547	k__Bacteria;p__Proteobacteria;c__Gammaproteobacteria;o__Oceanospirillales;__;__;__	46	1.8125	3.44903	1.30769	3.03822		103	k__Bacteria;p__Actinobacteria;c__Actinobacteria;o__Actinomycetales;f__Propionibacteriaceae;g__Microlunatus;s__	0	0	0	0	0
521	k__Bacteria;p__Proteobacteria;c__Deltaproteobacteria;o__NB1-j;f__NB1-i;g__;s__	127	15.3333	10.2632	13.5	3.08221		446	k__Bacteria;p__Proteobacteria;c__Betaproteobacteria;o__Burkholderiales;f__Burkholderiaceae;__;__	702	40.4375	59.9577	4.23077	4.56716		96	k__Bacteria;p__Actinobacteria;c__Actinobacteria;o__Actinomycetales;f__Nocardioidaceae;g__Aeromicrobium;s__	44	0.25	0.774597	3.07692	6.13		104	k__Bacteria;p__Actinobacteria;c__Actinobacteria;o__Actinomycetales;f__Pseudonocardiaceae;g__;s__	0	0	0	0	0
117	k__Bacteria;p__Actinobacteria;c__Actinobacteria;o__Actinomycetales;f__Williamsiaceae;g__Williamsia;s__	126	9.33333	5.1316	16.3333	8.98146		424	k__Bacteria;p__Proteobacteria;c__Alphaproteobacteria;o__Rickettsiales;f__mitochondria;g__;s__	701	36.9375	34.8357	8.46154	6.39812		506	k__Bacteria;p__Proteobacteria;c__Deltaproteobacteria;o__Myxococcales;f__Cystobacterineae;g__;s__	44	0.5	2	2.76923	4.74612		105	k__Bacteria;p__Actinobacteria;c__Actinobacteria;o__Actinomycetales;f__Pseudonocardiaceae;g__Amycolatopsis;s__	0	0	0	0	0
343	k__Bacteria;p__Planctomycetes;c__Planctomycetia;o__Pirellulales;f__Pirellulaceae;g__;s__	125	15.6667	4.93288	13	6.75278		72	k__Bacteria;p__Actinobacteria;c__Actinobacteria;o__Actinomycetales;f__Kineosporiaceae;g__Kineosporia;s__	695	2.375	9.5	50.5385	136.077		423	k__Bacteria;p__Proteobacteria;c__Alphaproteobacteria;o__Rickettsiales;f__;g__;s__	43	1.375	4.17732	1.61538	3.20256		106	k__Bacteria;p__Actinobacteria;c__Actinobacteria;o__Actinomycetales;f__Pseudonocardiaceae;g__Pseudonocardia;s__	0	0	0	0	0
556	k__Bacteria;p__Proteobacteria;c__Gammaproteobacteria;o__Thiotrichales;f__Piscirickettsiaceae;g__;s__	124	16.3333	4.93288	12.5	9.83362		159	k__Bacteria;p__Bacteroidetes;c__Flavobacteriia;o__Flavobacteriales;f__Flavobacteriaceae;g__Flavobacterium;s__succinicans	694	4.3125	6.46755	48.0769	62.4719		360	k__Bacteria;p__Proteobacteria;c__Alphaproteobacteria;o__Kiloniellales;f__;g__;s__	42	0.25	1	2.92308	6.04789		107	k__Bacteria;p__Actinobacteria;c__Actinobacteria;o__Actinomycetales;f__Pseudonocardiaceae;g__Pseudonocardia;s__halophobica	0	0	0	0	0
122	k__Bacteria;p__Actinobacteria;c__Thermoleophilia;o__Gaiellales;f__;g__;s__	121	9.66667	3.21455	15.3333	7.44759		229	k__Bacteria;p__Chloroflexi;c__Thermomicrobia;o__JG30-KF-CM45;f__;g__;s__	689	21.6875	12.7631	26.3077	17.8903		13	k__Bacteria;p__Acidobacteria;c__Acidobacteria-6;o__iii1-15;f__;g__;s__	41	1.375	2.39096	1.46154	3.12558		108	k__Bacteria;p__Actinobacteria;c__Actinobacteria;o__Actinomycetales;f__Streptomycetaceae;__;__	0	0	0	0	0
392	k__Bacteria;p__Proteobacteria;c__Alphaproteobacteria;o__Rhizobiales;f__Rhizobiaceae;__;__	117	9	7	15	7.89937		530	k__Bacteria;p__Proteobacteria;c__Gammaproteobacteria;o__Alteromonadales;f__211ds20;g__;s__	689	27.5	16.3544	19.1538	44.0849		128	k__Bacteria;p__Actinobacteria;c__Thermoleophilia;o__Solirubrobacterales;f__Patulibacteraceae;g__;s__	41	1.625	2.39096	1.15385	1.99358		109	k__Bacteria;p__Actinobacteria;c__Actinobacteria;o__Actinomycetales;f__Streptomycetaceae;g__Streptomyces;__	0	0	0	0	0
50	k__Bacteria;p__Acidobacteria;c__iii1-8;o__DS-18;f__;g__;s__	116	11.6667	6.1101	13.5	6.09098		605	k__Bacteria;p__Verrucomicrobia;c__Verrucomicrobiae;o__Verrucomicrobiales;f__Verrucomicrobiaceae;g__;s__	689	8.4375	12.8009	42.6154	61.4445		132	k__Bacteria;p__Armatimonadetes;c__Armatimonadia;o__Armatimonadales;f__Armatimonadaceae;g__;s__	41	1.1875	2.22767	1.69231	2.59437		110	k__Bacteria;p__Actinobacteria;c__Actinobacteria;o__Actinomycetales;f__Streptomycetaceae;g__Streptomyces;s__	0	0	0	0	0
144	k__Bacteria;p__Bacteroidetes;c__Cytophagia;o__Cytophagales;f__Cytophagaceae;g__Adhaeribacter;s__	113	5.66667	6.4291	16	7.12741		408	k__Bacteria;p__Proteobacteria;c__Alphaproteobacteria;o__Rhodospirillales;f__Acetobacteraceae;__;__	686	27.25	25.2045	19.2308	11.039		565	k__Bacteria;p__Proteobacteria;c__Gammaproteobacteria;o__Xanthomonadales;f__Xanthomonadaceae;g__;s__	40	1.125	2.30579	1.69231	2.32324		111	k__Bacteria;p__Actinobacteria;c__Actinobacteria;o__Actinomycetales;f__Streptomycetaceae;g__Streptomyces;s__radiopugnans	0	0	0	0	0
305	k__Bacteria;p__Gemmatimonadetes;c__Gemmatimonadetes;o__Gemmatimonadales;f__Ellin5301;g__;s__	113	9.66667	1.52753	14	4.3359		208	k__Bacteria;p__Chloroflexi;c__Chloroflexi;o__[Roseiflexales];f__[Kouleothrixaceae];g__;s__	681	23.0625	12.2609	24	14.1185		22	k__Bacteria;p__Acidobacteria;c__Acidobacteriia;o__Acidobacteriales;f__Koribacteraceae;g__;s__	39	0.5625	1.36473	2.30769	7.15757		112	k__Bacteria;p__Actinobacteria;c__Actinobacteria;o__Actinomycetales;f__Streptosporangiaceae;g__;s__	0	0	0	0	0
263	k__Bacteria;p__Firmicutes;c__Bacilli;o__Bacillales;f__Bacillaceae;g__Bacillus;s__muralis	112	14.6667	10.9697	11.3333	5.35413		11	k__Bacteria;p__Acidobacteria;c__Acidobacteria-6;o__CCU21;f__;g__;s__	674	24.0625	16.3318	22.2308	13.2675		124	k__Bacteria;p__Actinobacteria;c__Thermoleophilia;o__Solirubrobacterales;__;__;__	39	0.625	1.36015	2.23077	3.00427		113	k__Bacteria;p__Actinobacteria;c__Actinobacteria;o__Actinomycetales;f__Streptosporangiaceae;g__Nonomuraea;s__	0	0	0	0	0
27	k__Bacteria;p__Acidobacteria;c__DA052;o__Ellin6513;f__;g__;s__	109	13.6667	8.02081	11.3333	9.17969		262	k__Bacteria;p__Firmicutes;c__Bacilli;o__Bacillales;f__Bacillaceae;g__Bacillus;s__longiquaesitum	670	27.625	16.3702	17.5385	10.9515		334	k__Bacteria;p__Planctomycetes;c__Phycisphaerae;o__WD2101;f__;g__;s__	39	1.0625	2.76812	1.69231	2.92645		114	k__Bacteria;p__Actinobacteria;c__Actinobacteria;o__Actinomycetales;f__Streptosporangiaceae;g__Streptosporangium;s__	0	0	0	0	0
241	k__Bacteria;p__Cyanobacteria;c__Oscillatoriophycideae;__;__;__;__	108	36	62.3538	0	0		301	k__Bacteria;p__Gemmatimonadetes;c__Gemmatimonadetes;__;__;__;__	670	29.6875	27.9588	15	8.67948		433	k__Bacteria;p__Proteobacteria;c__Alphaproteobacteria;o__Sphingomonadales;f__Sphingomonadaceae;g__Sphingomonas;__	39	0.5	1.21106	2.38462	5.90958		115	k__Bacteria;p__Actinobacteria;c__Actinobacteria;o__Actinomycetales;f__Thermomonosporaceae;g__Actinoallomurus;__	0	0	0	0	0
470	k__Bacteria;p__Proteobacteria;c__Betaproteobacteria;o__Burkholderiales;f__Oxalobacteraceae;__;__	108	15.6667	6.65833	10.1667	4.79236		175	k__Bacteria;p__Bacteroidetes;c__[Saprospirae];o__[Saprospirales];f__Chitinophagaceae;g__Chitinophaga;s__	652	20.5625	25.8198	24.8462	22.2405		557	k__Bacteria;p__Proteobacteria;c__Gammaproteobacteria;o__Xanthomonadales;f__Sinobacteraceae;__;__	39	1	2.82843	1.76923	2.89119		116	k__Bacteria;p__Actinobacteria;c__Actinobacteria;o__Actinomycetales;f__Thermomonosporaceae;g__Actinocorallia;s__	0	0	0	0	0
617	k__Bacteria;p__Verrucomicrobia;c__[Pedosphaerae];o__[Pedosphaerales];f__Ellin515;g__;s__	101	12.6667	4.72582	10.5	6.89202		31	k__Bacteria;p__Acidobacteria;c__RB25;o__;f__;g__;s__	643	22.8125	19.6442	21.3846	18.5047		102	k__Bacteria;p__Actinobacteria;c__Actinobacteria;o__Actinomycetales;f__Promicromonosporaceae;g__Promicromonospora;s__	38	0	0	2.92308	10.5393		117	k__Bacteria;p__Actinobacteria;c__Actinobacteria;o__Actinomycetales;f__Williamsiaceae;g__Williamsia;s__	0	0	0	0	0
525	k__Bacteria;p__Proteobacteria;c__Deltaproteobacteria;o__[Entotheonellales];f__[Entotheonellaceae];g__;s__	99	13.3333	5.68624	9.83333	5.26941		43	k__Bacteria;p__Acidobacteria;c__[Chloracidobacteria];o__11-24;f__;g__;s__	640	23.625	19.0539	20.1538	15.5394		483	k__Bacteria;p__Proteobacteria;c__Betaproteobacteria;o__Methylophilales;f__Methylophilaceae;g__;s__	37	0	0	2.84615	8.5425		118	k__Bacteria;p__Actinobacteria;c__Actinobacteria;o__Micrococcales;f__;g__;s__	0	0	0	0	0
428	k__Bacteria;p__Proteobacteria;c__Alphaproteobacteria;o__Sphingomonadales;f__Sphingomonadaceae;__;__	98	9.66667	2.3094	11.5	9.04986		217	k__Bacteria;p__Chloroflexi;c__S085;o__;f__;g__;s__	632	22.9375	12.6779	20.3846	15.0806		63	k__Bacteria;p__Actinobacteria;c__Actinobacteria;o__Actinomycetales;f__Cellulomonadaceae;__;__	36	0	0	2.76923	9.9846		119	k__Bacteria;p__Actinobacteria;c__MB-A2-108;o__0319-7L14;f__;g__;s__	0	0	0	0	0
465	k__Bacteria;p__Proteobacteria;c__Betaproteobacteria;o__Burkholderiales;f__Comamonadaceae;g__Rubrivivax;__	98	7.33333	2.3094	12.6667	4.92612		7	k__Bacteria;p__Acidobacteria;c__Acidobacteria-5;o__;f__;g__;s__	618	24.0625	16.6232	17.9231	12.4864		363	k__Bacteria;p__Proteobacteria;c__Alphaproteobacteria;o__Rhizobiales;f__Beijerinckiaceae;__;__	35	2.0625	4.7954	0.153846	0.5547		120	k__Bacteria;p__Actinobacteria;c__MB-A2-108;o__;f__;g__;s__	0	0	0	0	0
615	k__Bacteria;p__Verrucomicrobia;c__[Pedosphaerae];o__[Pedosphaerales];__;__;__	96	15	6.55744	8.5	3.56371		349	k__Bacteria;p__Proteobacteria;c__Alphaproteobacteria;__;__;__;__	616	14.1875	9.22474	29.9231	23.6976		430	k__Bacteria;p__Proteobacteria;c__Alphaproteobacteria;o__Sphingomonadales;f__Sphingomonadaceae;g__Kaistobacter;s__	35	1.1875	1.97379	1.23077	2.12736		121	k__Bacteria;p__Actinobacteria;c__Rubrobacteria;o__Rubrobacterales;f__Rubrobacteraceae;g__;s__	0	0	0	0	0
637	k__Bacteria;p__WS3;c__PRR-12;o__wb1_H11;f__;g__;s__	92	11	6.9282	9.83333	8.18332		308	k__Bacteria;p__Gemmatimonadetes;c__Gemmatimonadetes;o__N1423WL;f__;g__;s__	612	25.875	19.1307	15.2308	10.6783		559	k__Bacteria;p__Proteobacteria;c__Gammaproteobacteria;o__Xanthomonadales;f__Sinobacteraceae;g__Hydrocarboniphaga;s__effusa	35	1.9375	5.80194	0.307692	0.751068		122	k__Bacteria;p__Actinobacteria;c__Thermoleophilia;o__Gaiellales;f__;g__;s__	0	0	0	0	0
501	k__Bacteria;p__Proteobacteria;c__Deltaproteobacteria;o__Desulfuromonadales;f__Geobacteraceae;g__Geobacter;s__	90	11.3333	5.1316	9.33333	6.86052		69	k__Bacteria;p__Actinobacteria;c__Actinobacteria;o__Actinomycetales;f__Intrasporangiaceae;__;__	606	22.4375	12.2582	19	18.7216		379	k__Bacteria;p__Proteobacteria;c__Alphaproteobacteria;o__Rhizobiales;f__Hyphomicrobiaceae;g__Rhodoplanes;s__elegans	34	0.5	1.1547	2	4.94975		123	k__Bacteria;p__Actinobacteria;c__Thermoleophilia;o__Gaiellales;f__Gaiellaceae;g__;s__	0	0	0	0	0
256	k__Bacteria;p__Firmicutes;c__Bacilli;o__Bacillales;f__Bacillaceae;g__;s__	89	15	5.2915	7.33333	2.16025		305	k__Bacteria;p__Gemmatimonadetes;c__Gemmatimonadetes;o__Gemmatimonadales;f__Ellin5301;g__;s__	606	24.125	14.8722	16.9231	14.7279		621	k__Bacteria;p__Verrucomicrobia;c__[Pedosphaerae];o__[Pedosphaerales];f__auto67_4W;g__;s__	34	1.1875	2.10456	1.15385	1.72463		124	k__Bacteria;p__Actinobacteria;c__Thermoleophilia;o__Solirubrobacterales;__;__;__	0	0	0	0	0
313	k__Bacteria;p__Nitrospirae;c__Nitrospira;o__Nitrospirales;f__Nitrospiraceae;g__JG37-AG-70;s__	89	12.6667	7.57188	8.5	6.62571		352	k__Bacteria;p__Proteobacteria;c__Alphaproteobacteria;o__Caulobacterales;f__Caulobacteraceae;__;__	594	11.125	15.6626	32	29.5381		62	k__Bacteria;p__Actinobacteria;c__Actinobacteria;o__Actinomycetales;f__Actinospicaceae;g__;s__	33	2.0625	6.51633	0	0		125	k__Bacteria;p__Actinobacteria;c__Thermoleophilia;o__Solirubrobacterales;f__;g__;s__	0	0	0	0	0
592	k__Bacteria;p__TM7;c__SC3;o__;f__;g__;s__	89	10	9.53939	9.83333	10.8151		367	k__Bacteria;p__Proteobacteria;c__Alphaproteobacteria;o__Rhizobiales;f__Bradyrhizobiaceae;g__Balneimonas;s__	564	21.8125	16.8175	16.5385	13.9081		116	k__Bacteria;p__Actinobacteria;c__Actinobacteria;o__Actinomycetales;f__Thermomonosporaceae;g__Actinocorallia;s__	33	1.8125	4.72185	0.307692	0.751068		126	k__Bacteria;p__Actinobacteria;c__Thermoleophilia;o__Solirubrobacterales;f__Conexibacteraceae;__;__	0	0	0	0	0
304	k__Bacteria;p__Gemmatimonadetes;c__Gemmatimonadetes;o__Ellin5290;f__;g__;s__	88	6	1.73205	11.6667	6.8313		14	k__Bacteria;p__Acidobacteria;c__Acidobacteria-6;o__iii1-15;f__RB40;g__;s__	561	17.125	10.7572	22.0769	15.7822		596	k__Bacteria;p__TM7;c__TM7-3;o__EW055;f__;g__;s__	31	0.9375	2.23514	1.23077	2.48843		127	k__Bacteria;p__Actinobacteria;c__Thermoleophilia;o__Solirubrobacterales;f__Conexibacteraceae;g__;s__	0	0	0	0	0
311	k__Bacteria;p__Nitrospirae;c__Nitrospira;o__Nitrospirales;f__Nitrospiraceae;__;__	87	14	6.245	7.5	2.88097		350	k__Bacteria;p__Proteobacteria;c__Alphaproteobacteria;o__;f__;g__;s__	552	20	19.8091	17.8462	12.9154		105	k__Bacteria;p__Actinobacteria;c__Actinobacteria;o__Actinomycetales;f__Pseudonocardiaceae;g__Amycolatopsis;s__	30	0	0	2.30769	8.3205		128	k__Bacteria;p__Actinobacteria;c__Thermoleophilia;o__Solirubrobacterales;f__Patulibacteraceae;g__;s__	0	0	0	0	0
130	k__Bacteria;p__Actinobacteria;c__Thermoleophilia;o__Solirubrobacterales;f__Solirubrobacteraceae;g__;s__	86	8.66667	3.78594	10	3.94968		602	k__Bacteria;p__Verrucomicrobia;c__Opitutae;o__Opitutales;f__Opitutaceae;g__Opitutus;s__	552	9.125	5.40216	31.2308	21.6455		343	k__Bacteria;p__Planctomycetes;c__Planctomycetia;o__Pirellulales;f__Pirellulaceae;g__;s__	30	0.375	0.806226	1.84615	3.62506		129	k__Bacteria;p__Actinobacteria;c__Thermoleophilia;o__Solirubrobacterales;f__Solirubrobacteraceae;__;__	0	0	0	0	0
66	k__Bacteria;p__Actinobacteria;c__Actinobacteria;o__Actinomycetales;f__Frankiaceae;g__;s__	85	10.3333	11.6762	9	8.31865		181	k__Bacteria;p__Bacteroidetes;c__[Saprospirae];o__[Saprospirales];f__Chitinophagaceae;g__Sediminibacterium;s__	547	8.5	13.7986	31.6154	37.0844		38	k__Bacteria;p__Acidobacteria;c__Solibacteres;o__Solibacterales;f__Solibacteraceae;g__;s__	29	0.9375	2.23514	1.07692	2.28989		130	k__Bacteria;p__Actinobacteria;c__Thermoleophilia;o__Solirubrobacterales;f__Solirubrobacteraceae;g__;s__	0	0	0	0	0
365	k__Bacteria;p__Proteobacteria;c__Alphaproteobacteria;o__Rhizobiales;f__Bradyrhizobiaceae;__;__	85	6.33333	4.16333	11	9.95992		615	k__Bacteria;p__Verrucomicrobia;c__[Pedosphaerae];o__[Pedosphaerales];__;__;__	545	27.125	23.0329	8.53846	4.38967		390	k__Bacteria;p__Proteobacteria;c__Alphaproteobacteria;o__Rhizobiales;f__Phyllobacteriaceae;g__Mesorhizobium;s__	29	0.75	1.18322	1.30769	1.93152		131	k__Bacteria;p__Actinobacteria;c__Thermoleophilia;o__Solirubrobacterales;f__Solirubrobacteraceae;g__Solirubrobacter;s__	0	0	0	0	0
179	k__Bacteria;p__Bacteroidetes;c__[Saprospirae];o__[Saprospirales];f__Chitinophagaceae;g__Niabella;s__	81	9.66667	5.50757	8.66667	4.4121		343	k__Bacteria;p__Planctomycetes;c__Planctomycetia;o__Pirellulales;f__Pirellulaceae;g__;s__	518	16.1875	11.9008	19.9231	9.4821		147	k__Bacteria;p__Bacteroidetes;c__Cytophagia;o__Cytophagales;f__Cytophagaceae;g__Larkinella;s__	28	0.625	1.70783	1.38462	4.9923		132	k__Bacteria;p__Armatimonadetes;c__Armatimonadia;o__Armatimonadales;f__Armatimonadaceae;g__;s__	0	0	0	0	0
32	k__Bacteria;p__Acidobacteria;c__S035;o__;f__;g__;s__	80	7.66667	5.50757	9.5	9.39681		124	k__Bacteria;p__Actinobacteria;c__Thermoleophilia;o__Solirubrobacterales;__;__;__	517	15.0625	25.5094	21.2308	30.0448		156	k__Bacteria;p__Bacteroidetes;c__Flavobacteriia;o__Flavobacteriales;f__Flavobacteriaceae;g__Flavobacterium;__	28	0.9375	2.61964	1	2.51661		133	k__Bacteria;p__Armatimonadetes;c__Armatimonadia;o__FW68;f__;g__;s__	0	0	0	0	0
318	k__Bacteria;p__OD1;c__ABY1;o__;f__;g__;s__	79	10	3	8.16667	4.95648		30	k__Bacteria;p__Acidobacteria;c__PAUC37f;o__;f__;g__;s__	514	19.375	14.0517	15.6923	11.1758		161	k__Bacteria;p__Bacteroidetes;c__Flavobacteriia;o__Flavobacteriales;f__[Weeksellaceae];g__Chryseobacterium;s__	28	0.3125	0.873212	1.76923	4.51209		134	k__Bacteria;p__Armatimonadetes;c__Chthonomonadetes;o__Chthonomonadales;f__Chthonomonadaceae;g__;s__	0	0	0	0	0
456	k__Bacteria;p__Proteobacteria;c__Betaproteobacteria;o__Burkholderiales;f__Comamonadaceae;g__Leptothrix;s__	79	8.66667	11.5902	8.83333	5.67157		106	k__Bacteria;p__Actinobacteria;c__Actinobacteria;o__Actinomycetales;f__Pseudonocardiaceae;g__Pseudonocardia;s__	511	17.5	6.41872	17.7692	12.8657		594	k__Bacteria;p__TM7;c__TM7-3;__;__;__;__	28	0	0	2.15385	4.43182		135	k__Bacteria;p__Armatimonadetes;c__Chthonomonadetes;o__SJA-22;f__;g__;s__	0	0	0	0	0
516	k__Bacteria;p__Proteobacteria;c__Deltaproteobacteria;o__Myxococcales;f__Polyangiaceae;g__;s__	79	7.66667	3.51188	9.33333	3.26599		165	k__Bacteria;p__Bacteroidetes;c__Sphingobacteriia;o__Sphingobacteriales;f__Sphingobacteriaceae;g__Pedobacter;__	509	2.625	7.14493	35.9231	55.602		388	k__Bacteria;p__Proteobacteria;c__Alphaproteobacteria;o__Rhizobiales;f__Methylocystaceae;g__Methylosinus;__	27	0.875	2.06155	1	2.08167		136	k__Bacteria;p__Armatimonadetes;c__[Fimbriimonadia];o__[Fimbriimonadales];f__;g__;s__	0	0	0	0	0
606	k__Bacteria;p__Verrucomicrobia;c__Verrucomicrobiae;o__Verrucomicrobiales;f__Verrucomicrobiaceae;g__Luteolibacter;s__	79	8.33333	1.1547	9	4.73286		624	k__Bacteria;p__Verrucomicrobia;c__[Spartobacteria];o__[Chthoniobacterales];f__[Chthoniobacteraceae];g__;s__	506	16.6875	17.4192	18.3846	8.06782		580	k__Bacteria;p__Spirochaetes;c__Spirochaetes;o__Spirochaetales;f__Spirochaetaceae;g__;s__	27	0	0	2.07692	4.69861		137	k__Bacteria;p__Armatimonadetes;c__[Fimbriimonadia];o__[Fimbriimonadales];f__[Fimbriimonadaceae];g__Fimbriimonas;s__	0	0	0	0	0
225	k__Bacteria;p__Chloroflexi;c__TK17;o__;f__;g__;s__	78	10	3.60555	8	2.36643		87	k__Bacteria;p__Actinobacteria;c__Actinobacteria;o__Actinomycetales;f__Mycobacteriaceae;g__Mycobacterium;__	501	20.25	11.596	13.6154	12.5932		581	k__Bacteria;p__Spirochaetes;c__Spirochaetes;o__Spirochaetales;f__Spirochaetaceae;g__Spirochaeta;s__aurantia	26	0.75	1.61245	1.07692	3.3282		138	k__Bacteria;p__Bacteroidetes;__;__;__;__;__	0	0	0	0	0
505	k__Bacteria;p__Proteobacteria;c__Deltaproteobacteria;o__Myxococcales;f__Cystobacteraceae;g__;s__	78	6.66667	2.51661	9.66667	6.121		65	k__Bacteria;p__Actinobacteria;c__Actinobacteria;o__Actinomycetales;f__Frankiaceae;__;__	500	14.125	29.6128	21.0769	55.8233		604	k__Bacteria;p__Verrucomicrobia;c__Verrucomicrobiae;o__Verrucomicrobiales;f__Verrucomicrobiaceae;__;__	26	0.25	0.68313	1.69231	5.52848		139	k__Bacteria;p__Bacteroidetes;c__BME43;o__;f__;g__;s__	0	0	0	0	0
180	k__Bacteria;p__Bacteroidetes;c__[Saprospirae];o__[Saprospirales];f__Chitinophagaceae;g__Niastella;s__	75	7.66667	2.51661	8.66667	6.8313		503	k__Bacteria;p__Proteobacteria;c__Deltaproteobacteria;o__Myxococcales;__;__;__	498	12.6875	6.91586	22.6923	9.48143		53	k__Bacteria;p__Actinobacteria;c__Acidimicrobiia;o__Acidimicrobiales;__;__;__	25	0.8125	2.40052	0.923077	1.60528		140	k__Bacteria;p__Bacteroidetes;c__Cytophagia;o__Cytophagales;f__;g__;s__	0	0	0	0	0
541	k__Bacteria;p__Proteobacteria;c__Gammaproteobacteria;o__HTCC2188;f__HTCC2089;g__;s__	75	9	1	8	3.79473		210	k__Bacteria;p__Chloroflexi;c__Gitt-GS-136;o__;f__;g__;s__	492	15.125	8.22091	19.2308	11.3956		622	k__Bacteria;p__Verrucomicrobia;c__[Spartobacteria];o__[Chthoniobacterales];f__01D2Z36;g__;s__	23	0.8125	2.28674	0.769231	2.7735		141	k__Bacteria;p__Bacteroidetes;c__Cytophagia;o__Cytophagales;f__Cyclobacteriaceae;g__;s__	0	0	0	0	0
84	k__Bacteria;p__Actinobacteria;c__Actinobacteria;o__Actinomycetales;f__Micromonosporaceae;g__Dactylosporangium;s__	74	13.6667	11.2398	5.5	3.83406		434	k__Bacteria;p__Proteobacteria;c__Alphaproteobacteria;o__Sphingomonadales;f__Sphingomonadaceae;g__Sphingomonas;s__	483	16.1875	39.6152	17.2308	24.4239		91	k__Bacteria;p__Actinobacteria;c__Actinobacteria;o__Actinomycetales;f__Nakamurellaceae;g__;s__	22	0	0	1.69231	4.21079		142	k__Bacteria;p__Bacteroidetes;c__Cytophagia;o__Cytophagales;f__Cytophagaceae;__;__	0	0	0	0	0
264	k__Bacteria;p__Firmicutes;c__Bacilli;o__Bacillales;f__Bacillaceae;g__Bacillus;s__selenatarsenatis	74	6.33333	5.50757	9.16667	4.70815		470	k__Bacteria;p__Proteobacteria;c__Betaproteobacteria;o__Burkholderiales;f__Oxalobacteraceae;__;__	483	19.4375	23.0997	13.2308	10.9632		544	k__Bacteria;p__Proteobacteria;c__Gammaproteobacteria;o__Legionellales;f__Coxiellaceae;g__;s__	22	1	2.80476	0.461538	1.6641		143	k__Bacteria;p__Bacteroidetes;c__Cytophagia;o__Cytophagales;f__Cytophagaceae;g__;s__	0	0	0	0	0
534	k__Bacteria;p__Proteobacteria;c__Gammaproteobacteria;o__Chromatiales;__;__;__	73	8.33333	4.16333	8	5.54977		50	k__Bacteria;p__Acidobacteria;c__iii1-8;o__DS-18;f__;g__;s__	476	14.6875	22.3151	18.5385	24.6395		212	k__Bacteria;p__Chloroflexi;c__Ktedonobacteria;o__JG30-KF-AS9;f__;g__;s__	21	0.625	1.85742	0.846154	1.62512		144	k__Bacteria;p__Bacteroidetes;c__Cytophagia;o__Cytophagales;f__Cytophagaceae;g__Adhaeribacter;s__	0	0	0	0	0
281	k__Bacteria;p__Firmicutes;c__Clostridia;o__Clostridiales;f__Clostridiaceae;g__Clostridium;s__bowmanii	72	8	2.64575	8	2.60768		595	k__Bacteria;p__TM7;c__TM7-3;o__;f__;g__;s__	473	14.9375	21.117	18	38.6415		282	k__Bacteria;p__Firmicutes;c__Clostridia;o__Clostridiales;f__Clostridiaceae;g__Clostridium;s__butyricum	21	0	0	1.61538	3.15009		145	k__Bacteria;p__Bacteroidetes;c__Cytophagia;o__Cytophagales;f__Cytophagaceae;g__Cytophaga;s__	0	0	0	0	0
75	k__Bacteria;p__Actinobacteria;c__Actinobacteria;o__Actinomycetales;f__Microbacteriaceae;g__Agromyces;s__	71	5	3.60555	9.33333	1.36626		2	k__Bacteria;__;__;__;__;__;__	472	22.125	28.7167	9.07692	12.1138		393	k__Bacteria;p__Proteobacteria;c__Alphaproteobacteria;o__Rhizobiales;f__Rhizobiaceae;g__Agrobacterium;s__	21	0.5	1.36626	1	2.48328		146	k__Bacteria;p__Bacteroidetes;c__Cytophagia;o__Cytophagales;f__Cytophagaceae;g__Dyadobacter;s__	0	0	0	0	0
345	k__Bacteria;p__Planctomycetes;c__Planctomycetia;o__Pirellulales;f__Pirellulaceae;g__Pirellula;s__	70	8.33333	2.3094	7.5	1.76068		409	k__Bacteria;p__Proteobacteria;c__Alphaproteobacteria;o__Rhodospirillales;f__Acetobacteraceae;g__;s__	471	19.0625	22.0408	12.7692	7.72608		552	k__Bacteria;p__Proteobacteria;c__Gammaproteobacteria;o__Pseudomonadales;f__Pseudomonadaceae;g__Pseudomonas;s__	21	0	0	1.61538	3.30501		147	k__Bacteria;p__Bacteroidetes;c__Cytophagia;o__Cytophagales;f__Cytophagaceae;g__Larkinella;s__	0	0	0	0	0
373	k__Bacteria;p__Proteobacteria;c__Alphaproteobacteria;o__Rhizobiales;f__Hyphomicrobiaceae;g__Devosia;s__	70	10	5.56776	6.66667	3.32666		89	k__Bacteria;p__Actinobacteria;c__Actinobacteria;o__Actinomycetales;f__Mycobacteriaceae;g__Mycobacterium;s__celatum	466	24.375	30.7893	5.84615	9.05397		84	k__Bacteria;p__Actinobacteria;c__Actinobacteria;o__Actinomycetales;f__Micromonosporaceae;g__Dactylosporangium;s__	20	0.8125	3.25	0.538462	1.05003		148	k__Bacteria;p__Bacteroidetes;c__Cytophagia;o__Cytophagales;f__Cytophagaceae;g__Leadbetterella;s__	0	0	0	0	0
68	k__Bacteria;p__Actinobacteria;c__Actinobacteria;o__Actinomycetales;f__Geodermatophilaceae;g__;s__	69	6.33333	1.52753	8.33333	2.87518		463	k__Bacteria;p__Proteobacteria;c__Betaproteobacteria;o__Burkholderiales;f__Comamonadaceae;g__Ramlibacter;s__	460	13.375	7.69307	18.9231	21.0375		234	k__Bacteria;p__Cyanobacteria;c__Chloroplast;__;__;__;__	20	0.5	1.41421	0.923077	1.801		149	k__Bacteria;p__Bacteroidetes;c__Cytophagia;o__Cytophagales;f__Cytophagaceae;g__Rhodocytophaga;s__	0	0	0	0	0
458	k__Bacteria;p__Proteobacteria;c__Betaproteobacteria;o__Burkholderiales;f__Comamonadaceae;g__Methylibium;s__	69	4.33333	2.88675	9.33333	4.0332		633	k__Bacteria;p__WS3;c__PRR-12;o__LD1-PA13;f__;g__;s__	460	15	13.1605	16.9231	11.5864		465	k__Bacteria;p__Proteobacteria;c__Betaproteobacteria;o__Burkholderiales;f__Comamonadaceae;g__Rubrivivax;__	20	0.875	2.62996	0.461538	0.877058		150	k__Bacteria;p__Bacteroidetes;c__Cytophagia;o__Cytophagales;f__Cytophagaceae;g__Spirosoma;s__	0	0	0	0	0
469	k__Bacteria;p__Proteobacteria;c__Betaproteobacteria;o__Burkholderiales;f__Comamonadaceae;g__Variovorax;s__paradoxus	67	6	5.2915	8.16667	2.04124		38	k__Bacteria;p__Acidobacteria;c__Solibacteres;o__Solibacterales;f__Solibacteraceae;g__;s__	454	16.25	16.771	14.9231	22.5775		123	k__Bacteria;p__Actinobacteria;c__Thermoleophilia;o__Gaiellales;f__Gaiellaceae;g__;s__	19	0.4375	1.31498	0.923077	1.03775		151	k__Bacteria;p__Bacteroidetes;c__Cytophagia;o__Cytophagales;f__Cytophagaceae;g__Sporocytophaga;s__	0	0	0	0	0
26	k__Bacteria;p__Acidobacteria;c__BPC102;o__MVS-40;f__;g__;s__	65	8.66667	4.50925	6.5	3.50714		235	k__Bacteria;p__Cyanobacteria;c__Chloroplast;o__Chlorophyta;f__;g__;s__	450	24	68.2837	5.07692	6.93375		180	k__Bacteria;p__Bacteroidetes;c__[Saprospirae];o__[Saprospirales];f__Chitinophagaceae;g__Niastella;s__	19	0.1875	0.75	1.23077	3.08636		152	k__Bacteria;p__Bacteroidetes;c__Cytophagia;o__Cytophagales;f__Flammeovirgaceae;__;__	0	0	0	0	0
41	k__Bacteria;p__Acidobacteria;c__Sva0725;o__Sva0725;f__;g__;s__	64	10.3333	6.65833	5.5	3.50714		212	k__Bacteria;p__Chloroflexi;c__Ktedonobacteria;o__JG30-KF-AS9;f__;g__;s__	445	20.9375	22.3829	8.46154	16.6264		208	k__Bacteria;p__Chloroflexi;c__Chloroflexi;o__[Roseiflexales];f__[Kouleothrixaceae];g__;s__	19	0.25	0.68313	1.15385	1.62512		153	k__Bacteria;p__Bacteroidetes;c__Cytophagia;o__Cytophagales;f__Flammeovirgaceae;g__;s__	0	0	0	0	0
330	k__Bacteria;p__Planctomycetes;c__OM190;o__agg27;f__;g__;s__	63	6.66667	5.85947	7.16667	3.76386		445	k__Bacteria;p__Proteobacteria;c__Betaproteobacteria;o__Burkholderiales;f__Alcaligenaceae;g__;s__	441	14.875	8.28553	15.6154	12.8876		297	k__Bacteria;p__Gemmatimonadetes;c__Gemm-1;o__;f__;g__;s__	19	0.375	0.806226	1	2		154	k__Bacteria;p__Bacteroidetes;c__Flavobacteriia;o__Flavobacteriales;f__Cryomorphaceae;g__Crocinitomix;s__	0	0	0	0	0
40	k__Bacteria;p__Acidobacteria;c__Solibacteres;o__Solibacterales;f__[Bryobacteraceae];g__;s__	62	4	5.2915	8.33333	3.14113		618	k__Bacteria;p__Verrucomicrobia;c__[Pedosphaerae];o__[Pedosphaerales];f__Ellin517;g__;s__	441	18.125	16.6568	11.6154	5.5308		415	k__Bacteria;p__Proteobacteria;c__Alphaproteobacteria;o__Rhodospirillales;f__Rhodospirillaceae;__;__	19	0.75	1.61245	0.538462	1.33012		155	k__Bacteria;p__Bacteroidetes;c__Flavobacteriia;o__Flavobacteriales;f__Cryomorphaceae;g__Fluviicola;s__	0	0	0	0	0
53	k__Bacteria;p__Actinobacteria;c__Acidimicrobiia;o__Acidimicrobiales;__;__;__	62	3.66667	3.51188	8.5	6.05805		545	k__Bacteria;p__Proteobacteria;c__Gammaproteobacteria;o__Legionellales;f__Coxiellaceae;g__Aquicella;s__	439	17.1875	23.4072	12.6154	10.8439		516	k__Bacteria;p__Proteobacteria;c__Deltaproteobacteria;o__Myxococcales;f__Polyangiaceae;g__;s__	19	0.625	1.74642	0.692308	1.1094		156	k__Bacteria;p__Bacteroidetes;c__Flavobacteriia;o__Flavobacteriales;f__Flavobacteriaceae;g__Flavobacterium;__	0	0	0	0	0
435	k__Bacteria;p__Proteobacteria;c__Alphaproteobacteria;o__Sphingomonadales;f__Sphingomonadaceae;g__Sphingomonas;s__wittichii	62	9	5.56776	5.83333	5.07609		55	k__Bacteria;p__Actinobacteria;c__Acidimicrobiia;o__Acidimicrobiales;f__AKIW874;g__;s__	438	17.1875	17.6455	12.5385	7.76333		585	k__Bacteria;p__TM6;__;__;__;__;__	19	0.25	1	1.15385	2.88231		157	k__Bacteria;p__Bacteroidetes;c__Flavobacteriia;o__Flavobacteriales;f__Flavobacteriaceae;g__Flavobacterium;s__	0	0	0	0	0
137	k__Bacteria;p__Armatimonadetes;c__[Fimbriimonadia];o__[Fimbriimonadales];f__[Fimbriimonadaceae];g__Fimbriimonas;s__	61	7.33333	1.1547	6.5	5.78792		320	k__Bacteria;p__OD1;c__ZB2;o__;f__;g__;s__	432	19.125	21.9237	9.69231	11.368		34	k__Bacteria;p__Acidobacteria;c__Solibacteres;o__Solibacterales;__;__;__	18	0.0625	0.25	1.30769	3.35123		158	k__Bacteria;p__Bacteroidetes;c__Flavobacteriia;o__Flavobacteriales;f__Flavobacteriaceae;g__Flavobacterium;s__columnare	0	0	0	0	0
240	k__Bacteria;p__Cyanobacteria;c__Nostocophycideae;o__Nostocales;f__Nostocaceae;g__;s__	61	12.6667	17.673	3.83333	4.02078		371	k__Bacteria;p__Proteobacteria;c__Alphaproteobacteria;o__Rhizobiales;f__Hyphomicrobiaceae;__;__	431	16.8125	10.5022	12.4615	7.77405		2	k__Bacteria;__;__;__;__;__;__	17	0.25	1	1	2.51661		159	k__Bacteria;p__Bacteroidetes;c__Flavobacteriia;o__Flavobacteriales;f__Flavobacteriaceae;g__Flavobacterium;s__succinicans	0	0	0	0	0
358	k__Bacteria;p__Proteobacteria;c__Alphaproteobacteria;o__Caulobacterales;f__Caulobacteraceae;g__Phenylobacterium;s__	61	5.33333	3.51188	7.5	4.41588		49	k__Bacteria;p__Acidobacteria;c__iii1-8;o__32-20;f__;g__;s__	430	17.125	9.10586	12	5.71548		48	k__Bacteria;p__Acidobacteria;c__[Chloracidobacteria];o__RB41;f__Ellin6075;g__;s__	17	0.6875	1.66208	0.461538	0.877058		160	k__Bacteria;p__Bacteroidetes;c__Flavobacteriia;o__Flavobacteriales;f__[Weeksellaceae];g__;s__	0	0	0	0	0
517	k__Bacteria;p__Proteobacteria;c__Deltaproteobacteria;o__NB1-j;__;__;__	61	7.33333	1.52753	6.5	4.23084		145	k__Bacteria;p__Bacteroidetes;c__Cytophagia;o__Cytophagales;f__Cytophagaceae;g__Cytophaga;s__	427	2.6875	2.8918	29.5385	94.2325		72	k__Bacteria;p__Actinobacteria;c__Actinobacteria;o__Actinomycetales;f__Kineosporiaceae;g__Kineosporia;s__	17	0.0625	0.25	1.23077	2.48843		161	k__Bacteria;p__Bacteroidetes;c__Flavobacteriia;o__Flavobacteriales;f__[Weeksellaceae];g__Chryseobacterium;s__	0	0	0	0	0
73	k__Bacteria;p__Actinobacteria;c__Actinobacteria;o__Actinomycetales;f__Microbacteriaceae;__;__	60	2	1	9	7.2111		431	k__Bacteria;p__Proteobacteria;c__Alphaproteobacteria;o__Sphingomonadales;f__Sphingomonadaceae;g__Sphingobium;__	426	5.0625	13.2236	26.5385	38.6234		94	k__Bacteria;p__Actinobacteria;c__Actinobacteria;o__Actinomycetales;f__Nocardioidaceae;__;__	17	0.3125	0.873212	0.923077	3.3282		162	k__Bacteria;p__Bacteroidetes;c__Sphingobacteriia;o__Sphingobacteriales;f__;g__;s__	0	0	0	0	0
231	k__Bacteria;p__Cyanobacteria;c__4C0d-2;o__MLE1-12;f__;g__;s__	60	10	6.245	5	4		516	k__Bacteria;p__Proteobacteria;c__Deltaproteobacteria;o__Myxococcales;f__Polyangiaceae;g__;s__	421	10.5	15.803	19.4615	18.9236		450	k__Bacteria;p__Proteobacteria;c__Betaproteobacteria;o__Burkholderiales;f__Burkholderiaceae;g__Burkholderia;s__glathei	17	0	0	1.30769	4.71495		163	k__Bacteria;p__Bacteroidetes;c__Sphingobacteriia;o__Sphingobacteriales;f__Sphingobacteriaceae;__;__	0	0	0	0	0
325	k__Bacteria;p__Planctomycetes;c__;o__;f__;g__;s__	60	6.33333	7.0946	6.83333	7.41395		71	k__Bacteria;p__Actinobacteria;c__Actinobacteria;o__Actinomycetales;f__Kineosporiaceae;g__;s__	420	14.5	10.3409	14.4615	16.3075		24	k__Bacteria;p__Acidobacteria;c__Acidobacteriia;o__Acidobacteriales;f__Koribacteraceae;g__Candidatus Koribacter;s__	16	1	3.50238	0	0		164	k__Bacteria;p__Bacteroidetes;c__Sphingobacteriia;o__Sphingobacteriales;f__Sphingobacteriaceae;g__;s__	0	0	0	0	0
552	k__Bacteria;p__Proteobacteria;c__Gammaproteobacteria;o__Pseudomonadales;f__Pseudomonadaceae;g__Pseudomonas;s__	60	2.66667	2.51661	8.66667	10.8566		390	k__Bacteria;p__Proteobacteria;c__Alphaproteobacteria;o__Rhizobiales;f__Phyllobacteriaceae;g__Mesorhizobium;s__	416	19	14.0238	8.61538	4.36918		398	k__Bacteria;p__Proteobacteria;c__Alphaproteobacteria;o__Rhizobiales;f__Xanthobacteraceae;g__;s__	16	0.25	0.68313	0.923077	1.93484		165	k__Bacteria;p__Bacteroidetes;c__Sphingobacteriia;o__Sphingobacteriales;f__Sphingobacteriaceae;g__Pedobacter;__	0	0	0	0	0
351	k__Bacteria;p__Proteobacteria;c__Alphaproteobacteria;o__BD7-3;f__;g__;s__	59	2.66667	0.57735	8.5	4.41588		433	k__Bacteria;p__Proteobacteria;c__Alphaproteobacteria;o__Sphingomonadales;f__Sphingomonadaceae;g__Sphingomonas;__	416	16.0625	23.862	12.2308	12.1803		401	k__Bacteria;p__Proteobacteria;c__Alphaproteobacteria;o__Rhodobacterales;__;__;__	16	0.25	1	0.923077	2.39658		166	k__Bacteria;p__Bacteroidetes;c__Sphingobacteriia;o__Sphingobacteriales;f__Sphingobacteriaceae;g__Pedobacter;s__	0	0	0	0	0
121	k__Bacteria;p__Actinobacteria;c__Rubrobacteria;o__Rubrobacterales;f__Rubrobacteraceae;g__;s__	58	3	3.60555	8.16667	8.56543		616	k__Bacteria;p__Verrucomicrobia;c__[Pedosphaerae];o__[Pedosphaerales];f__;g__;s__	414	15.75	10.7051	12.4615	7.74183		480	k__Bacteria;p__Proteobacteria;c__Betaproteobacteria;o__MND1;f__;g__;s__	16	0.375	0.806226	0.769231	1.5359		167	k__Bacteria;p__Bacteroidetes;c__Sphingobacteriia;o__Sphingobacteriales;f__Sphingobacteriaceae;g__Pedobacter;s__cryoconitis	0	0	0	0	0
135	k__Bacteria;p__Armatimonadetes;c__Chthonomonadetes;o__SJA-22;f__;g__;s__	58	8.33333	8.5049	5.5	3.27109		304	k__Bacteria;p__Gemmatimonadetes;c__Gemmatimonadetes;o__Ellin5290;f__;g__;s__	409	15.9375	8.82775	11.8462	7.7658		370	k__Bacteria;p__Proteobacteria;c__Alphaproteobacteria;o__Rhizobiales;f__Bradyrhizobiaceae;g__Bradyrhizobium;s__	15	0.625	1.78419	0.384615	0.960769		168	k__Bacteria;p__Bacteroidetes;c__Sphingobacteriia;o__Sphingobacteriales;f__Sphingobacteriaceae;g__Sphingobacterium;s__multivorum	0	0	0	0	0
346	k__Bacteria;p__Planctomycetes;c__Planctomycetia;o__Planctomycetales;f__Planctomycetaceae;g__Planctomyces;s__	58	5	2.64575	7.16667	5.45588		128	k__Bacteria;p__Actinobacteria;c__Thermoleophilia;o__Solirubrobacterales;f__Patulibacteraceae;g__;s__	406	18.1875	8.13403	8.84615	5.55047		457	k__Bacteria;p__Proteobacteria;c__Betaproteobacteria;o__Burkholderiales;f__Comamonadaceae;g__Methylibium;__	15	0.5	1.41421	0.538462	1.94145		169	k__Bacteria;p__Bacteroidetes;c__VC2_1_Bac22;o__;f__;g__;s__	0	0	0	0	0
493	k__Bacteria;p__Proteobacteria;c__Deltaproteobacteria;__;__;__;__	58	6.33333	5.68624	6.5	5.85662		66	k__Bacteria;p__Actinobacteria;c__Actinobacteria;o__Actinomycetales;f__Frankiaceae;g__;s__	402	18.0625	12.9844	8.69231	13.2375		524	k__Bacteria;p__Proteobacteria;c__Deltaproteobacteria;o__Syntrophobacterales;f__Syntrophobacteraceae;g__;s__	15	0.4375	0.963933	0.615385	1.26085		170	k__Bacteria;p__Bacteroidetes;c__[Saprospirae];o__[Saprospirales];__;__;__	0	0	0	0	0
567	k__Bacteria;p__Proteobacteria;c__Gammaproteobacteria;o__Xanthomonadales;f__Xanthomonadaceae;g__Dokdonella;s__	58	8.66667	11.7189	5.33333	10.0333		415	k__Bacteria;p__Proteobacteria;c__Alphaproteobacteria;o__Rhodospirillales;f__Rhodospirillaceae;__;__	396	16.875	10.9049	9.69231	9.4197		148	k__Bacteria;p__Bacteroidetes;c__Cytophagia;o__Cytophagales;f__Cytophagaceae;g__Leadbetterella;s__	14	0.125	0.5	0.923077	2.06		171	k__Bacteria;p__Bacteroidetes;c__[Saprospirae];o__[Saprospirales];f__;g__;s__	0	0	0	0	0
166	k__Bacteria;p__Bacteroidetes;c__Sphingobacteriia;o__Sphingobacteriales;f__Sphingobacteriaceae;g__Pedobacter;s__	57	0	0	9.5	19.8771		458	k__Bacteria;p__Proteobacteria;c__Betaproteobacteria;o__Burkholderiales;f__Comamonadaceae;g__Methylibium;s__	396	12.875	10.2754	14.6154	4.64648		191	k__Bacteria;p__Chlorobi;c__OPB56;o__;f__;g__;s__	14	0	0	1.07692	3.8829		172	k__Bacteria;p__Bacteroidetes;c__[Saprospirae];o__[Saprospirales];f__Chitinophagaceae;__;__	0	0	0	0	0
190	k__Bacteria;p__Chlorobi;c__BSV26;o__PK329;f__;g__;s__	57	9.33333	0.57735	4.83333	3.65605		237	k__Bacteria;p__Cyanobacteria;c__Chloroplast;o__Chlorophyta;f__Trebouxiophyceae;g__;s__	395	9	18.3303	19.3077	39.267		209	k__Bacteria;p__Chloroflexi;c__Ellin6529;o__;f__;g__;s__	14	0.5	0.894427	0.461538	1.19829		173	k__Bacteria;p__Bacteroidetes;c__[Saprospirae];o__[Saprospirales];f__Chitinophagaceae;g__;s__	0	0	0	0	0
350	k__Bacteria;p__Proteobacteria;c__Alphaproteobacteria;o__;f__;g__;s__	57	1.66667	1.52753	8.66667	4.71876		456	k__Bacteria;p__Proteobacteria;c__Betaproteobacteria;o__Burkholderiales;f__Comamonadaceae;g__Leptothrix;s__	390	4.25	7.19722	24.7692	46.0311		320	k__Bacteria;p__OD1;c__ZB2;o__;f__;g__;s__	14	0.1875	0.75	0.846154	2.51151		174	k__Bacteria;p__Bacteroidetes;c__[Saprospirae];o__[Saprospirales];f__Chitinophagaceae;g__Chitinophaga;__	0	0	0	0	0
207	k__Bacteria;p__Chloroflexi;c__Chloroflexi;o__[Roseiflexales];f__;g__;s__	56	5.66667	2.08167	6.5	2.50998		464	k__Bacteria;p__Proteobacteria;c__Betaproteobacteria;o__Burkholderiales;f__Comamonadaceae;g__Rhodoferax;s__	390	3.625	5.51211	25.5385	77.2362		339	k__Bacteria;p__Planctomycetes;c__Planctomycetia;o__Gemmatales;f__Gemmataceae;g__Gemmata;s__	14	0.25	1	0.769231	1.58923		175	k__Bacteria;p__Bacteroidetes;c__[Saprospirae];o__[Saprospirales];f__Chitinophagaceae;g__Chitinophaga;s__	0	0	0	0	0
397	k__Bacteria;p__Proteobacteria;c__Alphaproteobacteria;o__Rhizobiales;f__Rhodobiaceae;g__Afifella;s__	56	5.66667	0.57735	6.5	3.39116		318	k__Bacteria;p__OD1;c__ABY1;o__;f__;g__;s__	389	14.1875	15.6129	12.4615	11.2147		350	k__Bacteria;p__Proteobacteria;c__Alphaproteobacteria;o__;f__;g__;s__	14	0.375	0.806226	0.615385	1.26085		176	k__Bacteria;p__Bacteroidetes;c__[Saprospirae];o__[Saprospirales];f__Chitinophagaceae;g__Chitinophaga;s__arvensicola	0	0	0	0	0
553	k__Bacteria;p__Proteobacteria;c__Gammaproteobacteria;o__Pseudomonadales;f__Pseudomonadaceae;g__Pseudomonas;s__fragi	56	5	4.3589	6.83333	5.26941		594	k__Bacteria;p__TM7;c__TM7-3;__;__;__;__	388	8.6875	8.82964	19.1538	34.5274		404	k__Bacteria;p__Proteobacteria;c__Alphaproteobacteria;o__Rhodobacterales;f__Rhodobacteraceae;g__Amaricoccus;s__	14	0.375	0.806226	0.615385	2.2188		177	k__Bacteria;p__Bacteroidetes;c__[Saprospirae];o__[Saprospirales];f__Chitinophagaceae;g__Flavihumibacter;s__	0	0	0	0	0
81	k__Bacteria;p__Actinobacteria;c__Actinobacteria;o__Actinomycetales;f__Micrococcaceae;g__;s__	55	6.66667	6.1101	5.83333	4.44597		180	k__Bacteria;p__Bacteroidetes;c__[Saprospirae];o__[Saprospirales];f__Chitinophagaceae;g__Niastella;s__	382	17.3125	13.42	8.07692	14.367		456	k__Bacteria;p__Proteobacteria;c__Betaproteobacteria;o__Burkholderiales;f__Comamonadaceae;g__Leptothrix;s__	14	0.5	1.75119	0.461538	1.6641		178	k__Bacteria;p__Bacteroidetes;c__[Saprospirae];o__[Saprospirales];f__Chitinophagaceae;g__Flavisolibacter;s__	0	0	0	0	0
570	k__Bacteria;p__Proteobacteria;c__Gammaproteobacteria;o__Xanthomonadales;f__Xanthomonadaceae;g__Lysobacter;s__	55	4.33333	1.52753	7	5.32917		98	k__Bacteria;p__Actinobacteria;c__Actinobacteria;o__Actinomycetales;f__Nocardioidaceae;g__Kribbella;s__	377	14.9375	7.92017	10.6154	7.34323		530	k__Bacteria;p__Proteobacteria;c__Gammaproteobacteria;o__Alteromonadales;f__211ds20;g__;s__	14	0.625	1.20416	0.307692	0.751068		179	k__Bacteria;p__Bacteroidetes;c__[Saprospirae];o__[Saprospirales];f__Chitinophagaceae;g__Niabella;s__	0	0	0	0	0
427	k__Bacteria;p__Proteobacteria;c__Alphaproteobacteria;o__Sphingomonadales;f__Erythrobacteraceae;g__;s__	54	5	3	6.5	3.14643		122	k__Bacteria;p__Actinobacteria;c__Thermoleophilia;o__Gaiellales;f__;g__;s__	374	14.5625	10.5133	10.8462	8.34512		550	k__Bacteria;p__Proteobacteria;c__Gammaproteobacteria;o__Pseudomonadales;f__Pseudomonadaceae;__;__	14	0	0	1.07692	3.3282		180	k__Bacteria;p__Bacteroidetes;c__[Saprospirae];o__[Saprospirales];f__Chitinophagaceae;g__Niastella;s__	0	0	0	0	0
588	k__Bacteria;p__TM6;c__SJA-4;o__;f__;g__;s__	54	3.66667	2.88675	7.16667	5.26941		592	k__Bacteria;p__TM7;c__SC3;o__;f__;g__;s__	361	16.8125	22.8596	7.07692	5.67834		346	k__Bacteria;p__Planctomycetes;c__Planctomycetia;o__Planctomycetales;f__Planctomycetaceae;g__Planctomyces;s__	13	0.25	0.68313	0.692308	1.1094		181	k__Bacteria;p__Bacteroidetes;c__[Saprospirae];o__[Saprospirales];f__Chitinophagaceae;g__Sediminibacterium;s__	0	0	0	0	0
78	k__Bacteria;p__Actinobacteria;c__Actinobacteria;o__Actinomycetales;f__Microbacteriaceae;g__Salinibacterium;__	53	3	3.60555	7.33333	4.27395		99	k__Bacteria;p__Actinobacteria;c__Actinobacteria;o__Actinomycetales;f__Nocardioidaceae;g__Nocardioides;s__	357	13.4375	9.77731	10.9231	7.65356		397	k__Bacteria;p__Proteobacteria;c__Alphaproteobacteria;o__Rhizobiales;f__Rhodobiaceae;g__Afifella;s__	13	0.5625	1.54785	0.307692	0.751068		182	k__Bacteria;p__Bacteroidetes;c__[Saprospirae];o__[Saprospirales];f__Chitinophagaceae;g__Segetibacter;s__	0	0	0	0	0
216	k__Bacteria;p__Chloroflexi;c__P2-11E;o__;f__;g__;s__	53	9	6.08276	4.33333	2.87518		607	k__Bacteria;p__Verrucomicrobia;c__Verrucomicrobiae;o__Verrucomicrobiales;f__Verrucomicrobiaceae;g__Prosthecobacter;__	349	5.875	19.558	19.6154	24.432		413	k__Bacteria;p__Proteobacteria;c__Alphaproteobacteria;o__Rhodospirillales;f__Acetobacteraceae;g__Roseococcus;s__	13	0	0	1	2.82843		183	k__Bacteria;p__Bacteroidetes;c__[Saprospirae];o__[Saprospirales];f__Saprospiraceae;g__;s__	0	0	0	0	0
602	k__Bacteria;p__Verrucomicrobia;c__Opitutae;o__Opitutales;f__Opitutaceae;g__Opitutus;s__	53	5.33333	6.1101	6.16667	3.86868		441	k__Bacteria;p__Proteobacteria;c__Betaproteobacteria;o__A21b;f__EB1003;g__;s__	344	14.4375	13.4609	8.69231	15.0742		615	k__Bacteria;p__Verrucomicrobia;c__[Pedosphaerae];o__[Pedosphaerales];__;__;__	13	0.5	1.1547	0.384615	1.38675		184	k__Bacteria;p__Chlamydiae;c__Chlamydiia;__;__;__;__	0	0	0	0	0
635	k__Bacteria;p__WS3;c__PRR-12;o__Sediment-1;f__CV106;g__;s__	53	7.33333	8.0829	5.16667	4.26224		75	k__Bacteria;p__Actinobacteria;c__Actinobacteria;o__Actinomycetales;f__Microbacteriaceae;g__Agromyces;s__	335	10.125	5.63176	13.3077	12.3111		18	k__Bacteria;p__Acidobacteria;c__Acidobacteriia;o__Acidobacteriales;f__Acidobacteriaceae;g__Edaphobacter;__	12	0	0	0.923077	2.78273		185	k__Bacteria;p__Chlamydiae;c__Chlamydiia;o__Chlamydiales;__;__;__	0	0	0	0	0
70	k__Bacteria;p__Actinobacteria;c__Actinobacteria;o__Actinomycetales;f__Kineosporiaceae;__;__	52	3.66667	4.04145	6.83333	6.49359		569	k__Bacteria;p__Proteobacteria;c__Gammaproteobacteria;o__Xanthomonadales;f__Xanthomonadaceae;g__Luteibacter;s__rhizovicinus	334	13.625	33.5676	8.92308	11.2876		69	k__Bacteria;p__Actinobacteria;c__Actinobacteria;o__Actinomycetales;f__Intrasporangiaceae;__;__	12	0.25	0.68313	0.615385	1.04391		186	k__Bacteria;p__Chlamydiae;c__Chlamydiia;o__Chlamydiales;f__;g__;s__	0	0	0	0	0
120	k__Bacteria;p__Actinobacteria;c__MB-A2-108;o__;f__;g__;s__	52	9	3	4.16667	4.35507		414	k__Bacteria;p__Proteobacteria;c__Alphaproteobacteria;o__Rhodospirillales;f__Acetobacteraceae;g__Roseomonas;s__	331	6.75	5.50757	17.1538	15.448		79	k__Bacteria;p__Actinobacteria;c__Actinobacteria;o__Actinomycetales;f__Microbacteriaceae;g__Salinibacterium;s__	12	0.3125	0.704154	0.538462	0.967418		187	k__Bacteria;p__Chlamydiae;c__Chlamydiia;o__Chlamydiales;f__Parachlamydiaceae;g__;s__	0	0	0	0	0
2	k__Bacteria;__;__;__;__;__;__	51	8	7.2111	4.5	2.81069		443	k__Bacteria;p__Proteobacteria;c__Betaproteobacteria;o__Burkholderiales;__;__;__	328	10.3125	15.9696	12.5385	16.0915		151	k__Bacteria;p__Bacteroidetes;c__Cytophagia;o__Cytophagales;f__Cytophagaceae;g__Sporocytophaga;s__	12	0	0	0.923077	2.06		188	k__Bacteria;p__Chlamydiae;c__Chlamydiia;o__Chlamydiales;f__Rhabdochlamydiaceae;g__Candidatus Rhabdochlamydia;s__	0	0	0	0	0
134	k__Bacteria;p__Armatimonadetes;c__Chthonomonadetes;o__Chthonomonadales;f__Chthonomonadaceae;g__;s__	51	5.33333	2.51661	5.83333	2.40139		130	k__Bacteria;p__Actinobacteria;c__Thermoleophilia;o__Solirubrobacterales;f__Solirubrobacteraceae;g__;s__	327	11.9375	8.89546	10.4615	6.2798		256	k__Bacteria;p__Firmicutes;c__Bacilli;o__Bacillales;f__Bacillaceae;g__;s__	12	0.4375	0.963933	0.384615	0.960769		189	k__Bacteria;p__Chlorobi;c__;o__;f__;g__;s__	0	0	0	0	0
600	k__Bacteria;p__Verrucomicrobia;c__Opitutae;o__Opitutales;f__Opitutaceae;__;__	51	4.66667	3.51188	6.16667	4.83391		597	k__Bacteria;p__TM7;c__TM7-3;o__I025;f__;g__;s__	327	12.6875	11.8137	9.53846	6.10485		403	k__Bacteria;p__Proteobacteria;c__Alphaproteobacteria;o__Rhodobacterales;f__Rhodobacteraceae;__;__	12	0.375	1.5	0.461538	0.967418		190	k__Bacteria;p__Chlorobi;c__BSV26;o__PK329;f__;g__;s__	0	0	0	0	0
104	k__Bacteria;p__Actinobacteria;c__Actinobacteria;o__Actinomycetales;f__Pseudonocardiaceae;g__;s__	50	5.33333	5.50757	5.66667	7.44759		132	k__Bacteria;p__Armatimonadetes;c__Armatimonadia;o__Armatimonadales;f__Armatimonadaceae;g__;s__	319	6.875	5.7836	16.0769	25.1743		440	k__Bacteria;p__Proteobacteria;c__Betaproteobacteria;o__;f__;g__;s__	12	0.125	0.5	0.769231	1.30089		191	k__Bacteria;p__Chlorobi;c__OPB56;o__;f__;g__;s__	0	0	0	0	0
222	k__Bacteria;p__Chloroflexi;c__TK10;o__B07_WMSP1;__;__;__	49	5	5.2915	5.66667	3.07679		537	k__Bacteria;p__Proteobacteria;c__Gammaproteobacteria;o__Enterobacteriales;f__Enterobacteriaceae;g__Erwinia;s__	314	10.1875	31.4053	11.6154	18.7151		491	k__Bacteria;p__Proteobacteria;c__Betaproteobacteria;o__SC-I-84;f__;g__;s__	12	0.25	0.68313	0.615385	0.960769		192	k__Bacteria;p__Chlorobi;c__SJA-28;o__;f__;g__;s__	0	0	0	0	0
273	k__Bacteria;p__Firmicutes;c__Bacilli;o__Bacillales;f__Planococcaceae;g__Solibacillus;s__	48	8	6.55744	4	1.67332		46	k__Bacteria;p__Acidobacteria;c__[Chloracidobacteria];o__PK29;f__;g__;s__	303	10.5625	4.66146	10.3077	7.8992		503	k__Bacteria;p__Proteobacteria;c__Deltaproteobacteria;o__Myxococcales;__;__;__	12	0.125	0.5	0.769231	1.48064		193	k__Bacteria;p__Chloroflexi;c__Anaerolineae;o__A31;f__S47;g__;s__	0	0	0	0	0
159	k__Bacteria;p__Bacteroidetes;c__Flavobacteriia;o__Flavobacteriales;f__Flavobacteriaceae;g__Flavobacterium;s__succinicans	47	0.666667	1.1547	7.5	13.2476		6	k__Bacteria;p__Acidobacteria;c__;o__;f__;g__;s__	302	11.0625	11.4045	9.61538	9.22441		166	k__Bacteria;p__Bacteroidetes;c__Sphingobacteriia;o__Sphingobacteriales;f__Sphingobacteriaceae;g__Pedobacter;s__	11	0	0	0.846154	2.0755		194	k__Bacteria;p__Chloroflexi;c__Anaerolineae;o__CFB-26;f__;g__;s__	0	0	0	0	0
298	k__Bacteria;p__Gemmatimonadetes;c__Gemm-2;o__;f__;g__;s__	47	4.33333	3.05505	5.66667	3.55903		600	k__Bacteria;p__Verrucomicrobia;c__Opitutae;o__Opitutales;f__Opitutaceae;__;__	299	13.8125	12.8645	6	5.71548		420	k__Bacteria;p__Proteobacteria;c__Alphaproteobacteria;o__Rhodospirillales;f__Rhodospirillaceae;g__Skermanella;s__	11	0.125	0.5	0.692308	1.97419		195	k__Bacteria;p__Chloroflexi;c__Anaerolineae;o__Caldilineales;f__Caldilineaceae;__;__	0	0	0	0	0
513	k__Bacteria;p__Proteobacteria;c__Deltaproteobacteria;o__Myxococcales;f__Nannocystaceae;g__Plesiocystis;s__	47	5.33333	4.16333	5.16667	2.04124		4	k__Bacteria;p__AD3;c__ABS-6;o__;f__;g__;s__	294	13	26.6308	6.61538	18.8438		459	k__Bacteria;p__Proteobacteria;c__Betaproteobacteria;o__Burkholderiales;f__Comamonadaceae;g__Methylibium;s__petroleiphilum	11	0.6875	2.08866	0	0		196	k__Bacteria;p__Chloroflexi;c__Anaerolineae;o__Caldilineales;f__Caldilineaceae;g__;s__	0	0	0	0	0
429	k__Bacteria;p__Proteobacteria;c__Alphaproteobacteria;o__Sphingomonadales;f__Sphingomonadaceae;g__;s__	45	3	2.64575	6	2.75681		630	k__Bacteria;p__WPS-2;c__;o__;f__;g__;s__	288	16.875	29.5226	1.38462	3.40437		494	k__Bacteria;p__Proteobacteria;c__Deltaproteobacteria;o__;f__;g__;s__	11	0.125	0.5	0.692308	1.97419		197	k__Bacteria;p__Chloroflexi;c__Anaerolineae;o__Caldilineales;f__Caldilineaceae;g__Caldilinea;s__	0	0	0	0	0
601	k__Bacteria;p__Verrucomicrobia;c__Opitutae;o__Opitutales;f__Opitutaceae;g__;s__	45	5	1	5	3.34664		465	k__Bacteria;p__Proteobacteria;c__Betaproteobacteria;o__Burkholderiales;f__Comamonadaceae;g__Rubrivivax;__	287	12.125	10.695	7.15385	5.94203		624	k__Bacteria;p__Verrucomicrobia;c__[Spartobacteria];o__[Chthoniobacterales];f__[Chthoniobacteraceae];g__;s__	11	0	0	0.846154	2.51151		198	k__Bacteria;p__Chloroflexi;c__Anaerolineae;o__GCA004;f__;g__;s__	0	0	0	0	0
200	k__Bacteria;p__Chloroflexi;c__Anaerolineae;o__S0208;f__;g__;s__	44	9.66667	7.23418	2.5	3.98748		400	k__Bacteria;p__Proteobacteria;c__Alphaproteobacteria;o__Rhizobiales;f__Xanthobacteraceae;g__Xanthobacter;s__	286	7.75	27.6707	12.4615	19.4877		100	k__Bacteria;p__Actinobacteria;c__Actinobacteria;o__Actinomycetales;f__Nocardioidaceae;g__Pimelobacter;s__	10	0	0	0.769231	2.7735		199	k__Bacteria;p__Chloroflexi;c__Anaerolineae;o__H39;f__;g__;s__	0	0	0	0	0
329	k__Bacteria;p__Planctomycetes;c__OM190;o__CL500-15;f__;g__;s__	44	3.33333	4.16333	5.66667	1.36626		550	k__Bacteria;p__Proteobacteria;c__Gammaproteobacteria;o__Pseudomonadales;f__Pseudomonadaceae;__;__	282	6.375	16.5524	13.8462	13.2781		150	k__Bacteria;p__Bacteroidetes;c__Cytophagia;o__Cytophagales;f__Cytophagaceae;g__Spirosoma;s__	10	0	0	0.769231	2.24179		200	k__Bacteria;p__Chloroflexi;c__Anaerolineae;o__S0208;f__;g__;s__	0	0	0	0	0
481	k__Bacteria;p__Proteobacteria;c__Betaproteobacteria;o__Methylophilales;f__;g__;s__	44	2.66667	2.3094	6	5.25357		230	k__Bacteria;p__Cyanobacteria;__;__;__;__;__	281	11.625	33.6351	7.30769	9.33974		348	k__Bacteria;p__Proteobacteria;c__;o__;f__;g__;s__	10	0.625	1.74642	0	0		201	k__Bacteria;p__Chloroflexi;c__Anaerolineae;o__SBR1031;f__A4b;g__;s__	0	0	0	0	0
320	k__Bacteria;p__OD1;c__ZB2;o__;f__;g__;s__	43	4	1	5.16667	2.63944		117	k__Bacteria;p__Actinobacteria;c__Actinobacteria;o__Actinomycetales;f__Williamsiaceae;g__Williamsia;s__	277	9.75	12.407	9.30769	12.2228		382	k__Bacteria;p__Proteobacteria;c__Alphaproteobacteria;o__Rhizobiales;f__Methylobacteriaceae;g__Methylobacterium;__	10	0.125	0.5	0.615385	1.7097		202	k__Bacteria;p__Chloroflexi;c__Anaerolineae;o__SBR1031;f__oc28;g__;s__	0	0	0	0	0
99	k__Bacteria;p__Actinobacteria;c__Actinobacteria;o__Actinomycetales;f__Nocardioidaceae;g__Nocardioides;s__	42	3.66667	2.88675	5.16667	4.40076		254	k__Bacteria;p__Firmicutes;c__Bacilli;o__Bacillales;f__Alicyclobacillaceae;g__Alicyclobacillus;s__	277	12.25	8.07052	6.23077	4.12621		627	k__Bacteria;p__Verrucomicrobia;c__[Spartobacteria];o__[Chthoniobacterales];f__[Chthoniobacteraceae];g__DA101;s__	10	0.375	0.806226	0.307692	0.751068		203	k__Bacteria;p__Chloroflexi;c__Anaerolineae;o__envOPS12;f__;g__;s__	0	0	0	0	0
399	k__Bacteria;p__Proteobacteria;c__Alphaproteobacteria;o__Rhizobiales;f__Xanthobacteraceae;g__Labrys;s__	42	4.33333	5.85947	4.83333	2.99444		410	k__Bacteria;p__Proteobacteria;c__Alphaproteobacteria;o__Rhodospirillales;f__Acetobacteraceae;g__Acidisoma;s__	277	11.8125	14.7206	6.76923	9.91761		39	k__Bacteria;p__Acidobacteria;c__Solibacteres;o__Solibacterales;f__Solibacteraceae;g__Candidatus Solibacter;s__	9	0.1875	0.543906	0.461538	1.19829		204	k__Bacteria;p__Chloroflexi;c__C0119;o__;f__;g__;s__	0	0	0	0	0
414	k__Bacteria;p__Proteobacteria;c__Alphaproteobacteria;o__Rhodospirillales;f__Acetobacteraceae;g__Roseomonas;s__	42	6.66667	4.50925	3.66667	2.42212		588	k__Bacteria;p__TM6;c__SJA-4;o__;f__;g__;s__	277	7.3125	8.13813	12.3077	11.8419		71	k__Bacteria;p__Actinobacteria;c__Actinobacteria;o__Actinomycetales;f__Kineosporiaceae;g__;s__	9	0.1875	0.543906	0.461538	1.1266		205	k__Bacteria;p__Chloroflexi;c__Chloroflexi;o__Chloroflexales;__;__;__	0	0	0	0	0
45	k__Bacteria;p__Acidobacteria;c__[Chloracidobacteria];o__DS-100;f__;g__;s__	41	4.33333	0.57735	4.66667	3.88158		353	k__Bacteria;p__Proteobacteria;c__Alphaproteobacteria;o__Caulobacterales;f__Caulobacteraceae;g__;s__	276	8.9375	7.70687	10.2308	11.512		142	k__Bacteria;p__Bacteroidetes;c__Cytophagia;o__Cytophagales;f__Cytophagaceae;__;__	9	0.1875	0.75	0.461538	1.6641		206	k__Bacteria;p__Chloroflexi;c__Chloroflexi;o__Herpetosiphonales;f__;g__;s__	0	0	0	0	0
128	k__Bacteria;p__Actinobacteria;c__Thermoleophilia;o__Solirubrobacterales;f__Patulibacteraceae;g__;s__	41	3.66667	4.72582	5	5.44059		539	k__Bacteria;p__Proteobacteria;c__Gammaproteobacteria;o__Enterobacteriales;f__Enterobacteriaceae;g__Klebsiella;s__	275	0.125	0.5	21	47.1699		257	k__Bacteria;p__Firmicutes;c__Bacilli;o__Bacillales;f__Bacillaceae;g__Bacillus;__	9	0.1875	0.75	0.461538	0.877058		207	k__Bacteria;p__Chloroflexi;c__Chloroflexi;o__[Roseiflexales];f__;g__;s__	0	0	0	0	0
221	k__Bacteria;p__Chloroflexi;c__TK10;o__AKYG885;f__Dolo_23;g__;s__	41	2.66667	1.52753	5.5	1.87083		560	k__Bacteria;p__Proteobacteria;c__Gammaproteobacteria;o__Xanthomonadales;f__Sinobacteraceae;g__Nevskia;__	274	5.875	5.84095	13.8462	26.1911		387	k__Bacteria;p__Proteobacteria;c__Alphaproteobacteria;o__Rhizobiales;f__Methylocystaceae;g__Methylopila;s__	9	0	0	0.692308	2.49615		208	k__Bacteria;p__Chloroflexi;c__Chloroflexi;o__[Roseiflexales];f__[Kouleothrixaceae];g__;s__	0	0	0	0	0
238	k__Bacteria;p__Cyanobacteria;c__Chloroplast;o__Stramenopiles;f__;g__;s__	41	4.33333	5.85947	4.66667	3.88158		201	k__Bacteria;p__Chloroflexi;c__Anaerolineae;o__SBR1031;f__A4b;g__;s__	268	5.5625	6.39759	13.7692	19.9422		414	k__Bacteria;p__Proteobacteria;c__Alphaproteobacteria;o__Rhodospirillales;f__Acetobacteraceae;g__Roseomonas;s__	9	0	0	0.692308	1.37747		209	k__Bacteria;p__Chloroflexi;c__Ellin6529;o__;f__;g__;s__	0	0	0	0	0
447	k__Bacteria;p__Proteobacteria;c__Betaproteobacteria;o__Burkholderiales;f__Burkholderiaceae;g__Burkholderia;__	41	2.33333	0.57735	5.66667	9.60555		81	k__Bacteria;p__Actinobacteria;c__Actinobacteria;o__Actinomycetales;f__Micrococcaceae;g__;s__	267	13.0625	13.3939	4.46154	6.48865		538	k__Bacteria;p__Proteobacteria;c__Gammaproteobacteria;o__Enterobacteriales;f__Enterobacteriaceae;g__Gluconacetobacter;s__	9	0.5625	2.25	0	0		210	k__Bacteria;p__Chloroflexi;c__Gitt-GS-136;o__;f__;g__;s__	0	0	0	0	0
199	k__Bacteria;p__Chloroflexi;c__Anaerolineae;o__H39;f__;g__;s__	40	3.33333	0.57735	5	4.28952		518	k__Bacteria;p__Proteobacteria;c__Deltaproteobacteria;o__NB1-j;f__;g__;s__	264	7.0625	5.65059	11.6154	7.44467		58	k__Bacteria;p__Actinobacteria;c__Acidimicrobiia;o__Acidimicrobiales;f__Iamiaceae;g__Iamia;s__	8	0.375	1.5	0.153846	0.5547		211	k__Bacteria;p__Chloroflexi;c__Ktedonobacteria;o__Elev-1554;f__;g__;s__	0	0	0	0	0
309	k__Bacteria;p__NC10;c__wb1-A12;o__;f__;g__;s__	40	9.33333	16.1658	2	3.63318		207	k__Bacteria;p__Chloroflexi;c__Chloroflexi;o__[Roseiflexales];f__;g__;s__	262	9.4375	13.135	8.53846	7.58964		129	k__Bacteria;p__Actinobacteria;c__Thermoleophilia;o__Solirubrobacterales;f__Solirubrobacteraceae;__;__	8	0	0	0.615385	2.2188		212	k__Bacteria;p__Chloroflexi;c__Ktedonobacteria;o__JG30-KF-AS9;f__;g__;s__	0	0	0	0	0
532	k__Bacteria;p__Proteobacteria;c__Gammaproteobacteria;o__Alteromonadales;f__Alteromonadaceae;g__Cellvibrio;s__	40	2	3.4641	5.66667	3.61478		179	k__Bacteria;p__Bacteroidetes;c__[Saprospirae];o__[Saprospirales];f__Chitinophagaceae;g__Niabella;s__	253	6.375	3.99792	11.6154	12.7772		174	k__Bacteria;p__Bacteroidetes;c__[Saprospirae];o__[Saprospirales];f__Chitinophagaceae;g__Chitinophaga;__	8	0.375	1.08781	0.153846	0.5547		213	k__Bacteria;p__Chloroflexi;c__Ktedonobacteria;o__Ktedonobacterales;f__Ktedonobacteraceae;__;__	0	0	0	0	0
249	k__Bacteria;p__Elusimicrobia;c__Elusimicrobia;o__FAC88;f__;g__;s__	39	6.66667	3.21455	3.16667	2.85774		263	k__Bacteria;p__Firmicutes;c__Bacilli;o__Bacillales;f__Bacillaceae;g__Bacillus;s__muralis	251	11.9375	17.9943	4.61538	3.01492		207	k__Bacteria;p__Chloroflexi;c__Chloroflexi;o__[Roseiflexales];f__;g__;s__	8	0	0	0.615385	2.2188		214	k__Bacteria;p__Chloroflexi;c__Ktedonobacteria;o__Ktedonobacterales;f__Ktedonobacteraceae;g__;s__	0	0	0	0	0
462	k__Bacteria;p__Proteobacteria;c__Betaproteobacteria;o__Burkholderiales;f__Comamonadaceae;g__Polaromonas;s__	39	3.33333	3.51188	4.83333	2.31661		303	k__Bacteria;p__Gemmatimonadetes;c__Gemmatimonadetes;o__C114;f__;g__;s__	251	9.5625	5.22773	7.53846	5.23793		215	k__Bacteria;p__Chloroflexi;c__Ktedonobacteria;o__Thermogemmatisporales;f__Thermogemmatisporaceae;g__;s__	8	0.375	1.08781	0.153846	0.5547		215	k__Bacteria;p__Chloroflexi;c__Ktedonobacteria;o__Thermogemmatisporales;f__Thermogemmatisporaceae;g__;s__	0	0	0	0	0
482	k__Bacteria;p__Proteobacteria;c__Betaproteobacteria;o__Methylophilales;f__Methylophilaceae;__;__	39	1.66667	1.52753	5.66667	4.2269		423	k__Bacteria;p__Proteobacteria;c__Alphaproteobacteria;o__Rickettsiales;f__;g__;s__	248	9.8125	11.6288	7	6.44205		376	k__Bacteria;p__Proteobacteria;c__Alphaproteobacteria;o__Rhizobiales;f__Hyphomicrobiaceae;g__Pedomicrobium;s__	8	0.1875	0.75	0.384615	0.960769		216	k__Bacteria;p__Chloroflexi;c__P2-11E;o__;f__;g__;s__	0	0	0	0	0
629	k__Bacteria;p__Verrucomicrobia;c__[Spartobacteria];o__[Chthoniobacterales];f__[Chthoniobacteraceae];g__OR-59;s__	39	3.33333	2.3094	4.83333	3.76386		398	k__Bacteria;p__Proteobacteria;c__Alphaproteobacteria;o__Rhizobiales;f__Xanthobacteraceae;g__;s__	247	4.25	8.66025	13.7692	19.2577		407	k__Bacteria;p__Proteobacteria;c__Alphaproteobacteria;o__Rhodospirillales;f__;g__;s__	8	0.125	0.5	0.461538	1.19829		217	k__Bacteria;p__Chloroflexi;c__S085;o__;f__;g__;s__	0	0	0	0	0
286	k__Bacteria;p__Firmicutes;c__Clostridia;o__Clostridiales;f__Peptostreptococcaceae;g__;s__	38	6	1.73205	3.33333	2.65832		505	k__Bacteria;p__Proteobacteria;c__Deltaproteobacteria;o__Myxococcales;f__Cystobacteraceae;g__;s__	243	5.25	3.33667	12.2308	7.93887		446	k__Bacteria;p__Proteobacteria;c__Betaproteobacteria;o__Burkholderiales;f__Burkholderiaceae;__;__	8	0.375	1.08781	0.153846	0.5547		218	k__Bacteria;p__Chloroflexi;c__SHA-26;o__;f__;g__;s__	0	0	0	0	0
347	k__Bacteria;p__Planctomycetes;c__vadinHA49;o__DH61;f__;g__;s__	38	2.66667	4.6188	5	4.51664		53	k__Bacteria;p__Actinobacteria;c__Acidimicrobiia;o__Acidimicrobiales;__;__;__	242	7.5625	5.5614	9.30769	9.63833		511	k__Bacteria;p__Proteobacteria;c__Deltaproteobacteria;o__Myxococcales;f__Myxococcaceae;g__Myxococcus;s__	8	0.125	0.5	0.461538	1.19829		219	k__Bacteria;p__Chloroflexi;c__TK10;o__;f__;g__;s__	0	0	0	0	0
404	k__Bacteria;p__Proteobacteria;c__Alphaproteobacteria;o__Rhodobacterales;f__Rhodobacteraceae;g__Amaricoccus;s__	38	2.66667	1.1547	5	2.75681		167	k__Bacteria;p__Bacteroidetes;c__Sphingobacteriia;o__Sphingobacteriales;f__Sphingobacteriaceae;g__Pedobacter;s__cryoconitis	242	3.125	7.04154	14.7692	20.6767		548	k__Bacteria;p__Proteobacteria;c__Gammaproteobacteria;o__Oceanospirillales;f__Halomonadaceae;g__;s__	8	0	0	0.615385	2.2188		220	k__Bacteria;p__Chloroflexi;c__TK10;o__AKYG885;f__5B-12;g__;s__	0	0	0	0	0
86	k__Bacteria;p__Actinobacteria;c__Actinobacteria;o__Actinomycetales;f__Micromonosporaceae;g__Virgisporangium;s__ochraceum	37	3.66667	6.35085	4.33333	3.4448		246	k__Bacteria;p__Cyanobacteria;c__Synechococcophycideae;o__Pseudanabaenales;f__Pseudanabaenaceae;g__Leptolyngbya;s__	241	12.125	32.0601	3.61538	5.89546		587	k__Bacteria;p__TM6;c__SJA-4;__;__;__;__	8	0.1875	0.75	0.384615	0.960769		221	k__Bacteria;p__Chloroflexi;c__TK10;o__AKYG885;f__Dolo_23;g__;s__	0	0	0	0	0
177	k__Bacteria;p__Bacteroidetes;c__[Saprospirae];o__[Saprospirales];f__Chitinophagaceae;g__Flavihumibacter;s__	37	0.666667	0.57735	5.83333	1.7224		41	k__Bacteria;p__Acidobacteria;c__Sva0725;o__Sva0725;f__;g__;s__	240	10	13.0945	6.15385	5.85728		80	k__Bacteria;p__Actinobacteria;c__Actinobacteria;o__Actinomycetales;f__Micrococcaceae;__;__	7	0.0625	0.25	0.461538	1.19829		222	k__Bacteria;p__Chloroflexi;c__TK10;o__B07_WMSP1;__;__;__	0	0	0	0	0
189	k__Bacteria;p__Chlorobi;c__;o__;f__;g__;s__	37	3.66667	2.08167	4.33333	3.61478		238	k__Bacteria;p__Cyanobacteria;c__Chloroplast;o__Stramenopiles;f__;g__;s__	239	6.375	9.27272	10.5385	18.0491		87	k__Bacteria;p__Actinobacteria;c__Actinobacteria;o__Actinomycetales;f__Mycobacteriaceae;g__Mycobacterium;__	7	0.125	0.5	0.384615	0.767948		223	k__Bacteria;p__Chloroflexi;c__TK10;o__B07_WMSP1;f__;g__;s__	0	0	0	0	0
339	k__Bacteria;p__Planctomycetes;c__Planctomycetia;o__Gemmatales;f__Gemmataceae;g__Gemmata;s__	37	6	1	3.16667	4.91596		548	k__Bacteria;p__Proteobacteria;c__Gammaproteobacteria;o__Oceanospirillales;f__Halomonadaceae;g__;s__	237	0.875	1.31022	17.1538	21.9805		117	k__Bacteria;p__Actinobacteria;c__Actinobacteria;o__Actinomycetales;f__Williamsiaceae;g__Williamsia;s__	7	0	0	0.538462	1.6641		224	k__Bacteria;p__Chloroflexi;c__TK10;o__B07_WMSP1;f__FFCH4570;g__;s__	0	0	0	0	0
269	k__Bacteria;p__Firmicutes;c__Bacilli;o__Bacillales;f__Planococcaceae;__;__	35	5.33333	3.51188	3.16667	1.32916		96	k__Bacteria;p__Actinobacteria;c__Actinobacteria;o__Actinomycetales;f__Nocardioidaceae;g__Aeromicrobium;s__	233	4.125	3.11716	12.8462	12.3413		155	k__Bacteria;p__Bacteroidetes;c__Flavobacteriia;o__Flavobacteriales;f__Cryomorphaceae;g__Fluviicola;s__	7	0	0	0.538462	1.94145		225	k__Bacteria;p__Chloroflexi;c__TK17;o__;f__;g__;s__	0	0	0	0	0
12	k__Bacteria;p__Acidobacteria;c__Acidobacteria-6;o__iii1-15;__;__;__	34	2	2	4.66667	1.36626		79	k__Bacteria;p__Actinobacteria;c__Actinobacteria;o__Actinomycetales;f__Microbacteriaceae;g__Salinibacterium;s__	230	11.375	25.6953	3.69231	8.34051		176	k__Bacteria;p__Bacteroidetes;c__[Saprospirae];o__[Saprospirales];f__Chitinophagaceae;g__Chitinophaga;s__arvensicola	7	0.125	0.5	0.384615	1.38675		226	k__Bacteria;p__Chloroflexi;c__TK17;o__mle1-48;f__;g__;s__	0	0	0	0	0
52	k__Bacteria;p__Actinobacteria;__;__;__;__;__	34	4	4	3.66667	2.25093		90	k__Bacteria;p__Actinobacteria;c__Actinobacteria;o__Actinomycetales;f__Mycobacteriaceae;g__Mycobacterium;s__vaccae	227	6.375	8.83082	9.61538	11.5797		183	k__Bacteria;p__Bacteroidetes;c__[Saprospirae];o__[Saprospirales];f__Saprospiraceae;g__;s__	7	0	0	0.538462	1.45002		227	k__Bacteria;p__Chloroflexi;c__Thermomicrobia;o__AKYG1722;f__;g__;s__	0	0	0	0	0
94	k__Bacteria;p__Actinobacteria;c__Actinobacteria;o__Actinomycetales;f__Nocardioidaceae;__;__	34	4.66667	4.6188	3.33333	2.94392		596	k__Bacteria;p__TM7;c__TM7-3;o__EW055;f__;g__;s__	222	6.125	7.18215	9.53846	7.53454		185	k__Bacteria;p__Chlamydiae;c__Chlamydiia;o__Chlamydiales;__;__;__	7	0.3125	0.873212	0.153846	0.5547		228	k__Bacteria;p__Chloroflexi;c__Thermomicrobia;o__Ellin6537;f__;g__;s__	0	0	0	0	0
243	k__Bacteria;p__Cyanobacteria;c__Oscillatoriophycideae;o__Oscillatoriales;f__Phormidiaceae;g__Phormidium;s__	34	11.3333	19.6299	0	0		601	k__Bacteria;p__Verrucomicrobia;c__Opitutae;o__Opitutales;f__Opitutaceae;g__;s__	215	5.3125	3.23973	10	6.33772		371	k__Bacteria;p__Proteobacteria;c__Alphaproteobacteria;o__Rhizobiales;f__Hyphomicrobiaceae;__;__	7	0.1875	0.75	0.307692	0.751068		229	k__Bacteria;p__Chloroflexi;c__Thermomicrobia;o__JG30-KF-CM45;f__;g__;s__	0	0	0	0	0
377	k__Bacteria;p__Proteobacteria;c__Alphaproteobacteria;o__Rhizobiales;f__Hyphomicrobiaceae;g__Rhodoplanes;__	34	2.66667	2.51661	4.33333	2.06559		540	k__Bacteria;p__Proteobacteria;c__Gammaproteobacteria;o__Enterobacteriales;f__Enterobacteriaceae;g__Sodalis;s__	213	0.125	0.5	16.2308	39.8208		498	k__Bacteria;p__Proteobacteria;c__Deltaproteobacteria;o__Bdellovibrionales;f__Bdellovibrionaceae;g__Bdellovibrio;s__bacteriovorus	7	0	0	0.538462	1.45002		230	k__Bacteria;p__Cyanobacteria;__;__;__;__;__	0	0	0	0	0
236	k__Bacteria;p__Cyanobacteria;c__Chloroplast;o__Chlorophyta;f__Chlamydomonadaceae;g__;s__	33	6.66667	5.85947	2.16667	2.99444		97	k__Bacteria;p__Actinobacteria;c__Actinobacteria;o__Actinomycetales;f__Nocardioidaceae;g__Friedmanniella;s__	207	6.9375	6.97107	7.38462	6.14462		528	k__Bacteria;p__Proteobacteria;c__Gammaproteobacteria;o__Alteromonadales;__;__;__	7	0.125	0.5	0.384615	0.960769		231	k__Bacteria;p__Cyanobacteria;c__4C0d-2;o__MLE1-12;f__;g__;s__	0	0	0	0	0
253	k__Bacteria;p__Firmicutes;c__Bacilli;o__Bacillales;f__;g__;s__	33	4.66667	2.3094	3.16667	3.54495		557	k__Bacteria;p__Proteobacteria;c__Gammaproteobacteria;o__Xanthomonadales;f__Sinobacteraceae;__;__	207	2.875	2.41868	12.3846	14.251		601	k__Bacteria;p__Verrucomicrobia;c__Opitutae;o__Opitutales;f__Opitutaceae;g__;s__	7	0	0	0.538462	1.05003		232	k__Bacteria;p__Cyanobacteria;c__4C0d-2;o__SM1D11;f__;g__;s__	0	0	0	0	0
127	k__Bacteria;p__Actinobacteria;c__Thermoleophilia;o__Solirubrobacterales;f__Conexibacteraceae;g__;s__	32	4.33333	5.1316	3.16667	1.83485		226	k__Bacteria;p__Chloroflexi;c__TK17;o__mle1-48;f__;g__;s__	204	8.3125	5.67707	5.46154	5.10907		618	k__Bacteria;p__Verrucomicrobia;c__[Pedosphaerae];o__[Pedosphaerales];f__Ellin517;g__;s__	7	0	0	0.538462	1.33012		233	k__Bacteria;p__Cyanobacteria;c__;o__;f__;g__;s__	0	0	0	0	0
295	k__Bacteria;p__GN04;c__MSB-5A5;o__;f__;g__;s__	32	3.33333	2.3094	3.66667	1.96638		514	k__Bacteria;p__Proteobacteria;c__Deltaproteobacteria;o__Myxococcales;f__OM27;g__;s__	204	3.6875	3.64635	11.1538	9.70263		11	k__Bacteria;p__Acidobacteria;c__Acidobacteria-6;o__CCU21;f__;g__;s__	6	0.25	0.68313	0.153846	0.5547		234	k__Bacteria;p__Cyanobacteria;c__Chloroplast;__;__;__;__	0	0	0	0	0
483	k__Bacteria;p__Proteobacteria;c__Betaproteobacteria;o__Methylophilales;f__Methylophilaceae;g__;s__	32	4	4	3.33333	5.31664		623	k__Bacteria;p__Verrucomicrobia;c__[Spartobacteria];o__[Chthoniobacterales];f__[Chthoniobacteraceae];__;__	203	5.6875	9.06803	8.61538	7.89027		43	k__Bacteria;p__Acidobacteria;c__[Chloracidobacteria];o__11-24;f__;g__;s__	6	0.375	1.5	0	0		235	k__Bacteria;p__Cyanobacteria;c__Chloroplast;o__Chlorophyta;f__;g__;s__	0	0	0	0	0
530	k__Bacteria;p__Proteobacteria;c__Gammaproteobacteria;o__Alteromonadales;f__211ds20;g__;s__	32	4	2.64575	3.33333	3.4448		116	k__Bacteria;p__Actinobacteria;c__Actinobacteria;o__Actinomycetales;f__Thermomonosporaceae;g__Actinocorallia;s__	201	6.8125	8.68883	7.07692	13.702		98	k__Bacteria;p__Actinobacteria;c__Actinobacteria;o__Actinomycetales;f__Nocardioidaceae;g__Kribbella;s__	6	0.125	0.5	0.307692	1.1094		236	k__Bacteria;p__Cyanobacteria;c__Chloroplast;o__Chlorophyta;f__Chlamydomonadaceae;g__;s__	0	0	0	0	0
628	k__Bacteria;p__Verrucomicrobia;c__[Spartobacteria];o__[Chthoniobacterales];f__[Chthoniobacteraceae];g__Ellin506;s__	32	2.66667	3.05505	4	3.03315		346	k__Bacteria;p__Planctomycetes;c__Planctomycetia;o__Planctomycetales;f__Planctomycetaceae;g__Planctomyces;s__	200	6.4375	4.99291	7.46154	6.46291		99	k__Bacteria;p__Actinobacteria;c__Actinobacteria;o__Actinomycetales;f__Nocardioidaceae;g__Nocardioides;s__	6	0.25	0.68313	0.153846	0.5547		237	k__Bacteria;p__Cyanobacteria;c__Chloroplast;o__Chlorophyta;f__Trebouxiophyceae;g__;s__	0	0	0	0	0
97	k__Bacteria;p__Actinobacteria;c__Actinobacteria;o__Actinomycetales;f__Nocardioidaceae;g__Friedmanniella;s__	31	1.66667	1.52753	4.33333	2.25093		360	k__Bacteria;p__Proteobacteria;c__Alphaproteobacteria;o__Kiloniellales;f__;g__;s__	198	2.875	11.5	11.6923	21.061		103	k__Bacteria;p__Actinobacteria;c__Actinobacteria;o__Actinomycetales;f__Propionibacteriaceae;g__Microlunatus;s__	6	0.25	0.68313	0.153846	0.5547		238	k__Bacteria;p__Cyanobacteria;c__Chloroplast;o__Stramenopiles;f__;g__;s__	0	0	0	0	0
151	k__Bacteria;p__Bacteroidetes;c__Cytophagia;o__Cytophagales;f__Cytophagaceae;g__Sporocytophaga;s__	31	1	1.73205	4.66667	4.63321		382	k__Bacteria;p__Proteobacteria;c__Alphaproteobacteria;o__Rhizobiales;f__Methylobacteriaceae;g__Methylobacterium;__	198	4.1875	5.23092	10.0769	16.4442		110	k__Bacteria;p__Actinobacteria;c__Actinobacteria;o__Actinomycetales;f__Streptomycetaceae;g__Streptomyces;s__	6	0	0	0.461538	1.6641		240	k__Bacteria;p__Cyanobacteria;c__Nostocophycideae;o__Nostocales;f__Nostocaceae;g__;s__	0	0	0	0	0
164	k__Bacteria;p__Bacteroidetes;c__Sphingobacteriia;o__Sphingobacteriales;f__Sphingobacteriaceae;g__;s__	31	2.66667	1.1547	3.83333	2.78687		161	k__Bacteria;p__Bacteroidetes;c__Flavobacteriia;o__Flavobacteriales;f__[Weeksellaceae];g__Chryseobacterium;s__	197	2.4375	4.56024	12.1538	11.7604		137	k__Bacteria;p__Armatimonadetes;c__[Fimbriimonadia];o__[Fimbriimonadales];f__[Fimbriimonadaceae];g__Fimbriimonas;s__	6	0	0	0.461538	1.1266		241	k__Bacteria;p__Cyanobacteria;c__Oscillatoriophycideae;__;__;__;__	0	0	0	0	0
230	k__Bacteria;p__Cyanobacteria;__;__;__;__;__	31	6	4.3589	2.16667	3.48807		467	k__Bacteria;p__Proteobacteria;c__Betaproteobacteria;o__Burkholderiales;f__Comamonadaceae;g__Rubrivivax;s__gelatinosus	194	6.4375	8.60208	7	6.29815		154	k__Bacteria;p__Bacteroidetes;c__Flavobacteriia;o__Flavobacteriales;f__Cryomorphaceae;g__Crocinitomix;s__	6	0	0	0.461538	1.19829		242	k__Bacteria;p__Cyanobacteria;c__Oscillatoriophycideae;o__Chroococcales;__;__;__	0	0	0	0	0
246	k__Bacteria;p__Cyanobacteria;c__Synechococcophycideae;o__Pseudanabaenales;f__Pseudanabaenaceae;g__Leptolyngbya;s__	31	9.66667	8.5049	0.333333	0.816497		559	k__Bacteria;p__Proteobacteria;c__Gammaproteobacteria;o__Xanthomonadales;f__Sinobacteraceae;g__Hydrocarboniphaga;s__effusa	192	9.4375	29.7366	3.15385	6.09434		159	k__Bacteria;p__Bacteroidetes;c__Flavobacteriia;o__Flavobacteriales;f__Flavobacteriaceae;g__Flavobacterium;s__succinicans	6	0.375	1.5	0	0		243	k__Bacteria;p__Cyanobacteria;c__Oscillatoriophycideae;o__Oscillatoriales;f__Phormidiaceae;g__Phormidium;s__	0	0	0	0	0
433	k__Bacteria;p__Proteobacteria;c__Alphaproteobacteria;o__Sphingomonadales;f__Sphingomonadaceae;g__Sphingomonas;__	31	1.66667	2.88675	4.33333	9.66782		256	k__Bacteria;p__Firmicutes;c__Bacilli;o__Bacillales;f__Bacillaceae;g__;s__	191	6.125	3.0304	7.15385	3.76046		314	k__Bacteria;p__Nitrospirae;c__Nitrospira;o__Nitrospirales;f__Nitrospiraceae;g__Nitrospira;s__	6	0.125	0.5	0.307692	0.751068		244	k__Bacteria;p__Cyanobacteria;c__Oscillatoriophycideae;o__Oscillatoriales;f__Phormidiaceae;g__Planktothrix;s__	0	0	0	0	0
515	k__Bacteria;p__Proteobacteria;c__Deltaproteobacteria;o__Myxococcales;f__Polyangiaceae;__;__	31	2	2	4.16667	2.78687		556	k__Bacteria;p__Proteobacteria;c__Gammaproteobacteria;o__Thiotrichales;f__Piscirickettsiaceae;g__;s__	189	7.625	12.9608	5.15385	3.89115		318	k__Bacteria;p__OD1;c__ABY1;o__;f__;g__;s__	6	0.125	0.5	0.307692	1.1094		245	k__Bacteria;p__Cyanobacteria;c__Synechococcophycideae;o__Pseudanabaenales;f__;g__;s__	0	0	0	0	0
113	k__Bacteria;p__Actinobacteria;c__Actinobacteria;o__Actinomycetales;f__Streptosporangiaceae;g__Nonomuraea;s__	30	4.66667	2.08167	2.66667	2.94392		20	k__Bacteria;p__Acidobacteria;c__Acidobacteriia;o__Acidobacteriales;f__Acidobacteriaceae;g__Terriglobus;s__	185	3.125	4.93795	10.3846	16.3989		347	k__Bacteria;p__Planctomycetes;c__vadinHA49;o__DH61;f__;g__;s__	6	0	0	0.461538	1.6641		246	k__Bacteria;p__Cyanobacteria;c__Synechococcophycideae;o__Pseudanabaenales;f__Pseudanabaenaceae;g__Leptolyngbya;s__	0	0	0	0	0
409	k__Bacteria;p__Proteobacteria;c__Alphaproteobacteria;o__Rhodospirillales;f__Acetobacteraceae;g__;s__	30	2.66667	3.05505	3.66667	2.58199		40	k__Bacteria;p__Acidobacteria;c__Solibacteres;o__Solibacterales;f__[Bryobacteraceae];g__;s__	184	4.875	3.57538	8.15385	5.38278		444	k__Bacteria;p__Proteobacteria;c__Betaproteobacteria;o__Burkholderiales;f__Alcaligenaceae;__;__	6	0	0	0.461538	1.6641		247	k__Bacteria;p__Cyanobacteria;c__Synechococcophycideae;o__Pseudanabaenales;f__Pseudanabaenaceae;g__Leptolyngbya;s__frigida	0	0	0	0	0
457	k__Bacteria;p__Proteobacteria;c__Betaproteobacteria;o__Burkholderiales;f__Comamonadaceae;g__Methylibium;__	30	2	2.64575	4	2.52982		629	k__Bacteria;p__Verrucomicrobia;c__[Spartobacteria];o__[Chthoniobacterales];f__[Chthoniobacteraceae];g__OR-59;s__	184	6	5.79655	6.76923	4.41878		583	k__Bacteria;p__Spirochaetes;c__[Leptospirae];o__[Leptospirales];f__Leptospiraceae;g__Leptospira;s__biflexa	6	0	0	0.461538	1.1266		248	k__Bacteria;p__Elusimicrobia;c__Elusimicrobia;o__Elusimicrobiales;f__;g__;s__	0	0	0	0	0
605	k__Bacteria;p__Verrucomicrobia;c__Verrucomicrobiae;o__Verrucomicrobiales;f__Verrucomicrobiaceae;g__;s__	30	2.33333	1.52753	3.83333	3.18852		517	k__Bacteria;p__Proteobacteria;c__Deltaproteobacteria;o__NB1-j;__;__;__	183	6.1875	6.19913	6.46154	5.18998		609	k__Bacteria;p__Verrucomicrobia;c__Verrucomicrobiae;o__Verrucomicrobiales;f__Verrucomicrobiaceae;g__Prosthecobacter;s__debontii	6	0	0	0.461538	1.6641		249	k__Bacteria;p__Elusimicrobia;c__Elusimicrobia;o__FAC88;f__;g__;s__	0	0	0	0	0
623	k__Bacteria;p__Verrucomicrobia;c__[Spartobacteria];o__[Chthoniobacterales];f__[Chthoniobacteraceae];__;__	30	5	3	2.5	1.76068		521	k__Bacteria;p__Proteobacteria;c__Deltaproteobacteria;o__NB1-j;f__NB1-i;g__;s__	182	7.375	6.19543	4.92308	3.81797		41	k__Bacteria;p__Acidobacteria;c__Sva0725;o__Sva0725;f__;g__;s__	5	0.125	0.5	0.230769	0.83205		250	k__Bacteria;p__Elusimicrobia;c__Elusimicrobia;o__IIb;f__;g__;s__	0	0	0	0	0
184	k__Bacteria;p__Chlamydiae;c__Chlamydiia;__;__;__;__	29	3.33333	0.57735	3.16667	2.2286		577	k__Bacteria;p__Proteobacteria;c__Gammaproteobacteria;o__Xanthomonadales;f__Xanthomonadaceae;g__Thermomonas;s__	181	5.1875	7.52966	7.53846	9.97175		49	k__Bacteria;p__Acidobacteria;c__iii1-8;o__32-20;f__;g__;s__	5	0.3125	0.873212	0	0		251	k__Bacteria;p__FBP;c__;o__;f__;g__;s__	0	0	0	0	0
260	k__Bacteria;p__Firmicutes;c__Bacilli;o__Bacillales;f__Bacillaceae;g__Bacillus;s__flexus	29	3.66667	3.05505	3	2.96648		94	k__Bacteria;p__Actinobacteria;c__Actinobacteria;o__Actinomycetales;f__Nocardioidaceae;__;__	180	4.3125	7.30953	8.53846	8.43223		50	k__Bacteria;p__Acidobacteria;c__iii1-8;o__DS-18;f__;g__;s__	5	0	0	0.384615	1.38675		252	k__Bacteria;p__FCPU426;c__;o__;f__;g__;s__	0	0	0	0	0
296	k__Bacteria;p__Gemmatimonadetes;c__;o__;f__;g__;s__	29	3.66667	2.08167	3	0.894427		333	k__Bacteria;p__Planctomycetes;c__Phycisphaerae;o__Phycisphaerales;f__;g__;s__	177	6.0625	5.50719	6.15385	3.1845		86	k__Bacteria;p__Actinobacteria;c__Actinobacteria;o__Actinomycetales;f__Micromonosporaceae;g__Virgisporangium;s__ochraceum	5	0	0	0.384615	1.38675		253	k__Bacteria;p__Firmicutes;c__Bacilli;o__Bacillales;f__;g__;s__	0	0	0	0	0
344	k__Bacteria;p__Planctomycetes;c__Planctomycetia;o__Pirellulales;f__Pirellulaceae;g__A17;s__	29	5.66667	4.93288	2	2.52982		490	k__Bacteria;p__Proteobacteria;c__Betaproteobacteria;o__Rhodocyclales;f__Rhodocyclaceae;g__Uliginosibacterium;s__	176	1.125	3.0957	12.1538	37.3203		97	k__Bacteria;p__Actinobacteria;c__Actinobacteria;o__Actinomycetales;f__Nocardioidaceae;g__Friedmanniella;s__	5	0	0	0.384615	0.960769		254	k__Bacteria;p__Firmicutes;c__Bacilli;o__Bacillales;f__Alicyclobacillaceae;g__Alicyclobacillus;s__	0	0	0	0	0
545	k__Bacteria;p__Proteobacteria;c__Gammaproteobacteria;o__Legionellales;f__Coxiellaceae;g__Aquicella;s__	29	2	2	3.83333	2.99444		62	k__Bacteria;p__Actinobacteria;c__Actinobacteria;o__Actinomycetales;f__Actinospicaceae;g__;s__	175	8.75	13.969	2.69231	6.2234		130	k__Bacteria;p__Actinobacteria;c__Thermoleophilia;o__Solirubrobacterales;f__Solirubrobacteraceae;g__;s__	5	0.125	0.5	0.230769	0.83205		255	k__Bacteria;p__Firmicutes;c__Bacilli;o__Bacillales;f__Bacillaceae;__;__	0	0	0	0	0
548	k__Bacteria;p__Proteobacteria;c__Gammaproteobacteria;o__Oceanospirillales;f__Halomonadaceae;g__;s__	29	1.33333	1.1547	4.16667	5.23132		191	k__Bacteria;p__Chlorobi;c__OPB56;o__;f__;g__;s__	172	1.4375	3.16162	11.4615	17.5243		138	k__Bacteria;p__Bacteroidetes;__;__;__;__;__	5	0	0	0.384615	1.38675		257	k__Bacteria;p__Firmicutes;c__Bacilli;o__Bacillales;f__Bacillaceae;g__Bacillus;__	0	0	0	0	0
77	k__Bacteria;p__Actinobacteria;c__Actinobacteria;o__Actinomycetales;f__Microbacteriaceae;g__Microbacterium;__	28	1.33333	1.52753	4	3.57771		404	k__Bacteria;p__Proteobacteria;c__Alphaproteobacteria;o__Rhodobacterales;f__Rhodobacteraceae;g__Amaricoccus;s__	168	3.25	4.12311	8.92308	7.68615		169	k__Bacteria;p__Bacteroidetes;c__VC2_1_Bac22;o__;f__;g__;s__	5	0	0	0.384615	0.960769		258	k__Bacteria;p__Firmicutes;c__Bacilli;o__Bacillales;f__Bacillaceae;g__Bacillus;s__	0	0	0	0	0
96	k__Bacteria;p__Actinobacteria;c__Actinobacteria;o__Actinomycetales;f__Nocardioidaceae;g__Aeromicrobium;s__	28	0	0	4.66667	2.58199		483	k__Bacteria;p__Proteobacteria;c__Betaproteobacteria;o__Methylophilales;f__Methylophilaceae;g__;s__	168	2.1875	2.136	10.2308	17.5649		177	k__Bacteria;p__Bacteroidetes;c__[Saprospirae];o__[Saprospirales];f__Chitinophagaceae;g__Flavihumibacter;s__	5	0.3125	0.873212	0	0		259	k__Bacteria;p__Firmicutes;c__Bacilli;o__Bacillales;f__Bacillaceae;g__Bacillus;s__firmus	0	0	0	0	0
194	k__Bacteria;p__Chloroflexi;c__Anaerolineae;o__CFB-26;f__;g__;s__	28	4.33333	2.51661	2.5	2.81069		192	k__Bacteria;p__Chlorobi;c__SJA-28;o__;f__;g__;s__	165	4.3125	8.33242	7.38462	9.60502		237	k__Bacteria;p__Cyanobacteria;c__Chloroplast;o__Chlorophyta;f__Trebouxiophyceae;g__;s__	5	0	0	0.384615	1.38675		260	k__Bacteria;p__Firmicutes;c__Bacilli;o__Bacillales;f__Bacillaceae;g__Bacillus;s__flexus	0	0	0	0	0
261	k__Bacteria;p__Firmicutes;c__Bacilli;o__Bacillales;f__Bacillaceae;g__Bacillus;s__foraminis	28	5.33333	8.3865	2	1.67332		330	k__Bacteria;p__Planctomycetes;c__OM190;o__agg27;f__;g__;s__	165	3.875	4.42531	7.92308	6.5633		264	k__Bacteria;p__Firmicutes;c__Bacilli;o__Bacillales;f__Bacillaceae;g__Bacillus;s__selenatarsenatis	5	0.1875	0.75	0.153846	0.5547		261	k__Bacteria;p__Firmicutes;c__Bacilli;o__Bacillales;f__Bacillaceae;g__Bacillus;s__foraminis	0	0	0	0	0
28	k__Bacteria;p__Acidobacteria;c__EC1113;o__;f__;g__;s__	27	1.66667	1.52753	3.66667	4.13118		457	k__Bacteria;p__Proteobacteria;c__Betaproteobacteria;o__Burkholderiales;f__Comamonadaceae;g__Methylibium;__	164	5.8125	10.4001	5.46154	9.85406		304	k__Bacteria;p__Gemmatimonadetes;c__Gemmatimonadetes;o__Ellin5290;f__;g__;s__	5	0	0	0.384615	0.960769		262	k__Bacteria;p__Firmicutes;c__Bacilli;o__Bacillales;f__Bacillaceae;g__Bacillus;s__longiquaesitum	0	0	0	0	0
175	k__Bacteria;p__Bacteroidetes;c__[Saprospirae];o__[Saprospirales];f__Chitinophagaceae;g__Chitinophaga;s__	27	3.66667	4.72582	2.66667	2.33809		68	k__Bacteria;p__Actinobacteria;c__Actinobacteria;o__Actinomycetales;f__Geodermatophilaceae;g__;s__	162	5.6875	6.81879	5.46154	6.41113		353	k__Bacteria;p__Proteobacteria;c__Alphaproteobacteria;o__Caulobacterales;f__Caulobacteraceae;g__;s__	5	0.125	0.5	0.230769	0.83205		263	k__Bacteria;p__Firmicutes;c__Bacilli;o__Bacillales;f__Bacillaceae;g__Bacillus;s__muralis	0	0	0	0	0
220	k__Bacteria;p__Chloroflexi;c__TK10;o__AKYG885;f__5B-12;g__;s__	27	4.33333	3.78594	2.33333	1.36626		542	k__Bacteria;p__Proteobacteria;c__Gammaproteobacteria;o__Legionellales;__;__;__	161	4.125	7.18215	7.30769	16.5297		389	k__Bacteria;p__Proteobacteria;c__Alphaproteobacteria;o__Rhizobiales;f__Phyllobacteriaceae;__;__	5	0.0625	0.25	0.307692	0.751068		264	k__Bacteria;p__Firmicutes;c__Bacilli;o__Bacillales;f__Bacillaceae;g__Bacillus;s__selenatarsenatis	0	0	0	0	0
319	k__Bacteria;p__OD1;c__SM2F11;o__;f__;g__;s__	27	1.33333	1.1547	3.83333	8.44788		151	k__Bacteria;p__Bacteroidetes;c__Cytophagia;o__Cytophagales;f__Cytophagaceae;g__Sporocytophaga;s__	160	1.75	2.08167	10.1538	12.1233		419	k__Bacteria;p__Proteobacteria;c__Alphaproteobacteria;o__Rhodospirillales;f__Rhodospirillaceae;g__Phaeospirillum;s__fulvum	5	0	0	0.384615	1.38675		265	k__Bacteria;p__Firmicutes;c__Bacilli;o__Bacillales;f__Paenibacillaceae;__;__	0	0	0	0	0
342	k__Bacteria;p__Planctomycetes;c__Planctomycetia;o__Pirellulales;f__Pirellulaceae;__;__	27	3.33333	1.52753	2.83333	1.7224		204	k__Bacteria;p__Chloroflexi;c__C0119;o__;f__;g__;s__	160	6.25	13.404	4.61538	8.201		466	k__Bacteria;p__Proteobacteria;c__Betaproteobacteria;o__Burkholderiales;f__Comamonadaceae;g__Rubrivivax;s__	5	0	0	0.384615	0.960769		266	k__Bacteria;p__Firmicutes;c__Bacilli;o__Bacillales;f__Paenibacillaceae;g__Paenibacillus;s__	0	0	0	0	0
395	k__Bacteria;p__Proteobacteria;c__Alphaproteobacteria;o__Rhizobiales;f__Rhizobiaceae;g__Rhizobium;__	27	4	2	2.5	2.07364		222	k__Bacteria;p__Chloroflexi;c__TK10;o__B07_WMSP1;__;__;__	159	6.8125	5.3319	3.84615	3.02341		513	k__Bacteria;p__Proteobacteria;c__Deltaproteobacteria;o__Myxococcales;f__Nannocystaceae;g__Plesiocystis;s__	5	0	0	0.384615	1.38675		267	k__Bacteria;p__Firmicutes;c__Bacilli;o__Bacillales;f__Paenibacillaceae;g__Paenibacillus;s__amylolyticus	0	0	0	0	0
186	k__Bacteria;p__Chlamydiae;c__Chlamydiia;o__Chlamydiales;f__;g__;s__	26	4.66667	5.03322	2	1.09545		482	k__Bacteria;p__Proteobacteria;c__Betaproteobacteria;o__Methylophilales;f__Methylophilaceae;__;__	157	7.875	14.8138	2.38462	2.75495		542	k__Bacteria;p__Proteobacteria;c__Gammaproteobacteria;o__Legionellales;__;__;__	5	0.1875	0.75	0.153846	0.5547		268	k__Bacteria;p__Firmicutes;c__Bacilli;o__Bacillales;f__Paenibacillaceae;g__Paenibacillus;s__chondroitinus	0	0	0	0	0
268	k__Bacteria;p__Firmicutes;c__Bacilli;o__Bacillales;f__Paenibacillaceae;g__Paenibacillus;s__chondroitinus	26	2.66667	4.6188	3	2.28035		506	k__Bacteria;p__Proteobacteria;c__Deltaproteobacteria;o__Myxococcales;f__Cystobacterineae;g__;s__	156	6.625	8.90599	3.84615	6.89016		9	k__Bacteria;p__Acidobacteria;c__Acidobacteria-6;o__;f__;g__;s__	4	0.25	1	0	0		269	k__Bacteria;p__Firmicutes;c__Bacilli;o__Bacillales;f__Planococcaceae;__;__	0	0	0	0	0
83	k__Bacteria;p__Actinobacteria;c__Actinobacteria;o__Actinomycetales;f__Micromonosporaceae;g__Catellatospora;s__	25	1	1.73205	3.66667	4.2269		570	k__Bacteria;p__Proteobacteria;c__Gammaproteobacteria;o__Xanthomonadales;f__Xanthomonadaceae;g__Lysobacter;s__	155	3.4375	2.529	7.69231	5.02302		31	k__Bacteria;p__Acidobacteria;c__RB25;o__;f__;g__;s__	4	0	0	0.307692	0.751068		270	k__Bacteria;p__Firmicutes;c__Bacilli;o__Bacillales;f__Planococcaceae;g__;s__	0	0	0	0	0
224	k__Bacteria;p__Chloroflexi;c__TK10;o__B07_WMSP1;f__FFCH4570;g__;s__	25	3	1	2.66667	3.20416		388	k__Bacteria;p__Proteobacteria;c__Alphaproteobacteria;o__Rhizobiales;f__Methylocystaceae;g__Methylosinus;__	153	7.5	8.35863	2.53846	4.94327		74	k__Bacteria;p__Actinobacteria;c__Actinobacteria;o__Actinomycetales;f__Microbacteriaceae;g__;s__	4	0	0	0.307692	1.1094		271	k__Bacteria;p__Firmicutes;c__Bacilli;o__Bacillales;f__Planococcaceae;g__Lysinibacillus;s__boronitolerans	0	0	0	0	0
8	k__Bacteria;p__Acidobacteria;c__Acidobacteria-6;__;__;__;__	24	4	5.2915	2	2.09762		137	k__Bacteria;p__Armatimonadetes;c__[Fimbriimonadia];o__[Fimbriimonadales];f__[Fimbriimonadaceae];g__Fimbriimonas;s__	152	4.5625	3.93224	6.07692	5.17142		106	k__Bacteria;p__Actinobacteria;c__Actinobacteria;o__Actinomycetales;f__Pseudonocardiaceae;g__Pseudonocardia;s__	4	0.125	0.5	0.153846	0.5547		272	k__Bacteria;p__Firmicutes;c__Bacilli;o__Bacillales;f__Planococcaceae;g__Paenisporosarcina;s__	0	0	0	0	0
443	k__Bacteria;p__Proteobacteria;c__Betaproteobacteria;o__Burkholderiales;__;__;__	24	3	2	2.5	1.97484		325	k__Bacteria;p__Planctomycetes;c__;o__;f__;g__;s__	152	4.5625	4.08197	6.07692	6.13		145	k__Bacteria;p__Bacteroidetes;c__Cytophagia;o__Cytophagales;f__Cytophagaceae;g__Cytophaga;s__	4	0	0	0.307692	0.751068		273	k__Bacteria;p__Firmicutes;c__Bacilli;o__Bacillales;f__Planococcaceae;g__Solibacillus;s__	0	0	0	0	0
487	k__Bacteria;p__Proteobacteria;c__Betaproteobacteria;o__Rhodocyclales;f__Rhodocyclaceae;__;__	24	2.33333	2.08167	2.83333	2.48328		144	k__Bacteria;p__Bacteroidetes;c__Cytophagia;o__Cytophagales;f__Cytophagaceae;g__Adhaeribacter;s__	149	4.1875	3.93647	6.30769	6.2234		179	k__Bacteria;p__Bacteroidetes;c__[Saprospirae];o__[Saprospirales];f__Chitinophagaceae;g__Niabella;s__	4	0.25	1	0	0		274	k__Bacteria;p__Firmicutes;c__Bacilli;o__Bacillales;f__Planococcaceae;g__Sporosarcina;s__	0	0	0	0	0
494	k__Bacteria;p__Proteobacteria;c__Deltaproteobacteria;o__;f__;g__;s__	24	3.66667	0.57735	2.16667	2.56255		474	k__Bacteria;p__Proteobacteria;c__Betaproteobacteria;o__Burkholderiales;f__Oxalobacteraceae;g__Janthinobacterium;__	149	4.875	4.86998	5.46154	8.49132		217	k__Bacteria;p__Chloroflexi;c__S085;o__;f__;g__;s__	4	0	0	0.307692	1.1094		275	k__Bacteria;p__Firmicutes;c__Bacilli;o__Lactobacillales;f__Streptococcaceae;g__Lactococcus;s__	0	0	0	0	0
514	k__Bacteria;p__Proteobacteria;c__Deltaproteobacteria;o__Myxococcales;f__OM27;g__;s__	24	0.666667	1.1547	3.66667	3.20416		617	k__Bacteria;p__Verrucomicrobia;c__[Pedosphaerae];o__[Pedosphaerales];f__Ellin515;g__;s__	147	4.8125	3.61882	5.38462	2.75495		221	k__Bacteria;p__Chloroflexi;c__TK10;o__AKYG885;f__Dolo_23;g__;s__	4	0	0	0.307692	0.751068		276	k__Bacteria;p__Firmicutes;c__Bacilli;o__Turicibacterales;f__Turicibacteraceae;g__Turicibacter;s__	0	0	0	0	0
527	k__Bacteria;p__Proteobacteria;c__Gammaproteobacteria;o__Aeromonadales;f__Aeromonadaceae;g__;s__	24	0	0	4	2.96648		189	k__Bacteria;p__Chlorobi;c__;o__;f__;g__;s__	145	5.1875	4.1828	4.76923	3.4678		224	k__Bacteria;p__Chloroflexi;c__TK10;o__B07_WMSP1;f__FFCH4570;g__;s__	4	0.25	0.68313	0	0		277	k__Bacteria;p__Firmicutes;c__Clostridia;o__Clostridiales;__;__;__	0	0	0	0	0
542	k__Bacteria;p__Proteobacteria;c__Gammaproteobacteria;o__Legionellales;__;__;__	24	3.33333	2.88675	2.33333	3.50238		532	k__Bacteria;p__Proteobacteria;c__Gammaproteobacteria;o__Alteromonadales;f__Alteromonadaceae;g__Cellvibrio;s__	145	2.0625	3.82045	8.61538	18.3373		262	k__Bacteria;p__Firmicutes;c__Bacilli;o__Bacillales;f__Bacillaceae;g__Bacillus;s__longiquaesitum	4	0.25	0.68313	0	0		278	k__Bacteria;p__Firmicutes;c__Clostridia;o__Clostridiales;f__Clostridiaceae;__;__	0	0	0	0	0
594	k__Bacteria;p__TM7;c__TM7-3;__;__;__;__	24	3	1	2.5	1.97484		224	k__Bacteria;p__Chloroflexi;c__TK10;o__B07_WMSP1;f__FFCH4570;g__;s__	144	6.125	5.3401	3.53846	5.07634		263	k__Bacteria;p__Firmicutes;c__Bacilli;o__Bacillales;f__Bacillaceae;g__Bacillus;s__muralis	4	0.25	0.68313	0	0		279	k__Bacteria;p__Firmicutes;c__Clostridia;o__Clostridiales;f__Clostridiaceae;g__Clostridium;__	0	0	0	0	0
33	k__Bacteria;p__Acidobacteria;c__Solibacteres;o__JH-WHS99;f__;g__;s__	23	5	2.64575	1.33333	2.16025		339	k__Bacteria;p__Planctomycetes;c__Planctomycetia;o__Gemmatales;f__Gemmataceae;g__Gemmata;s__	144	5.875	4.66011	3.84615	4.46927		302	k__Bacteria;p__Gemmatimonadetes;c__Gemmatimonadetes;o__;f__;g__;s__	4	0.125	0.5	0.153846	0.5547		280	k__Bacteria;p__Firmicutes;c__Clostridia;o__Clostridiales;f__Clostridiaceae;g__Clostridium;s__	0	0	0	0	0
307	k__Bacteria;p__Gemmatimonadetes;c__Gemmatimonadetes;o__KD8-87;f__;g__;s__	23	4	3.4641	1.83333	1.60208		260	k__Bacteria;p__Firmicutes;c__Bacilli;o__Bacillales;f__Bacillaceae;g__Bacillus;s__flexus	143	6.5	10.02	3	2.76887		305	k__Bacteria;p__Gemmatimonadetes;c__Gemmatimonadetes;o__Gemmatimonadales;f__Ellin5301;g__;s__	4	0	0	0.307692	1.1094		281	k__Bacteria;p__Firmicutes;c__Clostridia;o__Clostridiales;f__Clostridiaceae;g__Clostridium;s__bowmanii	0	0	0	0	0
324	k__Bacteria;p__Planctomycetes;__;__;__;__;__	23	3.66667	4.04145	2	1.67332		401	k__Bacteria;p__Proteobacteria;c__Alphaproteobacteria;o__Rhodobacterales;__;__;__	140	2.75	11	7.38462	8.29195		307	k__Bacteria;p__Gemmatimonadetes;c__Gemmatimonadetes;o__KD8-87;f__;g__;s__	4	0	0	0.307692	1.1094		282	k__Bacteria;p__Firmicutes;c__Clostridia;o__Clostridiales;f__Clostridiaceae;g__Clostridium;s__butyricum	0	0	0	0	0
446	k__Bacteria;p__Proteobacteria;c__Betaproteobacteria;o__Burkholderiales;f__Burkholderiaceae;__;__	23	3	3.60555	2.33333	3.20416		544	k__Bacteria;p__Proteobacteria;c__Gammaproteobacteria;o__Legionellales;f__Coxiellaceae;g__;s__	140	3.875	5.88643	6	9.64365		364	k__Bacteria;p__Proteobacteria;c__Alphaproteobacteria;o__Rhizobiales;f__Beijerinckiaceae;g__;s__	4	0.25	0.68313	0	0		283	k__Bacteria;p__Firmicutes;c__Clostridia;o__Clostridiales;f__Clostridiaceae;g__SMB53;s__	0	0	0	0	0
499	k__Bacteria;p__Proteobacteria;c__Deltaproteobacteria;o__Desulfuromonadales;__;__;__	23	2.33333	2.08167	2.66667	2.33809		77	k__Bacteria;p__Actinobacteria;c__Actinobacteria;o__Actinomycetales;f__Microbacteriaceae;g__Microbacterium;__	139	3.875	8.64774	5.92308	15.0192		366	k__Bacteria;p__Proteobacteria;c__Alphaproteobacteria;o__Rhizobiales;f__Bradyrhizobiaceae;g__;s__	4	0.25	0.68313	0	0		284	k__Bacteria;p__Firmicutes;c__Clostridia;o__Clostridiales;f__Lachnospiraceae;__;__	0	0	0	0	0
293	k__Bacteria;p__GN04;c__5bav_B12;o__;f__;g__;s__	22	2	1.73205	2.66667	2.50333		221	k__Bacteria;p__Chloroflexi;c__TK10;o__AKYG885;f__Dolo_23;g__;s__	139	5.5	3.54024	3.92308	3.06761		441	k__Bacteria;p__Proteobacteria;c__Betaproteobacteria;o__A21b;f__EB1003;g__;s__	4	0.125	0.5	0.153846	0.5547		285	k__Bacteria;p__Firmicutes;c__Clostridia;o__Clostridiales;f__Peptococcaceae;g__;s__	0	0	0	0	0
349	k__Bacteria;p__Proteobacteria;c__Alphaproteobacteria;__;__;__;__	22	1.33333	2.3094	3	1.67332		9	k__Bacteria;p__Acidobacteria;c__Acidobacteria-6;o__;f__;g__;s__	133	6.375	17.5266	2.38462	4.55592		458	k__Bacteria;p__Proteobacteria;c__Betaproteobacteria;o__Burkholderiales;f__Comamonadaceae;g__Methylibium;s__	4	0.125	0.5	0.153846	0.5547		286	k__Bacteria;p__Firmicutes;c__Clostridia;o__Clostridiales;f__Peptostreptococcaceae;g__;s__	0	0	0	0	0
454	k__Bacteria;p__Proteobacteria;c__Betaproteobacteria;o__Burkholderiales;f__Comamonadaceae;g__Hydrogenophaga;s__	22	2.66667	1.1547	2.33333	4.32049		148	k__Bacteria;p__Bacteroidetes;c__Cytophagia;o__Cytophagales;f__Cytophagaceae;g__Leadbetterella;s__	133	1.1875	4.75	8.76923	14.7544		493	k__Bacteria;p__Proteobacteria;c__Deltaproteobacteria;__;__;__;__	4	0	0	0.307692	1.1094		287	k__Bacteria;p__Firmicutes;c__Clostridia;o__Clostridiales;f__Peptostreptococcaceae;g__Tepidibacter;s__	0	0	0	0	0
509	k__Bacteria;p__Proteobacteria;c__Deltaproteobacteria;o__Myxococcales;f__Myxococcaceae;g__;s__	22	3.33333	3.05505	2	3.63318		604	k__Bacteria;p__Verrucomicrobia;c__Verrucomicrobiae;o__Verrucomicrobiales;f__Verrucomicrobiaceae;__;__	132	2.6875	8.53791	6.84615	8.82087		555	k__Bacteria;p__Proteobacteria;c__Gammaproteobacteria;o__Pseudomonadales;f__Pseudomonadaceae;g__Pseudomonas;s__viridiflava	4	0	0	0.307692	0.85485		288	k__Bacteria;p__Firmicutes;c__Clostridia;o__Clostridiales;f__Veillonellaceae;g__;s__	0	0	0	0	0
171	k__Bacteria;p__Bacteroidetes;c__[Saprospirae];o__[Saprospirales];f__;g__;s__	21	3.33333	2.88675	1.83333	1.60208		628	k__Bacteria;p__Verrucomicrobia;c__[Spartobacteria];o__[Chthoniobacterales];f__[Chthoniobacteraceae];g__Ellin506;s__	132	5.375	5.59613	3.53846	3.50275		582	k__Bacteria;p__Spirochaetes;c__[Leptospirae];o__[Leptospirales];f__Leptospiraceae;g__Leptospira;s__	4	0.25	1	0	0		289	k__Bacteria;p__Firmicutes;c__Clostridia;o__Clostridiales;f__Veillonellaceae;g__Pelosinus;s__	0	0	0	0	0
272	k__Bacteria;p__Firmicutes;c__Bacilli;o__Bacillales;f__Planococcaceae;g__Paenisporosarcina;s__	21	4.33333	0.57735	1.33333	1.96638		312	k__Bacteria;p__Nitrospirae;c__Nitrospira;o__Nitrospirales;f__Nitrospiraceae;g__;s__	131	4.1875	2.94887	4.92308	4.46209		600	k__Bacteria;p__Verrucomicrobia;c__Opitutae;o__Opitutales;f__Opitutaceae;__;__	4	0	0	0.307692	0.751068		290	k__Bacteria;p__Firmicutes;c__Clostridia;o__Clostridiales;f__Veillonellaceae;g__Sporomusa;s__	0	0	0	0	0
415	k__Bacteria;p__Proteobacteria;c__Alphaproteobacteria;o__Rhodospirillales;f__Rhodospirillaceae;__;__	21	1.33333	1.1547	2.83333	0.983192		493	k__Bacteria;p__Proteobacteria;c__Deltaproteobacteria;__;__;__;__	131	3.5625	5.26585	5.69231	4.25019		616	k__Bacteria;p__Verrucomicrobia;c__[Pedosphaerae];o__[Pedosphaerales];f__;g__;s__	4	0.25	1	0	0		291	k__Bacteria;p__GAL15;c__;o__;f__;g__;s__	0	0	0	0	0
632	k__Bacteria;p__WS3;c__PRR-12;__;__;__;__	21	4.66667	3.05505	1.16667	2.04124		345	k__Bacteria;p__Planctomycetes;c__Planctomycetia;o__Pirellulales;f__Pirellulaceae;g__Pirellula;s__	130	5.0625	3.06526	3.76923	3.44369		620	k__Bacteria;p__Verrucomicrobia;c__[Pedosphaerae];o__[Pedosphaerales];f__[Pedosphaeraceae];g__Pedosphaera;s__	4	0.125	0.5	0.153846	0.5547		292	k__Bacteria;p__GN02;c__BD1-5;o__;f__;g__;s__	0	0	0	0	0
136	k__Bacteria;p__Armatimonadetes;c__[Fimbriimonadia];o__[Fimbriimonadales];f__;g__;s__	20	2	2	2.33333	1.36626		494	k__Bacteria;p__Proteobacteria;c__Deltaproteobacteria;o__;f__;g__;s__	130	1.8125	2.28674	7.76923	8.71927		633	k__Bacteria;p__WS3;c__PRR-12;o__LD1-PA13;f__;g__;s__	4	0	0	0.307692	0.751068		293	k__Bacteria;p__GN04;c__5bav_B12;o__;f__;g__;s__	0	0	0	0	0
196	k__Bacteria;p__Chloroflexi;c__Anaerolineae;o__Caldilineales;f__Caldilineaceae;g__;s__	20	0.666667	1.1547	3	2.68328		177	k__Bacteria;p__Bacteroidetes;c__[Saprospirae];o__[Saprospirales];f__Chitinophagaceae;g__Flavihumibacter;s__	129	3.9375	3.17214	5.07692	6.02026		122	k__Bacteria;p__Actinobacteria;c__Thermoleophilia;o__Gaiellales;f__;g__;s__	3	0.1875	0.75	0	0		294	k__Bacteria;p__GN04;c__;o__;f__;g__;s__	0	0	0	0	0
577	k__Bacteria;p__Proteobacteria;c__Gammaproteobacteria;o__Xanthomonadales;f__Xanthomonadaceae;g__Thermomonas;s__	20	0.666667	1.1547	3	3.79473		427	k__Bacteria;p__Proteobacteria;c__Alphaproteobacteria;o__Sphingomonadales;f__Erythrobacteraceae;g__;s__	129	2.375	2.96367	7	8.29659		321	k__Bacteria;p__OP11;c__OP11-4;o__;f__;g__;s__	3	0.1875	0.75	0	0		295	k__Bacteria;p__GN04;c__MSB-5A5;o__;f__;g__;s__	0	0	0	0	0
25	k__Bacteria;p__Acidobacteria;c__BPC102;o__;f__;g__;s__	19	1.33333	1.1547	2.5	2.58844		525	k__Bacteria;p__Proteobacteria;c__Deltaproteobacteria;o__[Entotheonellales];f__[Entotheonellaceae];g__;s__	127	5.25	4.3589	3.30769	3.61443		341	k__Bacteria;p__Planctomycetes;c__Planctomycetia;o__Gemmatales;f__Isosphaeraceae;g__;s__	3	0	0	0.230769	0.83205		296	k__Bacteria;p__Gemmatimonadetes;c__;o__;f__;g__;s__	0	0	0	0	0
108	k__Bacteria;p__Actinobacteria;c__Actinobacteria;o__Actinomycetales;f__Streptomycetaceae;__;__	19	5	8.66025	0.666667	1.63299		389	k__Bacteria;p__Proteobacteria;c__Alphaproteobacteria;o__Rhizobiales;f__Phyllobacteriaceae;__;__	125	2.25	2.69568	6.84615	11.8099		354	k__Bacteria;p__Proteobacteria;c__Alphaproteobacteria;o__Caulobacterales;f__Caulobacteraceae;g__Asticcacaulis;__	3	0	0	0.230769	0.83205		297	k__Bacteria;p__Gemmatimonadetes;c__Gemm-1;o__;f__;g__;s__	0	0	0	0	0
163	k__Bacteria;p__Bacteroidetes;c__Sphingobacteriia;o__Sphingobacteriales;f__Sphingobacteriaceae;__;__	19	0	0	3.16667	7.75672		534	k__Bacteria;p__Proteobacteria;c__Gammaproteobacteria;o__Chromatiales;__;__;__	125	4.75	3.15172	3.76923	2.80339		355	k__Bacteria;p__Proteobacteria;c__Alphaproteobacteria;o__Caulobacterales;f__Caulobacteraceae;g__Asticcacaulis;s__biprosthecium	3	0	0	0.230769	0.83205		298	k__Bacteria;p__Gemmatimonadetes;c__Gemm-2;o__;f__;g__;s__	0	0	0	0	0
178	k__Bacteria;p__Bacteroidetes;c__[Saprospirae];o__[Saprospirales];f__Chitinophagaceae;g__Flavisolibacter;s__	19	3.66667	4.72582	1.33333	1.50555		347	k__Bacteria;p__Planctomycetes;c__vadinHA49;o__DH61;f__;g__;s__	123	2.0625	3.37577	6.92308	7.11175		367	k__Bacteria;p__Proteobacteria;c__Alphaproteobacteria;o__Rhizobiales;f__Bradyrhizobiaceae;g__Balneimonas;s__	3	0	0	0.230769	0.83205		299	k__Bacteria;p__Gemmatimonadetes;c__Gemm-3;o__;f__;g__;s__	0	0	0	0	0
306	k__Bacteria;p__Gemmatimonadetes;c__Gemmatimonadetes;o__Gemmatimonadales;f__Gemmatimonadaceae;g__Gemmatimonas;s__	19	0.666667	1.1547	2.83333	2.71416		547	k__Bacteria;p__Proteobacteria;c__Gammaproteobacteria;o__Oceanospirillales;__;__;__	122	3.5	3.24551	5.07692	7.17009		383	k__Bacteria;p__Proteobacteria;c__Alphaproteobacteria;o__Rhizobiales;f__Methylobacteriaceae;g__Methylobacterium;s__adhaesivum	3	0	0	0.230769	0.83205		300	k__Bacteria;p__Gemmatimonadetes;c__Gemm-5;o__;f__;g__;s__	0	0	0	0	0
506	k__Bacteria;p__Proteobacteria;c__Deltaproteobacteria;o__Myxococcales;f__Cystobacterineae;g__;s__	19	3.66667	2.08167	1.33333	2.06559		216	k__Bacteria;p__Chloroflexi;c__P2-11E;o__;f__;g__;s__	121	3.6875	3.28062	4.76923	6.49556		422	k__Bacteria;p__Proteobacteria;c__Alphaproteobacteria;o__Rickettsiales;__;__;__	3	0.1875	0.75	0	0		301	k__Bacteria;p__Gemmatimonadetes;c__Gemmatimonadetes;__;__;__;__	0	0	0	0	0
59	k__Bacteria;p__Actinobacteria;c__Acidimicrobiia;o__Acidimicrobiales;f__Microthrixaceae;g__;s__	18	1.33333	2.3094	2.33333	2.42212		501	k__Bacteria;p__Proteobacteria;c__Deltaproteobacteria;o__Desulfuromonadales;f__Geobacteraceae;g__Geobacter;s__	121	3.1875	3.72771	5.38462	8.78008		442	k__Bacteria;p__Proteobacteria;c__Betaproteobacteria;o__A21b;f__UD5;g__;s__	3	0.1875	0.75	0	0		302	k__Bacteria;p__Gemmatimonadetes;c__Gemmatimonadetes;o__;f__;g__;s__	0	0	0	0	0
203	k__Bacteria;p__Chloroflexi;c__Anaerolineae;o__envOPS12;f__;g__;s__	18	3	1	1.5	1.97484		52	k__Bacteria;p__Actinobacteria;__;__;__;__;__	119	4.375	2.09364	3.76923	2.0064		464	k__Bacteria;p__Proteobacteria;c__Betaproteobacteria;o__Burkholderiales;f__Comamonadaceae;g__Rhodoferax;s__	3	0	0	0.230769	0.599145		303	k__Bacteria;p__Gemmatimonadetes;c__Gemmatimonadetes;o__C114;f__;g__;s__	0	0	0	0	0
244	k__Bacteria;p__Cyanobacteria;c__Oscillatoriophycideae;o__Oscillatoriales;f__Phormidiaceae;g__Planktothrix;s__	18	6	10.3923	0	0		587	k__Bacteria;p__TM6;c__SJA-4;__;__;__;__	119	6.0625	12.2391	1.69231	2.25036		479	k__Bacteria;p__Proteobacteria;c__Betaproteobacteria;o__IS-44;f__;g__;s__	3	0.1875	0.75	0	0		304	k__Bacteria;p__Gemmatimonadetes;c__Gemmatimonadetes;o__Ellin5290;f__;g__;s__	0	0	0	0	0
271	k__Bacteria;p__Firmicutes;c__Bacilli;o__Bacillales;f__Planococcaceae;g__Lysinibacillus;s__boronitolerans	18	3	3.60555	1.5	2.07364		86	k__Bacteria;p__Actinobacteria;c__Actinobacteria;o__Actinomycetales;f__Micromonosporaceae;g__Virgisporangium;s__ochraceum	118	5	7.12741	2.92308	3.14806		497	k__Bacteria;p__Proteobacteria;c__Deltaproteobacteria;o__Bdellovibrionales;f__Bdellovibrionaceae;g__Bdellovibrio;s__	3	0	0	0.230769	0.83205		305	k__Bacteria;p__Gemmatimonadetes;c__Gemmatimonadetes;o__Gemmatimonadales;f__Ellin5301;g__;s__	0	0	0	0	0
338	k__Bacteria;p__Planctomycetes;c__Planctomycetia;o__Gemmatales;f__Gemmataceae;g__;s__	18	2.66667	0.57735	1.66667	2.33809		241	k__Bacteria;p__Cyanobacteria;c__Oscillatoriophycideae;__;__;__;__	118	6.375	23.6696	1.23077	2.74329		514	k__Bacteria;p__Proteobacteria;c__Deltaproteobacteria;o__Myxococcales;f__OM27;g__;s__	3	0	0	0.230769	0.599145		306	k__Bacteria;p__Gemmatimonadetes;c__Gemmatimonadetes;o__Gemmatimonadales;f__Gemmatimonadaceae;g__Gemmatimonas;s__	0	0	0	0	0
492	k__Bacteria;p__Proteobacteria;c__Betaproteobacteria;o__Thiobacterales;f__;g__;s__	18	2.66667	3.05505	1.66667	2.06559		379	k__Bacteria;p__Proteobacteria;c__Alphaproteobacteria;o__Rhizobiales;f__Hyphomicrobiaceae;g__Rhodoplanes;s__elegans	118	1.1875	3.37083	7.61538	9.97947		534	k__Bacteria;p__Proteobacteria;c__Gammaproteobacteria;o__Chromatiales;__;__;__	3	0.1875	0.75	0	0		307	k__Bacteria;p__Gemmatimonadetes;c__Gemmatimonadetes;o__KD8-87;f__;g__;s__	0	0	0	0	0
566	k__Bacteria;p__Proteobacteria;c__Gammaproteobacteria;o__Xanthomonadales;f__Xanthomonadaceae;g__Arenimonas;s__	18	1	1.73205	2.5	4.27785		598	k__Bacteria;p__Tenericutes;c__Mollicutes;o__;f__;g__;s__	118	0	0	9.07692	32.7273		536	k__Bacteria;p__Proteobacteria;c__Gammaproteobacteria;o__Enterobacteriales;f__Enterobacteriaceae;g__Erwinia;__	3	0	0	0.230769	0.83205		308	k__Bacteria;p__Gemmatimonadetes;c__Gemmatimonadetes;o__N1423WL;f__;g__;s__	0	0	0	0	0
10	k__Bacteria;p__Acidobacteria;c__Acidobacteria-6;o__BPC015;f__;g__;s__	17	2.33333	2.08167	1.66667	2.33809		421	k__Bacteria;p__Proteobacteria;c__Alphaproteobacteria;o__Rhodospirillales;f__Rhodospirillaceae;g__Telmatospirillum;s__	117	5.3125	10.8733	2.46154	5.4101		553	k__Bacteria;p__Proteobacteria;c__Gammaproteobacteria;o__Pseudomonadales;f__Pseudomonadaceae;g__Pseudomonas;s__fragi	3	0	0	0.230769	0.83205		309	k__Bacteria;p__NC10;c__wb1-A12;o__;f__;g__;s__	0	0	0	0	0
71	k__Bacteria;p__Actinobacteria;c__Actinobacteria;o__Actinomycetales;f__Kineosporiaceae;g__;s__	17	2	1.73205	1.83333	2.71416		8	k__Bacteria;p__Acidobacteria;c__Acidobacteria-6;__;__;__;__	116	4.9375	5.98296	2.84615	3.76046		579	k__Bacteria;p__Proteobacteria;c__TA18;o__PHOS-HD29;f__;g__;s__	3	0	0	0.230769	0.83205		310	k__Bacteria;p__Nitrospirae;c__Nitrospira;o__Nitrospirales;f__0319-6A21;g__;s__	0	0	0	0	0
138	k__Bacteria;p__Bacteroidetes;__;__;__;__;__	17	2	0	1.83333	2.40139		316	k__Bacteria;p__OD1;__;__;__;__;__	116	4.5	8.31865	3.38462	7.44467		640	k__Bacteria;p__[Thermi];c__Deinococci;o__Deinococcales;f__Trueperaceae;g__Truepera;s__	3	0	0	0.230769	0.83205		311	k__Bacteria;p__Nitrospirae;c__Nitrospira;o__Nitrospirales;f__Nitrospiraceae;__;__	0	0	0	0	0
192	k__Bacteria;p__Chlorobi;c__SJA-28;o__;f__;g__;s__	17	1	1.73205	2.33333	2.06559		154	k__Bacteria;p__Bacteroidetes;c__Flavobacteriia;o__Flavobacteriales;f__Cryomorphaceae;g__Crocinitomix;s__	115	1.3125	3.28062	7.23077	8.37808		7	k__Bacteria;p__Acidobacteria;c__Acidobacteria-5;o__;f__;g__;s__	2	0	0	0.153846	0.5547		312	k__Bacteria;p__Nitrospirae;c__Nitrospira;o__Nitrospirales;f__Nitrospiraceae;g__;s__	0	0	0	0	0
511	k__Bacteria;p__Proteobacteria;c__Deltaproteobacteria;o__Myxococcales;f__Myxococcaceae;g__Myxococcus;s__	17	2.66667	4.6188	1.5	1.76068		620	k__Bacteria;p__Verrucomicrobia;c__[Pedosphaerae];o__[Pedosphaerales];f__[Pedosphaeraceae];g__Pedosphaera;s__	115	4.875	5.67891	2.84615	6.45299		15	k__Bacteria;p__Acidobacteria;c__Acidobacteria-6;o__iii1-15;f__mb2424;g__;s__	2	0	0	0.153846	0.5547		313	k__Bacteria;p__Nitrospirae;c__Nitrospira;o__Nitrospirales;f__Nitrospiraceae;g__JG37-AG-70;s__	0	0	0	0	0
520	k__Bacteria;p__Proteobacteria;c__Deltaproteobacteria;o__NB1-j;f__MND4;g__;s__	17	0.666667	1.1547	2.5	3.33167		344	k__Bacteria;p__Planctomycetes;c__Planctomycetia;o__Pirellulales;f__Pirellulaceae;g__A17;s__	114	4.25	4.25049	3.53846	2.75727		47	k__Bacteria;p__Acidobacteria;c__[Chloracidobacteria];o__RB41;f__;g__;s__	2	0	0	0.153846	0.5547		314	k__Bacteria;p__Nitrospirae;c__Nitrospira;o__Nitrospirales;f__Nitrospiraceae;g__Nitrospira;s__	0	0	0	0	0
255	k__Bacteria;p__Firmicutes;c__Bacilli;o__Bacillales;f__Bacillaceae;__;__	16	1	1.73205	2.16667	3.48807		169	k__Bacteria;p__Bacteroidetes;c__VC2_1_Bac22;o__;f__;g__;s__	113	1.6875	1.95683	6.61538	10.2351		81	k__Bacteria;p__Actinobacteria;c__Actinobacteria;o__Actinomycetales;f__Micrococcaceae;g__;s__	2	0.125	0.5	0	0		315	k__Bacteria;p__Nitrospirae;c__Nitrospira;o__Nitrospirales;f__[Leptospirillaceae];g__;s__	0	0	0	0	0
299	k__Bacteria;p__Gemmatimonadetes;c__Gemm-3;o__;f__;g__;s__	16	0	0	2.66667	6.53197		206	k__Bacteria;p__Chloroflexi;c__Chloroflexi;o__Herpetosiphonales;f__;g__;s__	112	7	28	0	0		83	k__Bacteria;p__Actinobacteria;c__Actinobacteria;o__Actinomycetales;f__Micromonosporaceae;g__Catellatospora;s__	2	0	0	0.153846	0.5547		316	k__Bacteria;p__OD1;__;__;__;__;__	0	0	0	0	0
[truncated: 311 more rows]

## Sheet: Level-2 analysis
index	index
Description	Description	Rhizosphere-Declined	Rhizosphere-Healthy	Soil-Declined	Soil-Healthy	Root-Declined	Root-Healthy	Shoot-Declined	Shoot-Healthy
k__Archaea;p__Crenarchaeota	Bacteria_AD3	6.61538	13	19.3333	14.8333	0	0	0	0
[truncated: 40 more rows]
