# Supplementary material for: Potential role of weather, soil and plant microbial communities in rapid decline of apple trees
Source: PLoS One. 2019 Mar 6;14(3):e0213293. doi: 10.1371/journal.pone.0213293 (PMC6402675; doi:10.1371/journal.pone.0213293)
Supplement: S2 File — Analysis was conducted using rhizosphere, soil, root, and shoot samples from asymptomatic and symptomatic ‘HoneyCrisp’ trees. (XLSM) [file pone.0213293.s007.xlsm]

## Sheet: Fungal Classes- All Samples
Sample	Main Class	Sub-class
Soil	Ascomycota	Dothideomycetes
		Dothideomycetes-Cladosporium
		Leotiomycetes
		Sordariomycetes
Root	Ascomycota	Ascomycota
		Dothideomycetes-Capnodiales
		Dothideomycetes-Cladosporium
		Dothideomycetes-Pleosporales
		Leotiomycetes
		Saccharomycetes
		Sordariomycetes
		Sordariomycetes-Diaporthaceae
	Basiodiomycota	Basidiomycota-Agaricomycetes
Shoot	Ascomycota	Ascomycota
		Dothideomycetes
		Dothideomycetes-Cladosporium
		Dothideomycetes-Mycosphaerella
		Dothideomycetes-Pleosporales
		Leotiomycetes
Rhizosphere	Ascomycota	Ascomycota
		Dothideomycetes
		Dothideomycetes-Cladosporium
		Dothideomycetes-Pleosporales
		Dothideomycetes-Pleosporales
		Leotiomycetes
		Saccharomycetales
		Sordariomycetes
		Sordariomycetes-Diaporthaceae
		Sordariomycetes-Fusarium
		Sordariomycetes-Nigrospora
	Basidiomycota	Basidiomycota-Agaricomycetes
		Basidiomycota-Agaricomycetes-Agaricales
		Basidiomycota-Agaricomycetes-Agaricales-Entoloma
		Basidiomycota-Agaricomycetes-Russulales

## Sheet: Fungal Classes-ITS-Level 7
index	k__Fungi;__;__;__;__;__;__	k__Fungi;p__Ascomycota;__;__;__;__;__	k__Fungi;p__Ascomycota;c__Dothideomycetes;__;__;__;__	k__Fungi;p__Ascomycota;c__Dothideomycetes;o__Capnodiales;__;__;__	k__Fungi;p__Ascomycota;c__Dothideomycetes;o__Capnodiales;f__Cladosporiaceae;g__Cladosporium;s__Cladosporium_herbarum	k__Fungi;p__Ascomycota;c__Dothideomycetes;o__Capnodiales;f__Mycosphaerellaceae;g__Mycosphaerella;s__Mycosphaerella_arbuticola	k__Fungi;p__Ascomycota;c__Dothideomycetes;o__Pleosporales;__;__;__	k__Fungi;p__Ascomycota;c__Dothideomycetes;o__Pleosporales;f__unidentified;g__unidentified;s__unidentified	k__Fungi;p__Ascomycota;c__Leotiomycetes;o__Helotiales;f__unidentified;g__unidentified;s__unidentified	k__Fungi;p__Ascomycota;c__Saccharomycetes;o__Saccharomycetales;f__Metschnikowiaceae;g__Metschnikowia;s__Metschnikowia_reukaufii	k__Fungi;p__Ascomycota;c__Sordariomycetes;__;__;__;__	k__Fungi;p__Ascomycota;c__Sordariomycetes;o__Diaporthales;f__Diaporthaceae;g__Diaporthe;s__unidentified	k__Fungi;p__Ascomycota;c__Sordariomycetes;o__Hypocreales;f__Nectriaceae;g__Fusarium;s__Fusarium_solani	k__Fungi;p__Ascomycota;c__Sordariomycetes;o__Trichosphaeriales;f__Trichosphaeriaceae;g__Nigrospora;s__Nigrospora_oryzae	k__Fungi;p__Basidiomycota;c__Agaricomycetes;__;__;__;__	k__Fungi;p__Basidiomycota;c__Agaricomycetes;o__Agaricales;__;__;__	k__Fungi;p__Basidiomycota;c__Agaricomycetes;o__Agaricales;f__Entolomataceae;g__Entoloma;s__Entoloma_sinuatum	k__Fungi;p__Basidiomycota;c__Agaricomycetes;o__Russulales;f__Hericiaceae;g__Hericium;s__Hericium_coralloides	BarcodeSequence	LinkerPrimerSequence	BodySite	Treatment	Year	Description	Subject
M1	802	8397	0	0	0	0	0	7	0	0	0	0	0	0	0	0	0	0	TAAGGCGA	TCGACTAG	Soil	Declined	2017	M1_Soil_Declined	Soil_Declined
M2	475	4366	0	0	0	0	0	20	0	0	0	0	0	0	0	0	0	0	CGTACTAG	TCGACTAG	Soil	Healthy	2017	M2_Soil_Healthy	Soil_Healthy
M3	1830	19475	0	0	6	0	0	208	0	0	0	0	0	0	0	0	0	0	AGGCAGAA	TCGACTAG	Soil	Healthy	2017	M3_Soil_Healthy	Soil_Healthy
M4	1450	6202	0	0	0	0	0	0	0	0	2	0	0	0	0	0	0	0	TCCTGAGC	TCGACTAG	Soil	Declined	2017	M4_Soil_Declined	Soil_Declined
M5	1791	17080	0	0	0	0	0	45	42	0	0	0	0	0	0	0	0	0	GGACTCCT	TCGACTAG	Soil	Healthy	2017	M5_Soil_Healthy	Soil_Healthy
M6	6	114	0	0	0	0	0	4	0	0	0	0	0	0	0	0	0	0	TAGGCATG	TCGACTAG	Soil	Healthy	2017	M6_Soil_Healthy	Soil_Healthy
M7	2230	10460	0	0	9	0	0	56	0	0	0	0	0	0	0	0	0	0	CTCTCTAC	TCGACTAG	Soil	Declined	2017	M7_Soil_Declined	Soil_Declined
M8	677	58299	3	0	14	0	0	8	0	0	0	0	0	0	0	0	0	0	CGAGGCTG	TCGACTAG	Soil	Healthy	2017	M8_Soil_Healthy	Soil_Healthy
M9	3197	21411	0	0	0	0	0	88	3	0	0	0	0	0	0	0	0	0	AAGAGGCA	TCGACTAG	Soil	Healthy	2017	M9_Soil_Healthy	Soil_Healthy
R1	34	755	0	0	0	0	0	16	0	0	0	0	0	0	0	0	0	0	CGAGGCTG	AAGGCTAT	Root	Declined	2017	R1_Root_Declined	Root_Declined
R10	13673	28523	0	0	0	0	0	720	0	0	0	0	0	0	0	0	0	0	GGACTCCT	GAGCCTTA	Root	Declined	2017	R10_Root_Declined	Root_Declined
R11	1763	348643	0	0	0	0	0	692	0	0	0	87	0	0	0	0	0	0	TAGGCATG	GAGCCTTA	Root	Declined	2017	R11_Root_Declined	Root_Declined
R12	27014	166433	0	24	26	0	0	31	2411	0	0	0	0	0	9	0	0	0	CTCTCTAC	GAGCCTTA	Root	Declined	2017	R12_Root_Declined	Root_Declined
R13	161	1502	0	0	0	0	0	12	0	0	0	0	0	0	0	0	0	0	CGAGGCTG	GAGCCTTA	Root	Declined	2017	R13_Root_Declined	Root_Declined
R14	13146	131867	0	0	12	0	0	35	0	0	0	0	0	0	0	0	0	0	AAGAGGCA	GAGCCTTA	Root	Declined	2017	R14_Root_Declined	Root_Declined
R15	9630	30184	0	0	0	0	0	649	6	0	15	0	0	0	0	0	0	0	GTAGAGGA	GAGCCTTA	Root	Declined	2017	R15_Root_Declined	Root_Declined
R16	14596	53484	0	0	0	0	0	148	3	0	0	0	0	0	0	0	0	0	GCTCATGA	GAGCCTTA	Root	Declined	2017	R16_Root_Declined	Root_Declined
R17	3448	16021	0	0	0	0	0	5	0	0	0	0	0	0	0	0	0	0	ATCTCAGG	GAGCCTTA	Root	Declined	2017	R17_Root_Declined	Root_Declined
R18	3661	3587	0	0	0	0	0	4	6	0	0	0	0	0	0	0	0	0	TAAGGCGA	TTATGCGA	Root	Declined	2017	R18_Root_Declined	Root_Declined
R19	4295	2107	0	0	0	0	0	21019	0	0	0	0	0	0	0	0	0	0	CGTACTAG	TTATGCGA	Root	Declined	2017	R19_Root_Declined	Root_Declined
R2	55935	21617	0	0	30	0	0	107033	25	0	0	0	0	0	0	0	0	0	AAGAGGCA	AAGGCTAT	Root	Healthy	2017	R2_Root_Healthy	Root_Healthy
R20	12081	53057	0	0	0	0	0	0	0	0	0	0	0	0	0	0	0	0	AGGCAGAA	TTATGCGA	Root	Healthy	2017	R20_Root_Healthy	Root_Healthy
R21	9231	49893	0	0	0	0	0	0	0	0	0	0	0	0	0	0	0	0	TCCTGAGC	TTATGCGA	Root	Healthy	2017	R21_Root_Healthy	Root_Healthy
R22	217	1792	0	0	4	0	0	0	11	0	0	0	0	0	0	0	0	0	GGACTCCT	TTATGCGA	Root	Healthy	2017	R22_Root_Healthy	Root_Healthy
R23	254	6733	0	0	0	0	0	8	0	0	0	0	0	0	0	0	0	0	TAGGCATG	TTATGCGA	Root	Healthy	2017	R23_Root_Healthy	Root_Healthy
R24	533	3239	0	0	14	0	0	4	0	0	0	0	0	0	0	0	0	0	CTCTCTAC	TTATGCGA	Root	Healthy	2017	R24_Root_Healthy	Root_Healthy
R25	1525	61363	0	0	0	0	0	522	0	0	0	0	0	0	0	0	0	0	CGAGGCTG	TTATGCGA	Root	Healthy	2017	R25_Root_Healthy	Root_Healthy
R26	129	2004	0	0	8	0	0	0	125	0	0	0	0	0	0	0	0	0	AAGAGGCA	TTATGCGA	Root	Healthy	2017	R26_Root_Healthy	Root_Healthy
R27	2746	16029	0	0	0	0	0	30	49	0	0	0	0	0	0	0	0	0	GTAGAGGA	TTATGCGA	Root	Healthy	2017	R27_Root_Healthy	Root_Healthy
R28	1141	48731	0	0	0	0	0	4	115	0	0	0	0	0	0	0	0	0	GCTCATGA	TTATGCGA	Root	Healthy	2017	R28_Root_Healthy	Root_Healthy
R29	1761	1491	0	0	0	0	0	0	0	0	0	0	0	0	0	0	0	0	ATCTCAGG	TTATGCGA	Root	Healthy	2017	R29_Root_Healthy	Root_Healthy
R3	21100	8154	0	0	8	0	0	59859	0	0	0	0	0	0	0	0	0	0	GTAGAGGA	AAGGCTAT	Root	Healthy	2017	R3_Root_Healthy	Root_Healthy
R4	8056	11794	0	0	0	0	0	21	0	31	0	0	0	0	0	0	0	0	GCTCATGA	AAGGCTAT	Root	Declined	2017	R4_Root_Declined	Root_Declined
R5	100	374	0	0	0	0	0	15	0	0	0	0	0	0	0	0	0	0	ATCTCAGG	AAGGCTAT	Root	Healthy	2017	R5_Root_Healthy	Root_Healthy
R6	34	1094	0	0	0	0	0	0	13	0	0	0	0	0	0	0	0	0	TAAGGCGA	GAGCCTTA	Root	Healthy	2017	R6_Root_Healthy	Root_Healthy
R7	393	1213	0	2	8	0	0	4624	20	0	0	0	0	0	0	0	0	0	CGTACTAG	GAGCCTTA	Root	Declined	2017	R7_Root_Declined	Root_Declined
R8	11013	16132	0	0	44	0	0	26	26146	0	0	0	0	0	0	8	0	0	AGGCAGAA	GAGCCTTA	Root	Healthy	2017	R8_Root_Healthy	Root_Healthy
R9	127	2351	0	0	6	0	0	94	0	0	0	0	0	0	0	0	0	0	TCCTGAGC	GAGCCTTA	Root	Healthy	2017	R9_Root_Healthy	Root_Healthy
S1	258	14736	0	0	0	0	0	0	7	0	0	0	0	0	0	0	0	0	AGGCAGAA	GCGTAAGA	Shoot	Declined	2017	S1_Shoot_Declined	Shoot_Declined
S10	75	1201	0	0	0	0	0	0	11	0	0	0	0	0	0	0	0	0	ATCTCAGG	GCGTAAGA	Shoot	Declined	2017	S10_Shoot_Declined	Shoot_Declined
S11	54	1735	0	0	0	0	0	0	0	0	0	0	0	0	0	0	0	0	TAAGGCGA	CTATTAAG	Shoot	Declined	2017	S11_Shoot_Declined	Shoot_Declined
S12	25	578	0	0	0	0	0	0	0	0	0	0	0	0	0	0	0	0	CGTACTAG	CTATTAAG	Shoot	Declined	2017	S12_Shoot_Declined	Shoot_Declined
S13	29	2508	0	0	0	0	0	0	0	0	0	0	0	0	0	0	0	0	AGGCAGAA	CTATTAAG	Shoot	Declined	2017	S13_Shoot_Declined	Shoot_Declined
S14	193	2404	0	0	0	0	0	0	0	0	0	0	0	0	0	0	0	0	TCCTGAGC	CTATTAAG	Shoot	Declined	2017	S14_Shoot_Declined	Shoot_Declined
S15	211	2536	0	0	28	0	0	0	0	0	0	0	0	0	0	0	0	0	GGACTCCT	CTATTAAG	Shoot	Declined	2017	S15_Shoot_Declined	Shoot_Declined
S16	20	1084	0	0	0	0	0	0	0	0	0	0	0	0	0	0	0	0	TAGGCATG	CTATTAAG	Shoot	Declined	2017	S16_Shoot_Declined	Shoot_Declined
S17	79	3080	0	0	0	0	0	2	0	0	0	0	0	0	0	0	0	0	CTCTCTAC	CTATTAAG	Shoot	Declined	2017	S17_Shoot_Declined	Shoot_Declined
S18	380	3506	0	0	0	0	0	0	0	0	0	0	0	0	0	0	0	0	CGAGGCTG	CTATTAAG	Shoot	Declined	2017	S18_Shoot_Declined	Shoot_Declined
S19	363	6022	0	0	0	0	0	18	0	0	0	0	0	0	0	0	0	0	AAGAGGCA	CTATTAAG	Shoot	Declined	2017	S19_Shoot_Declined	Shoot_Declined
S2	124	1796	0	0	0	0	0	0	6	0	0	0	0	0	0	0	0	0	TCCTGAGC	GCGTAAGA	Shoot	Healthy	2017	S2_Shoot_Healthy	Shoot_Healthy
S20	15	1350	0	0	0	0	0	0	0	0	0	0	0	0	0	0	0	0	GTAGAGGA	CTATTAAG	Shoot	Healthy	2017	S20_Shoot_Healthy	Shoot_Healthy
S21	950	5643	0	0	17	0	0	0	0	0	0	0	0	0	0	0	0	0	GCTCATGA	CTATTAAG	Shoot	Healthy	2017	S21_Shoot_Healthy	Shoot_Healthy
S22	56	1177	0	0	0	0	0	0	0	0	0	0	0	0	0	0	0	0	ATCTCAGG	CTATTAAG	Shoot	Healthy	2017	S22_Shoot_Healthy	Shoot_Healthy
S23	50	1958	0	0	0	0	0	19	0	0	0	0	0	0	0	0	0	0	TAAGGCGA	AAGGCTAT	Shoot	Healthy	2017	S23_Shoot_Healthy	Shoot_Healthy
S24	27	1628	0	0	0	0	0	22	0	0	0	0	0	0	0	0	0	0	CGTACTAG	AAGGCTAT	Shoot	Healthy	2017	S24_Shoot_Healthy	Shoot_Healthy
S25	227	4127	0	0	0	0	0	35	0	0	0	0	0	0	0	0	0	0	AGGCAGAA	AAGGCTAT	Shoot	Healthy	2017	S25_Shoot_Healthy	Shoot_Healthy
S26	243	4234	0	0	0	0	0	14	0	0	0	0	0	0	0	0	0	0	TCCTGAGC	AAGGCTAT	Shoot	Healthy	2017	S26_Shoot_Healthy	Shoot_Healthy
S27	201	2688	0	0	0	0	0	15	0	0	0	0	0	0	0	0	0	0	GGACTCCT	AAGGCTAT	Shoot	Healthy	2017	S27_Shoot_Healthy	Shoot_Healthy
S28	606	8955	0	0	60	3	0	23	0	0	0	0	0	0	0	0	0	0	TAGGCATG	AAGGCTAT	Shoot	Healthy	2017	S28_Shoot_Healthy	Shoot_Healthy
S29	515	6609	0	0	18	0	0	76	0	0	0	0	0	0	0	0	0	0	CTCTCTAC	AAGGCTAT	Shoot	Healthy	2017	S29_Shoot_Healthy	Shoot_Healthy
S3	39	1154	0	0	0	0	0	0	13	0	0	0	0	0	0	0	0	0	GGACTCCT	GCGTAAGA	Shoot	Healthy	2017	S3_Shoot_Healthy	Shoot_Healthy
S4	4588	44406	0	0	22	0	0	29	151	0	0	0	0	0	0	0	0	0	TAGGCATG	GCGTAAGA	Shoot	Declined	2017	S4_Shoot_Declined	Shoot_Declined
S5	104	1485	0	0	0	21	0	0	18	0	0	0	0	0	0	0	0	0	CTCTCTAC	GCGTAAGA	Shoot	Healthy	2017	S5_Shoot_Healthy	Shoot_Healthy
S6	45	1259	0	7	0	0	0	0	7	0	0	0	0	0	0	0	0	0	CGAGGCTG	GCGTAAGA	Shoot	Healthy	2017	S6_Shoot_Healthy	Shoot_Healthy
S7	121	3660	0	0	0	0	0	19	14	0	0	0	0	0	0	0	0	0	AAGAGGCA	GCGTAAGA	Shoot	Declined	2017	S7_Shoot_Declined	Shoot_Declined
S8	18	1446	0	0	0	0	0	0	15	0	0	0	0	0	0	0	0	0	GTAGAGGA	GCGTAAGA	Shoot	Healthy	2017	S8_Shoot_Healthy	Shoot_Healthy
S9	20	1362	0	0	0	0	0	0	14	0	0	0	0	0	0	0	0	0	GCTCATGA	GCGTAAGA	Shoot	Healthy	2017	S9_Shoot_Healthy	Shoot_Healthy
Z1	47002	14948	0	0	10	0	0	27722	0	0	0	0	0	0	0	0	7	0	GTAGAGGA	TCGACTAG	Rhizosphere	Declined	2017	Z1_Rhizosphere_Declined	Rhizosphere_Declined
Z10	14590	106912	0	0	19	0	0	302	29	0	5	0	0	0	0	0	14	0	CTCTCTAC	TTCTAGCT	Rhizosphere	Declined	2017	Z10_Rhizosphere_Declined	Rhizosphere_Declined
Z11	7870	82231	0	0	26	0	0	588	403	0	0	0	0	0	0	0	0	3	CGAGGCTG	TTCTAGCT	Rhizosphere	Declined	2017	Z11_Rhizosphere_Declined	Rhizosphere_Declined
Z12	5895	160811	0	0	243	0	0	17102	10	4	0	6	0	0	0	0	0	0	AAGAGGCA	TTCTAGCT	Rhizosphere	Declined	2017	Z12_Rhizosphere_Declined	Rhizosphere_Declined
Z13	18989	113796	0	0	121	0	0	17688	7	0	0	0	0	0	15	0	0	0	GTAGAGGA	TTCTAGCT	Rhizosphere	Declined	2017	Z13_Rhizosphere_Declined	Rhizosphere_Declined
Z14	17159	124348	0	0	19	0	0	346	14	0	0	0	0	0	22	0	0	0	GCTCATGA	TTCTAGCT	Rhizosphere	Declined	2017	Z14_Rhizosphere_Declined	Rhizosphere_Declined
Z15	18166	81930	0	0	0	0	0	15179	0	0	0	0	0	0	0	0	0	0	ATCTCAGG	TTCTAGCT	Rhizosphere	Declined	2017	Z15_Rhizosphere_Declined	Rhizosphere_Declined
Z16	4714	66371	0	0	0	0	0	554	78	0	0	0	0	0	0	0	0	0	TAAGGCGA	CCTAGAGT	Rhizosphere	Declined	2017	Z16_Rhizosphere_Declined	Rhizosphere_Declined
Z17	106581	72104	0	0	15	0	7	8600	17	0	32	0	5	0	0	0	0	0	CGTACTAG	CCTAGAGT	Rhizosphere	Declined	2017	Z17_Rhizosphere_Declined	Rhizosphere_Declined
Z18	22501	120788	6	0	48	0	2	67046	42	0	0	0	11	4	0	0	9	0	AGGCAGAA	CCTAGAGT	Rhizosphere	Declined	2017	Z18_Rhizosphere_Declined	Rhizosphere_Declined
Z19	17372	99163	0	0	14	0	0	18	20	0	0	2	24	0	0	0	0	0	TCCTGAGC	CCTAGAGT	Rhizosphere	Declined	2017	Z19_Rhizosphere_Declined	Rhizosphere_Declined
Z2	27298	8892	0	0	0	0	0	49	0	0	0	0	0	0	0	0	0	0	GCTCATGA	TCGACTAG	Rhizosphere	Healthy	2017	Z2_Rhizosphere_Healthy	Rhizosphere_Healthy
Z20	31706	139594	0	0	0	0	0	719	32	0	0	0	4	0	0	13	6	0	GGACTCCT	CCTAGAGT	Rhizosphere	Healthy	2017	Z20_Rhizosphere_Healthy	Rhizosphere_Healthy
Z21	22076	171313	0	0	11	0	0	101	3	11	0	0	20	0	10	0	0	0	TAGGCATG	CCTAGAGT	Rhizosphere	Healthy	2017	Z21_Rhizosphere_Healthy	Rhizosphere_Healthy
Z22	12100	197429	0	0	118	0	0	459	18	0	0	0	0	0	13	0	0	0	CTCTCTAC	CCTAGAGT	Rhizosphere	Healthy	2017	Z22_Rhizosphere_Healthy	Rhizosphere_Healthy
Z23	4907	134821	0	0	39	0	0	384	6	0	0	0	3	0	8	0	0	0	CGAGGCTG	CCTAGAGT	Rhizosphere	Healthy	2017	Z23_Rhizosphere_Healthy	Rhizosphere_Healthy
Z24	22956	168878	0	0	78	0	0	127	208	0	0	0	0	0	0	0	17	0	AAGAGGCA	CCTAGAGT	Rhizosphere	Healthy	2017	Z24_Rhizosphere_Healthy	Rhizosphere_Healthy
Z25	23093	199167	0	0	10	0	0	12565	0	0	3	0	0	0	0	0	0	0	GTAGAGGA	CCTAGAGT	Rhizosphere	Healthy	2017	Z25_Rhizosphere_Healthy	Rhizosphere_Healthy
Z26	35845	100050	0	0	23	0	0	48	28260	0	0	0	0	0	2	0	3	10	GCTCATGA	CCTAGAGT	Rhizosphere	Healthy	2017	Z26_Rhizosphere_Healthy	Rhizosphere_Healthy
Z27	12815	74558	0	0	0	0	0	69	0	0	0	0	0	0	0	0	0	0	ATCTCAGG	CCTAGAGT	Rhizosphere	Healthy	2017	Z27_Rhizosphere_Healthy	Rhizosphere_Healthy
Z28	5909	97032	0	0	15	0	0	87	56720	0	0	0	0	0	7	0	0	0	TAAGGCGA	GCGTAAGA	Rhizosphere	Healthy	2017	Z28_Rhizosphere_Healthy	Rhizosphere_Healthy
Z29	9460	97462	0	0	23	0	0	206	786	0	0	0	0	0	0	0	2	0	CGTACTAG	GCGTAAGA	Rhizosphere	Healthy	2017	Z29_Rhizosphere_Healthy	Rhizosphere_Healthy
Z3	1361	1570	0	0	0	0	0	2	0	0	0	0	0	0	0	0	0	0	ATCTCAGG	TCGACTAG	Rhizosphere	Healthy	2017	Z3_Rhizosphere_Healthy	Rhizosphere_Healthy
Z4	9239	30267	0	0	9	0	0	27	24	20	0	0	0	0	19	5	0	0	TAAGGCGA	TTCTAGCT	Rhizosphere	Declined	2017	Z4_Rhizosphere_Declined	Rhizosphere_Declined
Z5	42636	31199	0	0	15	0	0	233	0	0	0	0	0	0	0	0	0	0	CGTACTAG	TTCTAGCT	Rhizosphere	Healthy	2017	Z5_Rhizosphere_Healthy	Rhizosphere_Healthy
Z6	34238	120797	0	0	20	0	0	255	64	0	0	0	0	0	0	0	7	0	AGGCAGAA	TTCTAGCT	Rhizosphere	Healthy	2017	Z6_Rhizosphere_Healthy	Rhizosphere_Healthy
Z7	4541	87871	0	0	0	0	0	3203	2808	0	0	0	6	4	24	0	0	0	TCCTGAGC	TTCTAGCT	Rhizosphere	Declined	2017	Z7_Rhizosphere_Declined	Rhizosphere_Declined
Z8	18544	118893	0	0	64	0	0	329	44799	0	6	0	0	0	12	9	5	3	GGACTCCT	TTCTAGCT	Rhizosphere	Healthy	2017	Z8_Rhizosphere_Healthy	Rhizosphere_Healthy
Z9	10872	84008	0	0	4	0	0	1052	10	0	0	0	0	0	0	0	8	0	TAGGCATG	TTCTAGCT	Rhizosphere	Healthy	2017	Z9_Rhizosphere_Healthy	Rhizosphere_Healthy

## Sheet: All fungal classes -Level 7
index	k__Fungi;__;__;__;__;__;__	k__Fungi;p__Ascomycota;__;__;__;__;__	k__Fungi;p__Ascomycota;c__Dothideomycetes;__;__;__;__	k__Fungi;p__Ascomycota;c__Dothideomycetes;o__Capnodiales;f__Cladosporiaceae;g__Cladosporium;s__Cladosporium_herbarum	k__Fungi;p__Ascomycota;c__Dothideomycetes;o__Pleosporales;f__unidentified;g__unidentified;s__unidentified	k__Fungi;p__Ascomycota;c__Leotiomycetes;o__Helotiales;f__unidentified;g__unidentified;s__unidentified	k__Fungi;p__Ascomycota;c__Sordariomycetes;__;__;__;__	BodySite	Treatment
	Fungi	Ascomycota	Dothideomycetes	Dothideomycetes-Cladosporium		Leotiomycetes	Sordariomycetes
M1	802	8397	0	0	7	0	0	Soil	Declined
M2	475	4366	0	0	20	0	0	Soil	Healthy
M3	1830	19475	0	6	208	0	0	Soil	Healthy
M4	1450	6202	0	0	0	0	2	Soil	Declined
M5	1791	17080	0	0	45	42	0	Soil	Healthy
M6	6	114	0	0	4	0	0	Soil	Healthy
M7	2230	10460	0	9	56	0	0	Soil	Declined
M8	677	58299	3	14	8	0	0	Soil	Healthy
M9	3197	21411	0	0	88	3	0	Soil	Healthy
index	k__Fungi;__;__;__;__;__;__	k__Fungi;p__Ascomycota;__;__;__;__;__	k__Fungi;p__Ascomycota;c__Dothideomycetes;o__Capnodiales;__;__;__	k__Fungi;p__Ascomycota;c__Dothideomycetes;o__Capnodiales;f__Cladosporiaceae;g__Cladosporium;s__Cladosporium_herbarum	k__Fungi;p__Ascomycota;c__Dothideomycetes;o__Pleosporales;f__unidentified;g__unidentified;s__unidentified	k__Fungi;p__Ascomycota;c__Leotiomycetes;o__Helotiales;f__unidentified;g__unidentified;s__unidentified	k__Fungi;p__Ascomycota;c__Saccharomycetes;o__Saccharomycetales;f__Metschnikowiaceae;g__Metschnikowia;s__Metschnikowia_reukaufii	k__Fungi;p__Ascomycota;c__Sordariomycetes;__;__;__;__	k__Fungi;p__Ascomycota;c__Sordariomycetes;o__Diaporthales;f__Diaporthaceae;g__Diaporthe;s__unidentified	k__Fungi;p__Basidiomycota;c__Agaricomycetes;o__Agaricales;__;__;__
		Ascomycota	Dothideomycetes-Capnodiales	Dothideomycetes-Cladosporium	Dothideomycetes-Pleosporales	Leotiomycetes	Saccharomycetes	Sordariomycetes	Sordariomycetes-Diaporthaceae	Basidiomycota-Agaricomycetes
R1	34	755	0	0	16	0	0	0	0	0	Root	Declined
R10	13673	28523	0	0	720	0	0	0	0	0	Root	Declined
R11	1763	348643	0	0	692	0	0	0	87	0	Root	Declined
R12	27014	166433	24	26	31	2411	0	0	0	0	Root	Declined
R13	161	1502	0	0	12	0	0	0	0	0	Root	Declined
R14	13146	131867	0	12	35	0	0	0	0	0	Root	Declined
R15	9630	30184	0	0	649	6	0	15	0	0	Root	Declined
R16	14596	53484	0	0	148	3	0	0	0	0	Root	Declined
R17	3448	16021	0	0	5	0	0	0	0	0	Root	Declined
R18	3661	3587	0	0	4	6	0	0	0	0	Root	Declined
R19	4295	2107	0	0	21019	0	0	0	0	0	Root	Declined
R2	55935	21617	0	30	107033	25	0	0	0	0	Root	Healthy
R20	12081	53057	0	0	0	0	0	0	0	0	Root	Healthy
R21	9231	49893	0	0	0	0	0	0	0	0	Root	Healthy
R22	217	1792	0	4	0	11	0	0	0	0	Root	Healthy
R23	254	6733	0	0	8	0	0	0	0	0	Root	Healthy
R24	533	3239	0	14	4	0	0	0	0	0	Root	Healthy
R25	1525	61363	0	0	522	0	0	0	0	0	Root	Healthy
R26	129	2004	0	8	0	125	0	0	0	0	Root	Healthy
R27	2746	16029	0	0	30	49	0	0	0	0	Root	Healthy
R28	1141	48731	0	0	4	115	0	0	0	0	Root	Healthy
R29	1761	1491	0	0	0	0	0	0	0	0	Root	Healthy
R3	21100	8154	0	8	59859	0	0	0	0	0	Root	Healthy
R4	8056	11794	0	0	21	0	31	0	0	0	Root	Declined
R5	100	374	0	0	15	0	0	0	0	0	Root	Healthy
R6	34	1094	0	0	0	13	0	0	0	0	Root	Healthy
R7	393	1213	2	8	4624	20	0	0	0	0	Root	Declined
R8	11013	16132	0	44	26	26146	0	0	0	8	Root	Healthy
R9	127	2351	0	6	94	0	0	0	0	0	Root	Healthy
index	k__Fungi;__;__;__;__;__;__	k__Fungi;p__Ascomycota;__;__;__;__;__	k__Fungi;p__Ascomycota;c__Dothideomycetes;o__Capnodiales;__;__;__	k__Fungi;p__Ascomycota;c__Dothideomycetes;o__Capnodiales;f__Cladosporiaceae;g__Cladosporium;s__Cladosporium_herbarum	k__Fungi;p__Ascomycota;c__Dothideomycetes;o__Capnodiales;f__Mycosphaerellaceae;g__Mycosphaerella;s__Mycosphaerella_arbuticola	k__Fungi;p__Ascomycota;c__Dothideomycetes;o__Pleosporales;f__unidentified;g__unidentified;s__unidentified	k__Fungi;p__Ascomycota;c__Leotiomycetes;o__Helotiales;f__unidentified;g__unidentified;s__unidentified
		Ascomycota	Dothideomycetes	Dothideomycetes-Cladosporium	Dothideomycetes-Mycosphaerella	Dothideomycetes-Pleosporales	Leotiomycetes
S1	258	14736	0	0	0	0	7	Shoot	Declined
S10	75	1201	0	0	0	0	11	Shoot	Declined
S11	54	1735	0	0	0	0	0	Shoot	Declined
S12	25	578	0	0	0	0	0	Shoot	Declined
S13	29	2508	0	0	0	0	0	Shoot	Declined
S14	193	2404	0	0	0	0	0	Shoot	Declined
S15	211	2536	0	28	0	0	0	Shoot	Declined
S16	20	1084	0	0	0	0	0	Shoot	Declined
S17	79	3080	0	0	0	2	0	Shoot	Declined
S18	380	3506	0	0	0	0	0	Shoot	Declined
S19	363	6022	0	0	0	18	0	Shoot	Declined
S2	124	1796	0	0	0	0	6	Shoot	Healthy
S20	15	1350	0	0	0	0	0	Shoot	Healthy
S21	950	5643	0	17	0	0	0	Shoot	Healthy
S22	56	1177	0	0	0	0	0	Shoot	Healthy
S23	50	1958	0	0	0	19	0	Shoot	Healthy
S24	27	1628	0	0	0	22	0	Shoot	Healthy
S25	227	4127	0	0	0	35	0	Shoot	Healthy
S26	243	4234	0	0	0	14	0	Shoot	Healthy
S27	201	2688	0	0	0	15	0	Shoot	Healthy
S28	606	8955	0	60	3	23	0	Shoot	Healthy
S29	515	6609	0	18	0	76	0	Shoot	Healthy
S3	39	1154	0	0	0	0	13	Shoot	Healthy
S4	4588	44406	0	22	0	29	151	Shoot	Declined
S5	104	1485	0	0	21	0	18	Shoot	Healthy
S6	45	1259	7	0	0	0	7	Shoot	Healthy
S7	121	3660	0	0	0	19	14	Shoot	Declined
S8	18	1446	0	0	0	0	15	Shoot	Healthy
S9	20	1362	0	0	0	0	14	Shoot	Healthy
index	k__Fungi;__;__;__;__;__;__	k__Fungi;p__Ascomycota;__;__;__;__;__	k__Fungi;p__Ascomycota;c__Dothideomycetes;__;__;__;__	k__Fungi;p__Ascomycota;c__Dothideomycetes;o__Capnodiales;f__Cladosporiaceae;g__Cladosporium;s__Cladosporium_herbarum	k__Fungi;p__Ascomycota;c__Dothideomycetes;o__Pleosporales;__;__;__	k__Fungi;p__Ascomycota;c__Dothideomycetes;o__Pleosporales;f__unidentified;g__unidentified;s__unidentified	k__Fungi;p__Ascomycota;c__Leotiomycetes;o__Helotiales;f__unidentified;g__unidentified;s__unidentified	k__Fungi;p__Ascomycota;c__Saccharomycetes;o__Saccharomycetales;f__Metschnikowiaceae;g__Metschnikowia;s__Metschnikowia_reukaufii	k__Fungi;p__Ascomycota;c__Sordariomycetes;__;__;__;__	k__Fungi;p__Ascomycota;c__Sordariomycetes;o__Diaporthales;f__Diaporthaceae;g__Diaporthe;s__unidentified	k__Fungi;p__Ascomycota;c__Sordariomycetes;o__Hypocreales;f__Nectriaceae;g__Fusarium;s__Fusarium_solani	k__Fungi;p__Ascomycota;c__Sordariomycetes;o__Trichosphaeriales;f__Trichosphaeriaceae;g__Nigrospora;s__Nigrospora_oryzae	k__Fungi;p__Basidiomycota;c__Agaricomycetes;__;__;__;__	k__Fungi;p__Basidiomycota;c__Agaricomycetes;o__Agaricales;__;__;__
		Ascomycota	Dothideomycetes	Dothideomycetes-Cladosporium	Dothideomycetes-Pleosporales	Dothideomycetes-Pleosporales	Leotiomycetes	Saccharomycetales	Sordariomycetes	Sordariomycetes-Diaporthaceae	Sordariomycetes-Fusarium	Sordariomycetes-Nigrospora	Basidiomycota-Agaricomycetes	Basidiomycota-Agaricomycetes-Agaricales
Z1	47002	14948	0	10	0	27722	0	0	0	0	0	0	0	0	Declined
Z10	14590	106912	0	19	0	302	29	0	5	0	0	0	0	0	Declined
Z11	7870	82231	0	26	0	588	403	0	0	0	0	0	0	0	Declined
Z12	5895	160811	0	243	0	17102	10	4	0	6	0	0	0	0	Declined
Z13	18989	113796	0	121	0	17688	7	0	0	0	0	0	15	0	Declined
Z14	17159	124348	0	19	0	346	14	0	0	0	0	0	22	0	Declined
Z15	18166	81930	0	0	0	15179	0	0	0	0	0	0	0	0	Declined
Z16	4714	66371	0	0	0	554	78	0	0	0	0	0	0	0	Declined
Z17	106581	72104	0	15	7	8600	17	0	32	0	5	0	0	0	Declined
Z18	22501	120788	6	48	2	67046	42	0	0	0	11	4	0	0	Declined
Z19	17372	99163	0	14	0	18	20	0	0	2	24	0	0	0	Declined
Z2	27298	8892	0	0	0	49	0	0	0	0	0	0	0	0	Healthy
Z20	31706	139594	0	0	0	719	32	0	0	0	4	0	0	13	Healthy
Z21	22076	171313	0	11	0	101	3	11	0	0	20	0	10	0	Healthy
Z22	12100	197429	0	118	0	459	18	0	0	0	0	0	13	0	Healthy
Z23	4907	134821	0	39	0	384	6	0	0	0	3	0	8	0	Healthy
Z24	22956	168878	0	78	0	127	208	0	0	0	0	0	0	0	Healthy
Z25	23093	199167	0	10	0	12565	0	0	3	0	0	0	0	0	Healthy
Z26	35845	100050	0	23	0	48	28260	0	0	0	0	0	2	0	Healthy
Z27	12815	74558	0	0	0	69	0	0	0	0	0	0	0	0	Healthy
Z28	5909	97032	0	15	0	87	56720	0	0	0	0	0	7	0	Healthy
Z29	9460	97462	0	23	0	206	786	0	0	0	0	0	0	0	Healthy
Z3	1361	1570	0	0	0	2	0	0	0	0	0	0	0	0	Healthy
Z4	9239	30267	0	9	0	27	24	20	0	0	0	0	19	5	Declined
Z5	42636	31199	0	15	0	233	0	0	0	0	0	0	0	0	Healthy
Z6	34238	120797	0	20	0	255	64	0	0	0	0	0	0	0	Healthy
Z7	4541	87871	0	0	0	3203	2808	0	0	0	6	4	24	0	Declined
Z8	18544	118893	0	64	0	329	44799	0	6	0	0	0	12	9	Healthy
Z9	10872	84008	0	4	0	1052	10	0	0	0	0	0	0	0	Healthy

## Sheet: Fungal Classes-ITS-Level 3
index	Description	k__Fungi;__;__	k__Fungi;p__Ascomycota;__	k__Fungi;p__Ascomycota;c__Dothideomycetes	k__Fungi;p__Ascomycota;c__Leotiomycetes	k__Fungi;p__Ascomycota;c__Saccharomycetes	k__Fungi;p__Ascomycota;c__Sordariomycetes	k__Fungi;p__Basidiomycota;c__Agaricomycetes	BarcodeSequence	LinkerPrimerSequence	BodySite	Treatment	Year	Description	Subject
M1	M1_Soil_Declined	802	8397	7	0	0	0	0	TAAGGCGA	TCGACTAG	Soil	Declined	2017	M1_Soil_Declined	Soil_Declined
M2	M2_Soil_Healthy	475	4366	20	0	0	0	0	CGTACTAG	TCGACTAG	Soil	Healthy	2017	M2_Soil_Healthy	Soil_Healthy
M3	M3_Soil_Healthy	1830	19475	214	0	0	0	0	AGGCAGAA	TCGACTAG	Soil	Healthy	2017	M3_Soil_Healthy	Soil_Healthy
M4	M4_Soil_Declined	1450	6202	0	0	0	2	0	TCCTGAGC	TCGACTAG	Soil	Declined	2017	M4_Soil_Declined	Soil_Declined
M5	M5_Soil_Healthy	1791	17080	45	42	0	0	0	GGACTCCT	TCGACTAG	Soil	Healthy	2017	M5_Soil_Healthy	Soil_Healthy
M6	M6_Soil_Healthy	6	114	4	0	0	0	0	TAGGCATG	TCGACTAG	Soil	Healthy	2017	M6_Soil_Healthy	Soil_Healthy
M7	M7_Soil_Declined	2230	10460	65	0	0	0	0	CTCTCTAC	TCGACTAG	Soil	Declined	2017	M7_Soil_Declined	Soil_Declined
M8	M8_Soil_Healthy	677	58299	25	0	0	0	0	CGAGGCTG	TCGACTAG	Soil	Healthy	2017	M8_Soil_Healthy	Soil_Healthy
M9	M9_Soil_Healthy	3197	21411	88	3	0	0	0	AAGAGGCA	TCGACTAG	Soil	Healthy	2017	M9_Soil_Healthy	Soil_Healthy
R1	R1_Root_Declined	34	755	16	0	0	0	0	CGAGGCTG	AAGGCTAT	Root	Declined	2017	R1_Root_Declined	Root_Declined
R10	R10_Root_Declined	13673	28523	720	0	0	0	0	GGACTCCT	GAGCCTTA	Root	Declined	2017	R10_Root_Declined	Root_Declined
R11	R11_Root_Declined	1763	348643	692	0	0	87	0	TAGGCATG	GAGCCTTA	Root	Declined	2017	R11_Root_Declined	Root_Declined
R12	R12_Root_Declined	27014	166433	81	2411	0	0	9	CTCTCTAC	GAGCCTTA	Root	Declined	2017	R12_Root_Declined	Root_Declined
R13	R13_Root_Declined	161	1502	12	0	0	0	0	CGAGGCTG	GAGCCTTA	Root	Declined	2017	R13_Root_Declined	Root_Declined
R14	R14_Root_Declined	13146	131867	47	0	0	0	0	AAGAGGCA	GAGCCTTA	Root	Declined	2017	R14_Root_Declined	Root_Declined
R15	R15_Root_Declined	9630	30184	649	6	0	15	0	GTAGAGGA	GAGCCTTA	Root	Declined	2017	R15_Root_Declined	Root_Declined
R16	R16_Root_Declined	14596	53484	148	3	0	0	0	GCTCATGA	GAGCCTTA	Root	Declined	2017	R16_Root_Declined	Root_Declined
R17	R17_Root_Declined	3448	16021	5	0	0	0	0	ATCTCAGG	GAGCCTTA	Root	Declined	2017	R17_Root_Declined	Root_Declined
R18	R18_Root_Declined	3661	3587	4	6	0	0	0	TAAGGCGA	TTATGCGA	Root	Declined	2017	R18_Root_Declined	Root_Declined
R19	R19_Root_Declined	4295	2107	21019	0	0	0	0	CGTACTAG	TTATGCGA	Root	Declined	2017	R19_Root_Declined	Root_Declined
R2	R2_Root_Healthy	55935	21617	107063	25	0	0	0	AAGAGGCA	AAGGCTAT	Root	Healthy	2017	R2_Root_Healthy	Root_Healthy
R20	R20_Root_Healthy	12081	53057	0	0	0	0	0	AGGCAGAA	TTATGCGA	Root	Healthy	2017	R20_Root_Healthy	Root_Healthy
R21	R21_Root_Healthy	9231	49893	0	0	0	0	0	TCCTGAGC	TTATGCGA	Root	Healthy	2017	R21_Root_Healthy	Root_Healthy
R22	R22_Root_Healthy	217	1792	4	11	0	0	0	GGACTCCT	TTATGCGA	Root	Healthy	2017	R22_Root_Healthy	Root_Healthy
R23	R23_Root_Healthy	254	6733	8	0	0	0	0	TAGGCATG	TTATGCGA	Root	Healthy	2017	R23_Root_Healthy	Root_Healthy
R24	R24_Root_Healthy	533	3239	18	0	0	0	0	CTCTCTAC	TTATGCGA	Root	Healthy	2017	R24_Root_Healthy	Root_Healthy
R25	R25_Root_Healthy	1525	61363	522	0	0	0	0	CGAGGCTG	TTATGCGA	Root	Healthy	2017	R25_Root_Healthy	Root_Healthy
R26	R26_Root_Healthy	129	2004	8	125	0	0	0	AAGAGGCA	TTATGCGA	Root	Healthy	2017	R26_Root_Healthy	Root_Healthy
R27	R27_Root_Healthy	2746	16029	30	49	0	0	0	GTAGAGGA	TTATGCGA	Root	Healthy	2017	R27_Root_Healthy	Root_Healthy
R28	R28_Root_Healthy	1141	48731	4	115	0	0	0	GCTCATGA	TTATGCGA	Root	Healthy	2017	R28_Root_Healthy	Root_Healthy
R29	R29_Root_Healthy	1761	1491	0	0	0	0	0	ATCTCAGG	TTATGCGA	Root	Healthy	2017	R29_Root_Healthy	Root_Healthy
R3	R3_Root_Healthy	21100	8154	59867	0	0	0	0	GTAGAGGA	AAGGCTAT	Root	Healthy	2017	R3_Root_Healthy	Root_Healthy
R4	R4_Root_Declined	8056	11794	21	0	31	0	0	GCTCATGA	AAGGCTAT	Root	Declined	2017	R4_Root_Declined	Root_Declined
R5	R5_Root_Healthy	100	374	15	0	0	0	0	ATCTCAGG	AAGGCTAT	Root	Healthy	2017	R5_Root_Healthy	Root_Healthy
R6	R6_Root_Healthy	34	1094	0	13	0	0	0	TAAGGCGA	GAGCCTTA	Root	Healthy	2017	R6_Root_Healthy	Root_Healthy
R7	R7_Root_Declined	393	1213	4634	20	0	0	0	CGTACTAG	GAGCCTTA	Root	Declined	2017	R7_Root_Declined	Root_Declined
R8	R8_Root_Healthy	11013	16132	70	26146	0	0	8	AGGCAGAA	GAGCCTTA	Root	Healthy	2017	R8_Root_Healthy	Root_Healthy
R9	R9_Root_Healthy	127	2351	100	0	0	0	0	TCCTGAGC	GAGCCTTA	Root	Healthy	2017	R9_Root_Healthy	Root_Healthy
S1	S1_Shoot_Declined	258	14736	0	7	0	0	0	AGGCAGAA	GCGTAAGA	Shoot	Declined	2017	S1_Shoot_Declined	Shoot_Declined
S10	S10_Shoot_Declined	75	1201	0	11	0	0	0	ATCTCAGG	GCGTAAGA	Shoot	Declined	2017	S10_Shoot_Declined	Shoot_Declined
S11	S11_Shoot_Declined	54	1735	0	0	0	0	0	TAAGGCGA	CTATTAAG	Shoot	Declined	2017	S11_Shoot_Declined	Shoot_Declined
S12	S12_Shoot_Declined	25	578	0	0	0	0	0	CGTACTAG	CTATTAAG	Shoot	Declined	2017	S12_Shoot_Declined	Shoot_Declined
S13	S13_Shoot_Declined	29	2508	0	0	0	0	0	AGGCAGAA	CTATTAAG	Shoot	Declined	2017	S13_Shoot_Declined	Shoot_Declined
S14	S14_Shoot_Declined	193	2404	0	0	0	0	0	TCCTGAGC	CTATTAAG	Shoot	Declined	2017	S14_Shoot_Declined	Shoot_Declined
S15	S15_Shoot_Declined	211	2536	28	0	0	0	0	GGACTCCT	CTATTAAG	Shoot	Declined	2017	S15_Shoot_Declined	Shoot_Declined
S16	S16_Shoot_Declined	20	1084	0	0	0	0	0	TAGGCATG	CTATTAAG	Shoot	Declined	2017	S16_Shoot_Declined	Shoot_Declined
S17	S17_Shoot_Declined	79	3080	2	0	0	0	0	CTCTCTAC	CTATTAAG	Shoot	Declined	2017	S17_Shoot_Declined	Shoot_Declined
S18	S18_Shoot_Declined	380	3506	0	0	0	0	0	CGAGGCTG	CTATTAAG	Shoot	Declined	2017	S18_Shoot_Declined	Shoot_Declined
S19	S19_Shoot_Declined	363	6022	18	0	0	0	0	AAGAGGCA	CTATTAAG	Shoot	Declined	2017	S19_Shoot_Declined	Shoot_Declined
S2	S2_Shoot_Healthy	124	1796	0	6	0	0	0	TCCTGAGC	GCGTAAGA	Shoot	Healthy	2017	S2_Shoot_Healthy	Shoot_Healthy
S20	S20_Shoot_Healthy	15	1350	0	0	0	0	0	GTAGAGGA	CTATTAAG	Shoot	Healthy	2017	S20_Shoot_Healthy	Shoot_Healthy
S21	S21_Shoot_Healthy	950	5643	17	0	0	0	0	GCTCATGA	CTATTAAG	Shoot	Healthy	2017	S21_Shoot_Healthy	Shoot_Healthy
S22	S22_Shoot_Healthy	56	1177	0	0	0	0	0	ATCTCAGG	CTATTAAG	Shoot	Healthy	2017	S22_Shoot_Healthy	Shoot_Healthy
S23	S23_Shoot_Healthy	50	1958	19	0	0	0	0	TAAGGCGA	AAGGCTAT	Shoot	Healthy	2017	S23_Shoot_Healthy	Shoot_Healthy
S24	S24_Shoot_Healthy	27	1628	22	0	0	0	0	CGTACTAG	AAGGCTAT	Shoot	Healthy	2017	S24_Shoot_Healthy	Shoot_Healthy
S25	S25_Shoot_Healthy	227	4127	35	0	0	0	0	AGGCAGAA	AAGGCTAT	Shoot	Healthy	2017	S25_Shoot_Healthy	Shoot_Healthy
S26	S26_Shoot_Healthy	243	4234	14	0	0	0	0	TCCTGAGC	AAGGCTAT	Shoot	Healthy	2017	S26_Shoot_Healthy	Shoot_Healthy
S27	S27_Shoot_Healthy	201	2688	15	0	0	0	0	GGACTCCT	AAGGCTAT	Shoot	Healthy	2017	S27_Shoot_Healthy	Shoot_Healthy
S28	S28_Shoot_Healthy	606	8955	86	0	0	0	0	TAGGCATG	AAGGCTAT	Shoot	Healthy	2017	S28_Shoot_Healthy	Shoot_Healthy
S29	S29_Shoot_Healthy	515	6609	94	0	0	0	0	CTCTCTAC	AAGGCTAT	Shoot	Healthy	2017	S29_Shoot_Healthy	Shoot_Healthy
S3	S3_Shoot_Healthy	39	1154	0	13	0	0	0	GGACTCCT	GCGTAAGA	Shoot	Healthy	2017	S3_Shoot_Healthy	Shoot_Healthy
S4	S4_Shoot_Declined	4588	44406	51	151	0	0	0	TAGGCATG	GCGTAAGA	Shoot	Declined	2017	S4_Shoot_Declined	Shoot_Declined
S5	S5_Shoot_Healthy	104	1485	21	18	0	0	0	CTCTCTAC	GCGTAAGA	Shoot	Healthy	2017	S5_Shoot_Healthy	Shoot_Healthy
S6	S6_Shoot_Healthy	45	1259	7	7	0	0	0	CGAGGCTG	GCGTAAGA	Shoot	Healthy	2017	S6_Shoot_Healthy	Shoot_Healthy
S7	S7_Shoot_Declined	121	3660	19	14	0	0	0	AAGAGGCA	GCGTAAGA	Shoot	Declined	2017	S7_Shoot_Declined	Shoot_Declined
S8	S8_Shoot_Healthy	18	1446	0	15	0	0	0	GTAGAGGA	GCGTAAGA	Shoot	Healthy	2017	S8_Shoot_Healthy	Shoot_Healthy
S9	S9_Shoot_Healthy	20	1362	0	14	0	0	0	GCTCATGA	GCGTAAGA	Shoot	Healthy	2017	S9_Shoot_Healthy	Shoot_Healthy
Z1	Z1_Rhizosphere_Declined	47002	14948	27732	0	0	0	7	GTAGAGGA	TCGACTAG	Rhizosphere	Declined	2017	Z1_Rhizosphere_Declined	Rhizosphere_Declined
Z10	Z10_Rhizosphere_Declined	14590	106912	321	29	0	5	14	CTCTCTAC	TTCTAGCT	Rhizosphere	Declined	2017	Z10_Rhizosphere_Declined	Rhizosphere_Declined
Z11	Z11_Rhizosphere_Declined	7870	82231	614	403	0	0	3	CGAGGCTG	TTCTAGCT	Rhizosphere	Declined	2017	Z11_Rhizosphere_Declined	Rhizosphere_Declined
Z12	Z12_Rhizosphere_Declined	5895	160811	17345	10	4	6	0	AAGAGGCA	TTCTAGCT	Rhizosphere	Declined	2017	Z12_Rhizosphere_Declined	Rhizosphere_Declined
Z13	Z13_Rhizosphere_Declined	18989	113796	17809	7	0	0	15	GTAGAGGA	TTCTAGCT	Rhizosphere	Declined	2017	Z13_Rhizosphere_Declined	Rhizosphere_Declined
Z14	Z14_Rhizosphere_Declined	17159	124348	365	14	0	0	22	GCTCATGA	TTCTAGCT	Rhizosphere	Declined	2017	Z14_Rhizosphere_Declined	Rhizosphere_Declined
Z15	Z15_Rhizosphere_Declined	18166	81930	15179	0	0	0	0	ATCTCAGG	TTCTAGCT	Rhizosphere	Declined	2017	Z15_Rhizosphere_Declined	Rhizosphere_Declined
Z16	Z16_Rhizosphere_Declined	4714	66371	554	78	0	0	0	TAAGGCGA	CCTAGAGT	Rhizosphere	Declined	2017	Z16_Rhizosphere_Declined	Rhizosphere_Declined
Z17	Z17_Rhizosphere_Declined	106581	72104	8622	17	0	37	0	CGTACTAG	CCTAGAGT	Rhizosphere	Declined	2017	Z17_Rhizosphere_Declined	Rhizosphere_Declined
Z18	Z18_Rhizosphere_Declined	22501	120788	67102	42	0	15	9	AGGCAGAA	CCTAGAGT	Rhizosphere	Declined	2017	Z18_Rhizosphere_Declined	Rhizosphere_Declined
Z19	Z19_Rhizosphere_Declined	17372	99163	32	20	0	26	0	TCCTGAGC	CCTAGAGT	Rhizosphere	Declined	2017	Z19_Rhizosphere_Declined	Rhizosphere_Declined
Z2	Z2_Rhizosphere_Healthy	27298	8892	49	0	0	0	0	GCTCATGA	TCGACTAG	Rhizosphere	Healthy	2017	Z2_Rhizosphere_Healthy	Rhizosphere_Healthy
Z20	Z20_Rhizosphere_Healthy	31706	139594	719	32	0	4	19	GGACTCCT	CCTAGAGT	Rhizosphere	Healthy	2017	Z20_Rhizosphere_Healthy	Rhizosphere_Healthy
Z21	Z21_Rhizosphere_Healthy	22076	171313	112	3	11	20	10	TAGGCATG	CCTAGAGT	Rhizosphere	Healthy	2017	Z21_Rhizosphere_Healthy	Rhizosphere_Healthy
Z22	Z22_Rhizosphere_Healthy	12100	197429	577	18	0	0	13	CTCTCTAC	CCTAGAGT	Rhizosphere	Healthy	2017	Z22_Rhizosphere_Healthy	Rhizosphere_Healthy
Z23	Z23_Rhizosphere_Healthy	4907	134821	423	6	0	3	8	CGAGGCTG	CCTAGAGT	Rhizosphere	Healthy	2017	Z23_Rhizosphere_Healthy	Rhizosphere_Healthy
Z24	Z24_Rhizosphere_Healthy	22956	168878	205	208	0	0	17	AAGAGGCA	CCTAGAGT	Rhizosphere	Healthy	2017	Z24_Rhizosphere_Healthy	Rhizosphere_Healthy
Z25	Z25_Rhizosphere_Healthy	23093	199167	12575	0	0	3	0	GTAGAGGA	CCTAGAGT	Rhizosphere	Healthy	2017	Z25_Rhizosphere_Healthy	Rhizosphere_Healthy
Z26	Z26_Rhizosphere_Healthy	35845	100050	71	28260	0	0	15	GCTCATGA	CCTAGAGT	Rhizosphere	Healthy	2017	Z26_Rhizosphere_Healthy	Rhizosphere_Healthy
Z27	Z27_Rhizosphere_Healthy	12815	74558	69	0	0	0	0	ATCTCAGG	CCTAGAGT	Rhizosphere	Healthy	2017	Z27_Rhizosphere_Healthy	Rhizosphere_Healthy
Z28	Z28_Rhizosphere_Healthy	5909	97032	102	56720	0	0	7	TAAGGCGA	GCGTAAGA	Rhizosphere	Healthy	2017	Z28_Rhizosphere_Healthy	Rhizosphere_Healthy
Z29	Z29_Rhizosphere_Healthy	9460	97462	229	786	0	0	2	CGTACTAG	GCGTAAGA	Rhizosphere	Healthy	2017	Z29_Rhizosphere_Healthy	Rhizosphere_Healthy
Z3	Z3_Rhizosphere_Healthy	1361	1570	2	0	0	0	0	ATCTCAGG	TCGACTAG	Rhizosphere	Healthy	2017	Z3_Rhizosphere_Healthy	Rhizosphere_Healthy
Z4	Z4_Rhizosphere_Declined	9239	30267	36	24	20	0	24	TAAGGCGA	TTCTAGCT	Rhizosphere	Declined	2017	Z4_Rhizosphere_Declined	Rhizosphere_Declined
Z5	Z5_Rhizosphere_Healthy	42636	31199	248	0	0	0	0	CGTACTAG	TTCTAGCT	Rhizosphere	Healthy	2017	Z5_Rhizosphere_Healthy	Rhizosphere_Healthy
Z6	Z6_Rhizosphere_Healthy	34238	120797	275	64	0	0	7	AGGCAGAA	TTCTAGCT	Rhizosphere	Healthy	2017	Z6_Rhizosphere_Healthy	Rhizosphere_Healthy
Z7	Z7_Rhizosphere_Declined	4541	87871	3203	2808	0	10	24	TCCTGAGC	TTCTAGCT	Rhizosphere	Declined	2017	Z7_Rhizosphere_Declined	Rhizosphere_Declined
Z8	Z8_Rhizosphere_Healthy	18544	118893	393	44799	0	6	29	GGACTCCT	TTCTAGCT	Rhizosphere	Healthy	2017	Z8_Rhizosphere_Healthy	Rhizosphere_Healthy
Z9	Z9_Rhizosphere_Healthy	10872	84008	1056	10	0	0	8	TAGGCATG	TTCTAGCT	Rhizosphere	Healthy	2017	Z9_Rhizosphere_Healthy	Rhizosphere_Healthy

## Sheet: ITS-Level3-Analysis
index
Description	Rhizosphere-Declined	Rhizosphere-Healthy	Soil-Declined	Soil-Healthy	Root-Declined	Root-Healthy	Shoot-Declined	Shoot-Healthy
k__Fungi	22663	19738.5	1494	1329.33	7682.31	7370.44	492	202.5
Ascomycota	89349.2	109104	8353	20124.2	61239.5	18378.4	6727.38	2929.44
Ascomycota-Dothideomycetes	12224.2	1069.06	24	66	2157.54	10481.8	9.07692	20.625
Ascomycota-Leotiomycetes	265.538	8181.62	0	7.5	188.154	1655.25	14.0769	4.5625
Ascomycota-Saccharomycetes	1.84615	0.6875	0	0	2.38462	0	0	0
Ascomycota-Sordariomycetes	7.61538	2.25	0.666667	0	7.84615	0	0	0
Basidiomycota-Agaricomycetes	9.07692	8.4375	0	0	0.692308	0.5	0	0
